# Supplementary material for: Biofunctionality of Enzymatically Derived Peptides from Codfish (Gadus morhua) Frame: Bulk In Vitro Properties, Quantitative Proteomics, and Bioinformatic Prediction
Source: Mar Drugs. 2020 Nov 27;18(12):599. doi: 10.3390/md18120599 (PMC7759894; doi:10.3390/md18120599)
Supplement: Supplementary file 1 [file marinedrugs-18-00599-s001.zip]

Archive with 4 entries (3 files):
- marinedrugs-1006687-SI-proofed/
- marinedrugs-1006687-SI-proofed/Supporting Information_SGR-Ali_SGR.docx
- marinedrugs-1006687-SI-proofed/Table S3.xlsx
- marinedrugs-1006687-SI-proofed/~$pporting Information_SGR-Ali_SGR.docx
