# Supplementary material for: Biofunctionality of Enzymatically Derived Peptides from Codfish (Gadus morhua) Frame: Bulk In Vitro Properties, Quantitative Proteomics, and Bioinformatic Prediction
Source: Mar Drugs. 2020 Nov 27;18(12):599. doi: 10.3390/md18120599 (PMC7759894; doi:10.3390/md18120599)
Supplement: Supplementary file 1 [file marinedrugs-18-00599-s001.zip › marinedrugs-1006687-SI-proofed/Table S3.xlsx]

## Sheet: All data
Sequence	N-term cleavage window	C-term cleavage window	Amino acid before	First amino acid	Second amino acid	Second last amino acid	Last amino acid	Amino acid after	A Count	R Count	N Count	D Count	C Count	Q Count	E Count	G Count	H Count	I Count	L Count	K Count	M Count	F Count	P Count	S Count	T Count	W Count	Y Count	V Count	U Count	O Count	Length	Alc-MCF_W_length	Neut-MCF_W_length	Neut&Alc-MCF_W_length	Alc-HCM_W_length	Neut-HCM_W_length	Neut&Alc-HCM_W_length	Charge (pH 7)	Alc-MCF_var	Neut-MCF_var	Neut&Alc-MCF_var	Alc-HCM_var	Neut-HCM_var	Neut&Alc-HCM_var	Alc-MCF_W_charge	Neut-MCF_W_charge	Neut&Alc-MCF_W_charge	Alc-HCM_W_charge	Neut-HCM_W_charge
AGDDAPRAVFPS	ALVCDNGSGLVKAGFAGDDAPRAVFPSIVG	AGFAGDDAPRAVFPSIVGRPRHQGVMVGMG	F	A	G	P	S	I	3	1	0	2	0	0	0	1	0	0	0	0	0	1	2	1	0	0	0	1	0	0	12	0.25049	0.000839949	0.144223	0.375961	0.000261577	0.0855118	-1	0.00255974	2.17182	0.0636073	0.0151018	2.39048	0.00441253	-0.0208741	-6.99958e-05	-0.0120186	-0.0313301	-2.17981e-05
GPAGPSGPRGPAGIA	GKTGDRGETGPAGAAGPAGPSGPRGPAGIA	GPAGPSGPRGPAGIAGARGDKGESGEAGER	A	G	P	I	A	G	3	1	0	0	0	0	0	5	0	1	0	0	0	0	4	1	0	0	0	0	0	0	15	0.088561	0.000255347	0.00601338	0.395557	0.000273611	0	1	3.80018	12.0667	5.07243	3.52354	12.575	4.27012	0.00590407	1.70231e-05	0.000400892	0.0263705	1.82407e-05
AGPAGPSGPRGPAGIA	AGKTGDRGETGPAGAAGPAGPSGPRGPAGI	GPAGPSGPRGPAGIAGARGDKGESGEAGER	A	A	G	I	A	G	4	1	0	0	0	0	0	5	0	1	0	0	0	0	4	1	0	0	0	0	0	0	16	0.249097	0.000499341	0.00414397	0.304473	0.000267718	0.00046927	1	3.80018	12.0667	5.07243	3.52354	12.575	4.27012	0.0155686	3.12088e-05	0.000258998	0.0190295	1.67324e-05
VAPEEHPTLL	DMEKIWHHTFYNELRVAPEEHPTLLTEAPL	YNELRVAPEEHPTLLTEAPLNPKANREKMT	R	V	A	L	L	T	1	0	0	0	0	0	2	0	1	0	2	0	0	0	2	0	1	0	0	1	0	0	10	0.112379	0.000367564	0.00470973	0.187416	0.000329907	0.0030317	-1.9	0.903629	0.329143	0.419638	1.0463	0.417468	0.694844	-0.021352	-6.98372e-05	-0.000894849	-0.0356091	-6.26823e-05
GFAGDDAPRAVFPS	TTALVCDNGSGLVKAGFAGDDAPRAVFPSI	AGFAGDDAPRAVFPSIVGRPRHQGVMVGMG	A	G	F	P	S	I	3	1	0	2	0	0	0	2	0	0	0	0	0	2	2	1	0	0	0	1	0	0	14	0.321347	0.00156449	0.080571	0.244933	0.000156051	0.00107364	-1	0.00255974	2.17182	0.0636073	0.0151018	2.39048	0.00441253	-0.0229533	-0.000111749	-0.00575507	-0.0174952	-1.11465e-05
GAAGPAGPSGPRGPAGIA	GPAGKTGDRGETGPAGAAGPAGPSGPRGPA	GPAGPSGPRGPAGIAGARGDKGESGEAGER	A	G	A	I	A	G	5	1	0	0	0	0	0	6	0	1	0	0	0	0	4	1	0	0	0	0	0	0	18	0.234192	0.000478195	0.00690581	0.291287	0.000402838	0.000712883	1	3.80018	12.0667	5.07243	3.52354	12.575	4.27012	0.0130107	2.65664e-05	0.000383656	0.0161826	2.23799e-05
FLGM	GNERFRCPEALFQPSFLGMESCGIHETTYN	FRCPEALFQPSFLGMESCGIHETTYNSIMK	S	F	L	G	M	E	0	0	0	0	0	0	0	1	0	0	1	0	1	1	0	0	0	0	0	0	0	0	4	0.0534991	0.000165772	0.0186743	0.0611767	0.000181419	0.0177253	0	0.901372	6.11924	1.56802	0.769323	6.48272	1.13727	0	0	0	0	0
RVAPEEHPTLL	DDMEKIWHHTFYNELRVAPEEHPTLLTEAP	YNELRVAPEEHPTLLTEAPLNPKANREKMT	L	R	V	L	L	T	1	1	0	0	0	0	2	0	1	0	2	0	0	0	2	0	1	0	0	1	0	0	11	0.234067	0.000653284	0.0405757	0.155934	0.000196466	0.00748602	-0.9	0.00244097	2.47656	0.124048	0.000523918	2.7097	0.0276979	-0.019151	-5.34505e-05	-0.00331983	-0.0127582	-1.60745e-05
ELPDGQVITIG	EMATAASSSSLEKSYELPDGQVITIGNERF	EKSYELPDGQVITIGNERFRCPETLFQPSF	Y	E	L	I	G	N	0	0	0	1	0	1	1	2	0	2	1	0	0	0	1	0	1	0	0	1	0	0	11	0.081031	0.000155124	0.00946412	0.147436	0.000355678	0.0547251	-2	1.10375	0.224401	0.559197	1.26088	0.298245	0.871559	-0.0147329	-2.82045e-05	-0.00172075	-0.0268065	-6.46687e-05
KSYELPDGQVITIG	FENEMATAASSSSLEKSYELPDGQVITIGN	EKSYELPDGQVITIGNERFRCPETLFQPSF	E	K	S	I	G	N	0	0	0	1	0	1	1	2	0	2	1	1	0	0	1	1	1	0	1	1	0	0	14	0.186434	0.00147597	0.0384502	0.168783	0	0.0886346	-1	0.00255974	2.17182	0.0636073	0.0151018	2.39048	0.00441253	-0.0133167	-0.000105426	-0.00274644	-0.0120559	0
LLPVLYPPVVEE	LNDSVVQLYQKSSNKLLPVLYPPVVEETGG	SNKLLPVLYPPVVEETGGAKKGGKKKGGSM	K	L	L	E	E	T	0	0	0	0	0	0	2	0	0	0	3	0	0	0	3	0	0	0	1	3	0	0	12	0.078298	0.000570467	0.00306563	0.130418	0.000964844	0.0293282	-2	1.10375	0.224401	0.559197	1.26088	0.298245	0.871559	-0.0130497	-9.50778e-05	-0.000510938	-0.0217363	-0.000160807
LGEQIDNL	TAAALRKKQADSVAELGEQIDNLQRVKQKL	QADSVAELGEQIDNLQRVKQKLEKEKSEYK	E	L	G	N	L	Q	0	0	1	1	0	1	1	1	0	1	2	0	0	0	0	0	0	0	0	0	0	0	8	0.0419735	0.000117451	0.0190799	0.0823643	0.000346234	0.0176307	-2	1.10375	0.224401	0.559197	1.26088	0.298245	0.871559	-0.0104934	-2.93629e-05	-0.00476997	-0.0205911	-8.65584e-05
NWDDME	GILTLKYPIEHGIITNWDDMEKIWHHTFYN	YPIEHGIITNWDDMEKIWHHTFYNELRVAP	T	N	W	M	E	K	0	0	1	2	0	0	1	0	0	0	0	0	1	0	0	0	0	1	0	0	0	0	6	0.052899	0.000160667	0.0276903	0.0565543	7.09835e-05	0.0172477	-3	4.20494	0.276981	3.05479	4.50666	0.206009	3.7387	-0.0264495	-8.03334e-05	-0.0138452	-0.0282772	-3.54917e-05
RGDSGPAGPPGEQGML	PGSSGAAGKDGPRGLRGDSGPAGPPGEQGM	GDSGPAGPPGEQGMLGPAGLAGDKGPSGDS	L	R	G	M	L	G	1	1	0	1	0	1	1	5	0	0	1	0	1	0	3	1	0	0	0	0	0	0	16	0.13429	0	0.0138766	0.144271	0.000331753	0.0113674	-1	0.00255974	2.17182	0.0636073	0.0151018	2.39048	0.00441253	-0.00839311	0	-0.00086729	-0.00901691	-2.07346e-05
FETF	IKSTLEMVVRDLKQYFETFDLSQCVANIKS	LEMVVRDLKQYFETFDLSQCVANIKSYISS	Y	F	E	T	F	D	0	0	0	0	0	0	1	0	0	0	0	0	0	2	0	0	1	0	0	0	0	0	4	0.023177	8.79609e-05	0.0309562	0.0339689	4.56054e-05	0.0109837	-1	0.00255974	2.17182	0.0636073	0.0151018	2.39048	0.00441253	-0.00579424	-2.19902e-05	-0.00773904	-0.00849223	-1.14013e-05
GSAGPRGPSGNIGMPGMTGPQ	GVPGGAGESGRVGPTGSAGPRGPSGNIGMP	GPSGNIGMPGMTGPQGEAGREGNTGNDGPP	T	G	S	P	Q	G	1	1	1	0	0	1	0	7	0	1	0	0	2	0	4	2	1	0	0	0	0	0	21	0.121186	0.0003525	0.00548808	0.175648	0.000316443	0.000562677	1	3.80018	12.0667	5.07243	3.52354	12.575	4.27012	0.00577076	1.67857e-05	0.000261337	0.00836419	1.50687e-05
TIIDQNRDGIIS	SMFEQSQIQEYKEAFTIIDQNRDGIISKDD	EAFTIIDQNRDGIISKDDLRDVLASMGQIN	F	T	I	I	S	K	0	1	1	2	0	1	0	1	0	4	0	0	0	0	0	1	1	0	0	0	0	0	12	0.0625162	0.000145114	0.00439495	0.0907264	0.000102842	0.0118902	-1	0.00255974	2.17182	0.0636073	0.0151018	2.39048	0.00441253	-0.00520968	-1.20928e-05	-0.000366246	-0.00756053	-8.57015e-06
GDQGPAGSAGPAGPRGPSGSSGSAGKDGMSGLPGPSGPSGPRGR	GFTGMQGPPGQAGSSGDQGPAGSAGPAGPR	SGLPGPSGPSGPRGRSGEMGPAGPPGPPGP	S	G	D	G	R	S	4	3	0	2	0	1	0	15	0	0	1	1	1	0	8	8	0	0	0	0	0	0	44	0.359177	0.000329571	0.00477976	0.325204	0	0.0404147	2	8.699	20.0141	10.5768	8.27777	20.6672	9.40297	0.0163262	1.49805e-05	0.000217262	0.014782	0
GEKLKGADPEDVIVA	EASGPINFTVFLTMFGEKLKGADPEDVIVA	GEKLKGADPEDVIVAAFKILDPEATGSIKK	F	G	E	V	A	A	2	0	0	2	0	0	2	2	0	1	1	2	0	0	1	0	0	0	0	2	0	0	15	0.0717346	0.000148916	0.0175869	0.104347	0.00013155	0.0414163	-2	1.10375	0.224401	0.559197	1.26088	0.298245	0.871559	-0.00956461	-1.98555e-05	-0.00234491	-0.0139129	-1.754e-05
SGSAGKDGMSGLPGPSGPSGPRGR	AGSAGPAGPRGPSGSSGSAGKDGMSGLPGP	SGLPGPSGPSGPRGRSGEMGPAGPPGPPGP	S	S	G	G	R	S	1	2	0	1	0	0	0	8	0	0	1	1	1	0	4	5	0	0	0	0	0	0	24	0.160913	0	0.0230252	0.161744	0	0.083112	2	8.699	20.0141	10.5768	8.27777	20.6672	9.40297	0.0134094	0	0.00191877	0.0134787	0
SGPGGPTGPSGM	SGQTGQAGRGGNRGESGPGGPTGPSGMAGA	RGESGPGGPTGPSGMAGARGAAGPAGPRGE	E	S	G	G	M	A	0	0	0	0	0	0	0	5	0	0	0	0	1	0	3	2	1	0	0	0	0	0	12	0.0770899	0	0.0374933	0.0803786	0	0.0570364	0	0.901372	6.11924	1.56802	0.769323	6.48272	1.13727	0	0	0	0	0
GEQIDNL	AAALRKKQADSVAELGEQIDNLQRVKQKLE	QADSVAELGEQIDNLQRVKQKLEKEKSEYK	L	G	E	N	L	Q	0	0	1	1	0	1	1	1	0	1	1	0	0	0	0	0	0	0	0	0	0	0	7	0.037465	0	0.0184519	0.0467749	0	0.00829675	-2	1.10375	0.224401	0.559197	1.26088	0.298245	0.871559	-0.0107043	0	-0.00527199	-0.0133642	0
ELPDGQVI	EMATAASSSSLEKSYELPDGQVITIGNERF	SSLEKSYELPDGQVITIGNERFRCPETLFQ	Y	E	L	V	I	T	0	0	0	1	0	1	1	1	0	1	1	0	0	0	1	0	0	0	0	1	0	0	8	0.0127203	0	0.0101024	0.052859	8.85101e-05	0.0476316	-2	1.10375	0.224401	0.559197	1.26088	0.298245	0.871559	-0.00318009	0	-0.00252561	-0.0132147	-2.21275e-05
SGDSGSAGPAGPSGPRGPAGPHGPPGKDGRSGSH	RGHGGLQGMPGPAGQSGDSGSAGPAGPSGP	GPHGPPGKDGRSGSHGTIGAPGARGPPGYL	Q	S	G	S	H	G	3	2	0	2	0	0	0	11	2	0	0	1	0	0	7	6	0	0	0	0	0	0	34	0.185328	0	0.00126246	0.222413	0	0.0688804	1.2	4.61995	13.4961	6.01331	4.31439	14.0334	5.13669	0.00654099	0	4.45575e-05	0.00784988	0
FLPM	PSDEDMNSKRVDFEGFLPMMQTIVNSPNKG	DMNSKRVDFEGFLPMMQTIVNSPNKGTLDD	G	F	L	P	M	M	0	0	0	0	0	0	0	0	0	0	1	0	1	1	1	0	0	0	0	0	0	0	4	0.00952148	0.00142929	0.00306511	0.0253937	0.0265768	0.0428596	0	0.901372	6.11924	1.56802	0.769323	6.48272	1.13727	0	0	0	0	0
KSYELPDGQVITI	FENEMATAASSSSLEKSYELPDGQVITIGN	LEKSYELPDGQVITIGNERFRCPETLFQPS	E	K	S	T	I	G	0	0	0	1	0	1	1	1	0	2	1	1	0	0	1	1	1	0	1	1	0	0	13	0.0751441	0.00125445	0.0163929	0.0824087	0.00020987	0.0683994	-1	0.00255974	2.17182	0.0636073	0.0151018	2.39048	0.00441253	-0.00578031	-9.64961e-05	-0.001261	-0.00633913	-1.61439e-05
TGPIGPPGSGGAPGDKGE	KGTDGAPGKDGIRGMTGPIGPPGSGGAPGD	IGPPGSGGAPGDKGESGPSGPAGPAGARGG	M	T	G	G	E	S	1	0	0	1	0	0	1	7	0	1	0	1	0	0	4	1	1	0	0	0	0	0	18	0.089491	0	0.0749432	0.110679	0.000208104	0.0597678	-1	0.00255974	2.17182	0.0636073	0.0151018	2.39048	0.00441253	-0.00497172	0	-0.00416351	-0.00614886	-1.15613e-05
FAGDDAPRAVFPS	TALVCDNGSGLVKAGFAGDDAPRAVFPSIV	AGFAGDDAPRAVFPSIVGRPRHQGVMVGMG	G	F	A	P	S	I	3	1	0	2	0	0	0	1	0	0	0	0	0	2	2	1	0	0	0	1	0	0	13	0.0759614	0.00147556	0.00975578	0.0798375	0.00172807	0	-1	0.00255974	2.17182	0.0636073	0.0151018	2.39048	0.00441253	-0.00584318	-0.000113504	-0.000750445	-0.00614134	-0.000132929
SNKLLPVLYPPVVEE	KDPLNDSVVQLYQKSSNKLLPVLYPPVVEE	SNKLLPVLYPPVVEETGGAKKGGKKKGGSM	S	S	N	E	E	T	0	0	1	0	0	0	2	0	0	0	3	1	0	0	3	1	0	0	1	3	0	0	15	0.0351248	7.79351e-05	0.000829215	0.0861008	0.000111377	0.00301112	-1	0.00255974	2.17182	0.0636073	0.0151018	2.39048	0.00441253	-0.00234165	-5.19567e-06	-5.5281e-05	-0.00574005	-7.42513e-06
GSAGPRGPSGNIGMPGMTGPQGE	GVPGGAGESGRVGPTGSAGPRGPSGNIGMP	SGNIGMPGMTGPQGEAGREGNTGNDGPPGR	T	G	S	G	E	A	1	1	1	0	0	1	1	8	0	1	0	0	2	0	4	2	1	0	0	0	0	0	23	0.104108	0	0.000683929	0.129233	0	0	0	0.901372	6.11924	1.56802	0.769323	6.48272	1.13727	0	0	0	0	0
NPPKYDKIEDM	TEEERTVKEDDVTPMNPPKYDKIEDMAMMT	VTPMNPPKYDKIEDMAMMTHLNEASVXXXX	M	N	P	D	M	A	0	0	1	2	0	0	1	0	0	1	0	2	1	0	2	0	0	0	1	0	0	0	11	0.0446301	9.54066e-05	0.0126582	0.0615905	1.83029e-05	0.0603443	-1	0.00255974	2.17182	0.0636073	0.0151018	2.39048	0.00441253	-0.00405728	-8.67333e-06	-0.00115074	-0.00559914	-1.6639e-06
GFNPPDLDIM	LWVNLVTDGLPATALGFNPPDLDIMDRAPR	PATALGFNPPDLDIMDRAPRSPKEPDLRYM	L	G	F	I	M	D	0	0	1	2	0	0	0	1	0	1	1	0	1	1	2	0	0	0	0	0	0	0	10	0.0261634	0	0.0279413	0.0559699	8.21423e-05	0.0602795	-2	1.10375	0.224401	0.559197	1.26088	0.298245	0.871559	-0.00523268	0	-0.00558827	-0.011194	-1.64285e-05
LRVAPEEHPTL	WDDMEKIWHHTFYNELRVAPEEHPTLLTEA	FYNELRVAPEEHPTLLTEAPLNPKANREKM	E	L	R	T	L	L	1	1	0	0	0	0	2	0	1	0	2	0	0	0	2	0	1	0	0	1	0	0	11	0.0937249	0.000310787	0.0146999	0.0576917	0.000118533	0.00270958	-0.9	0.00244097	2.47656	0.124048	0.000523918	2.7097	0.0276979	-0.0076684	-2.5428e-05	-0.00120272	-0.00472023	-9.69814e-06
GVDNPGHPF	KQTPSGYTLDDVIQTGVDNPGHPFIMTVGC	DDVIQTGVDNPGHPFIMTVGCVAGDEESYE	T	G	V	P	F	I	0	0	1	1	0	0	0	2	1	0	0	0	0	1	2	0	0	0	0	1	0	0	9	0.0471128	0.00248492	0.18025	0.0445402	0.00111462	0.0897461	-0.9	0.00244097	2.47656	0.124048	0.000523918	2.7097	0.0276979	-0.00471128	-0.000248492	-0.018025	-0.00445402	-0.000111462
GWLDKNKDPLNDSVVQ	FAMVHYAGTVDYNITGWLDKNKDPLNDSVV	WLDKNKDPLNDSVVQLYQKSSNKLLPVLYP	T	G	W	V	Q	L	0	0	2	3	0	1	0	1	0	0	2	2	0	0	1	1	0	1	0	2	0	0	16	0.0527042	0.000305296	0.00302846	0.0774544	0.000695043	0.0233451	-1	0.00255974	2.17182	0.0636073	0.0151018	2.39048	0.00441253	-0.00329401	-1.9081e-05	-0.000189279	-0.0048409	-4.34402e-05
KDLLDPIISDR	TVGCVAGDEESYEVFKDLLDPIISDRHGGY	YEVFKDLLDPIISDRHGGYKPTDKHATDLN	F	K	D	D	R	H	0	1	0	3	0	0	0	0	0	2	2	1	0	0	1	1	0	0	0	0	0	0	11	0.054864	0.000136725	0.00367575	0.0511962	0.00011288	0.00875785	-1	0.00255974	2.17182	0.0636073	0.0151018	2.39048	0.00441253	-0.00498764	-1.24296e-05	-0.000334159	-0.0046542	-1.02618e-05
KSYELPDGQVI	FENEMATAASSSSLEKSYELPDGQVITIGN	SSLEKSYELPDGQVITIGNERFRCPETLFQ	E	K	S	V	I	T	0	0	0	1	0	1	1	1	0	1	1	1	0	0	1	1	0	0	1	1	0	0	11	0.0393875	0.000273819	0.030385	0.0501537	0.0001527	0.0444748	-1	0.00255974	2.17182	0.0636073	0.0151018	2.39048	0.00441253	-0.00358068	-2.48926e-05	-0.00276227	-0.00455942	-1.38818e-05
GSSGPGGERGPPGPMGPS	GFPGLPGPSGEVGKAGSSGPGGERGPPGPM	GPGGERGPPGPMGPSGLAGASGEVGREGSP	A	G	S	P	S	G	0	1	0	0	0	0	1	7	0	0	0	0	1	0	5	3	0	0	0	0	0	0	18	0.0605794	0	0.0129845	0.0757605	0	0.0277589	0	0.901372	6.11924	1.56802	0.769323	6.48272	1.13727	0	0	0	0	0
AGPAGPRGPSGSSGSAGKDGMSGLPGPSGPSGPRGRSGE	PGQAGSSGDQGPAGSAGPAGPRGPSGSSGS	PGPSGPSGPRGRSGEMGPAGPPGPPGPPGP	S	A	G	G	E	M	3	3	0	1	0	0	1	13	0	0	1	1	1	0	7	8	0	0	0	0	0	0	39	0.0642666	0	0	0.15801	0.000933555	0.0487109	2	8.699	20.0141	10.5768	8.27777	20.6672	9.40297	0.00329572	0	0	0.0081031	4.78746e-05
ELPDGQVITI	EMATAASSSSLEKSYELPDGQVITIGNERF	LEKSYELPDGQVITIGNERFRCPETLFQPS	Y	E	L	T	I	G	0	0	0	1	0	1	1	1	0	2	1	0	0	0	1	0	1	0	0	1	0	0	10	0.0240015	0.000379677	0.00506421	0.040494	0.000319356	0.0667332	-2	1.10375	0.224401	0.559197	1.26088	0.298245	0.871559	-0.00480029	-7.59354e-05	-0.00101284	-0.00809881	-6.38711e-05
AGFAGDDAPRAVFPS	ETTALVCDNGSGLVKAGFAGDDAPRAVFPS	AGFAGDDAPRAVFPSIVGRPRHQGVMVGMG	K	A	G	P	S	I	4	1	0	2	0	0	0	2	0	0	0	0	0	2	2	1	0	0	0	1	0	0	15	0.04043	0.000287536	0.00370553	0.0575114	0.000149428	0	-1	0.00255974	2.17182	0.0636073	0.0151018	2.39048	0.00441253	-0.00269533	-1.91691e-05	-0.000247035	-0.00383409	-9.96185e-06
EWAVL	LKAGDSDGDGAIGVDEWAVLVKA_______	SDGDGAIGVDEWAVLVKA____________	D	E	W	V	L	V	1	0	0	0	0	0	1	0	0	0	1	0	0	0	0	0	0	1	0	1	0	0	5	0.00183582	7.43563e-05	9.86882e-05	0.0187842	0.000683752	0.0025158	-1	0.00255974	2.17182	0.0636073	0.0151018	2.39048	0.00441253	-0.000367165	-1.48713e-05	-1.97376e-05	-0.00375684	-0.00013675
LDFE	REIVRDIKEKLCYVALDFENEMATAASSSS	RDIKEKLCYVALDFENEMATAASSSSLEKS	A	L	D	F	E	N	0	0	0	1	0	0	1	0	0	0	1	0	0	1	0	0	0	0	0	0	0	0	4	0.0080111	2.61308e-05	0.00304728	0.0148399	0	0.0150625	-2	1.10375	0.224401	0.559197	1.26088	0.298245	0.871559	-0.00400555	-1.30654e-05	-0.00152364	-0.00741997	0
EASGPINF	GQINVKNEELEAMVKEASGPINFTVFLTMF	ELEAMVKEASGPINFTVFLTMFGEKLKGAD	K	E	A	N	F	T	1	0	1	0	0	0	1	1	0	1	0	0	0	1	1	1	0	0	0	0	0	0	8	0.00208629	0	0.000798165	0.0291591	0	0.0326998	-1	0.00255974	2.17182	0.0636073	0.0151018	2.39048	0.00441253	-0.000260787	0	-9.97706e-05	-0.00364489	0
SAGKDGMSGLPGPSGPSGPRGR	SAGPAGPRGPSGSSGSAGKDGMSGLPGPSG	SGLPGPSGPSGPRGRSGEMGPAGPPGPPGP	G	S	A	G	R	S	1	2	0	1	0	0	0	7	0	0	1	1	1	0	4	4	0	0	0	0	0	0	22	0.00588403	0	0.0020441	0.0789051	0	0.055331	2	8.699	20.0141	10.5768	8.27777	20.6672	9.40297	0.000534912	0	0.000185828	0.00717319	0
FVLD	______________________________	______________________________	F	F	V	L	D	T	0	0	0	1	0	0	0	0	0	0	1	0	0	1	0	0	0	0	0	1	0	0	4	0	0	0.0131272	0.0137863	0	0.0113413	-1	0.00255974	2.17182	0.0636073	0.0151018	2.39048	0.00441253	0	0	-0.00328181	-0.00344657	0
LDFENE	REIVRDIKEKLCYVALDFENEMATAASSSS	IKEKLCYVALDFENEMATAASSSSLEKSYE	A	L	D	N	E	M	0	0	1	1	0	0	2	0	0	0	1	0	0	1	0	0	0	0	0	0	0	0	6	0.0211465	0.000416077	0.0523321	0.0205309	0.00016265	0.0362888	-3	4.20494	0.276981	3.05479	4.50666	0.206009	3.7387	-0.0105732	-0.000208038	-0.026166	-0.0102655	-8.1325e-05
AGPRGPSGNIGMPGMTGPQ	PGGAGESGRVGPTGSAGPRGPSGNIGMPGM	GPSGNIGMPGMTGPQGEAGREGNTGNDGPP	S	A	G	P	Q	G	1	1	1	0	0	1	0	6	0	1	0	0	2	0	4	1	1	0	0	0	0	0	19	0.0372142	0	0.000503073	0.0632811	0	0	1	3.80018	12.0667	5.07243	3.52354	12.575	4.27012	0.00195864	0	2.64775e-05	0.00333058	0
SGPSGPAGF	AGSTGGRGSPGERGESGPSGPAGFAGPPGN	PGERGESGPSGPAGFAGPPGNNGQPGAKGE	E	S	G	G	F	A	1	0	0	0	0	0	0	3	0	0	0	0	0	1	2	2	0	0	0	0	0	0	9	0.0248955	0	0	0.029974	0	0	0	0.901372	6.11924	1.56802	0.769323	6.48272	1.13727	0	0	0	0	0
KDDLRDVLA	EAFTIIDQNRDGIISKDDLRDVLASMGQIN	RDGIISKDDLRDVLASMGQINVKNEELEAM	S	K	D	L	A	S	1	1	0	3	0	0	0	0	0	0	2	1	0	0	0	0	0	0	0	1	0	0	9	0.0308853	8.65313e-05	0.00666152	0.0291863	0	0.0161113	-1	0.00255974	2.17182	0.0636073	0.0151018	2.39048	0.00441253	-0.0034317	-9.61459e-06	-0.000740169	-0.00324292	0
KDLLDPIISD	TVGCVAGDEESYEVFKDLLDPIISDRHGGY	SYEVFKDLLDPIISDRHGGYKPTDKHATDL	F	K	D	S	D	R	0	0	0	3	0	0	0	0	0	2	2	1	0	0	1	1	0	0	0	0	0	0	10	0.0286751	0	0.00471329	0.0324145	5.97795e-05	0.00632907	-2	1.10375	0.224401	0.559197	1.26088	0.298245	0.871559	-0.00573503	0	-0.000942658	-0.00648291	-1.19559e-05
LADL	EMEGLLRDLERLQGQLADLSAWAARARTRL	LLRDLERLQGQLADLSAWAARARTRLESSP	Q	L	A	D	L	S	1	0	0	1	0	0	0	0	0	0	2	0	0	0	0	0	0	0	0	0	0	0	4	0	0	0	0.01283	0	0	-1	0.00255974	2.17182	0.0636073	0.0151018	2.39048	0.00441253	0	0	0	-0.00320751	0
KLLPVLYPPVVEE	PLNDSVVQLYQKSSNKLLPVLYPPVVEETG	SNKLLPVLYPPVVEETGGAKKGGKKKGGSM	N	K	L	E	E	T	0	0	0	0	0	0	2	0	0	0	3	1	0	0	3	0	0	0	1	3	0	0	13	0.0158829	4.34431e-05	0	0.0413824	6.51561e-05	0.000306015	-1	0.00255974	2.17182	0.0636073	0.0151018	2.39048	0.00441253	-0.00122176	-3.34177e-06	0	-0.00318326	-5.01201e-06
LTDRENQSVL	PPHIFSVSDNAFQNMLTDRENQSVLITGES	AFQNMLTDRENQSVLITGESGAGKTVNTKR	M	L	T	V	L	I	0	1	1	1	0	1	1	0	0	0	2	0	0	0	0	1	1	0	0	1	0	0	10	0.0100795	0.00678441	0.0122067	0.0315165	0.00241124	0.0229991	-1	0.00255974	2.17182	0.0636073	0.0151018	2.39048	0.00441253	-0.00100795	-0.000678441	-0.00122067	-0.00315165	-0.000241124
DLAGRDLTDYLM	PVYEGYALPHAIMRLDLAGRDLTDYLMKIL	MRLDLAGRDLTDYLMKILTERGYSFVTTAE	L	D	L	L	M	K	1	1	0	3	0	0	0	1	0	0	3	0	1	0	0	0	1	0	1	0	0	0	12	0.0505831	0	0.00163495	0.0377936	0.000102221	0.0114562	-2	1.10375	0.224401	0.559197	1.26088	0.298245	0.871559	-0.00843052	0	-0.000272492	-0.00629893	-1.70368e-05
GKDGMSGLPGPSGPSGPRGR	GPAGPRGPSGSSGSAGKDGMSGLPGPSGPS	SGLPGPSGPSGPRGRSGEMGPAGPPGPPGP	A	G	K	G	R	S	0	2	0	1	0	0	0	7	0	0	1	1	1	0	4	3	0	0	0	0	0	0	20	0.0690796	0	0.103728	0.0626366	0	0.0873684	2	8.699	20.0141	10.5768	8.27777	20.6672	9.40297	0.00690796	0	0.0103728	0.00626366	0
MGPAGPPGPPGPPGPPGAPGGGFDM	PGPSGPSGPRGRSGEMGPAGPPGPPGPPGP	GPPGPPGAPGGGFDMGFISQPQEKAPDPYR	E	M	G	D	M	G	2	0	0	1	0	0	0	9	0	0	0	0	2	1	10	0	0	0	0	0	0	0	25	0.049189	0	0.0105203	0.07821	6.89906e-05	0.0547477	-1	0.00255974	2.17182	0.0636073	0.0151018	2.39048	0.00441253	-0.00196756	0	-0.00042081	-0.0031284	-2.75963e-06
GSLEDQIIA	TISVGGAGDKKKEEAGSLEDQIIAANPLLE	KKKEEAGSLEDQIIAANPLLEAYGNAKTVR	A	G	S	I	A	A	1	0	0	1	0	1	1	1	0	2	1	0	0	0	0	1	0	0	0	0	0	0	9	0.0187248	0.000165232	0.0101176	0.02775	6.301e-05	0.023571	-2	1.10375	0.224401	0.559197	1.26088	0.298245	0.871559	-0.00416106	-3.67181e-05	-0.00224836	-0.00616667	-1.40022e-05
GETGKPGEQGLSGEAGAPGPAGS	GPGGFQGLPGPQGSIGETGKPGEQGLSGEA	QGLSGEAGAPGPAGSRGDRGFPGERGAPGA	I	G	E	G	S	R	3	0	0	0	0	1	3	8	0	0	1	1	0	0	3	2	1	0	0	0	0	0	23	0.119283	0	0.0191064	0.0697798	0	0	-2	1.10375	0.224401	0.559197	1.26088	0.298245	0.871559	-0.0103724	0	-0.00166142	-0.00606781	0
GSAGPAGPRGPSGSSGSAGKDGMSGLPGPSGPSGPRGR	GPPGQAGSSGDQGPAGSAGPAGPRGPSGSS	SGLPGPSGPSGPRGRSGEMGPAGPPGPPGP	A	G	S	G	R	S	3	3	0	1	0	0	0	13	0	0	1	1	1	0	7	8	0	0	0	0	0	0	38	0.120007	0.000922989	0	0.114284	0	0.0576519	3	15.5978	29.9615	18.0812	15.032	30.7594	16.5358	0.00947424	7.28676e-05	0	0.00902242	0
YYPL	SVEALTSLDGEFKGRYYPLKSMTDAEQDQL	LTSLDGEFKGRYYPLKSMTDAEQDQLINDH	R	Y	Y	P	L	K	0	0	0	0	0	0	0	0	0	0	1	0	0	0	1	0	0	0	2	0	0	0	4	0	0	0	0.011813	0	0.00262422	0	0.901372	6.11924	1.56802	0.769323	6.48272	1.13727	0	0	0	0	0
EASGPINFT	GQINVKNEELEAMVKEASGPINFTVFLTMF	LEAMVKEASGPINFTVFLTMFGEKLKGADP	K	E	A	F	T	V	1	0	1	0	0	0	1	1	0	1	0	0	0	1	1	1	1	0	0	0	0	0	9	0.00360535	0.000134204	0.00154623	0.0264611	0.000419561	0.0141747	-1	0.00255974	2.17182	0.0636073	0.0151018	2.39048	0.00441253	-0.000400595	-1.49116e-05	-0.000171804	-0.00294013	-4.66179e-05
FQLPDERGYHIF	SADIETYLLEKSRVTFQLPDERGYHIFYQM	RVTFQLPDERGYHIFYQMMTNHKPEIVXXX	T	F	Q	I	F	Y	0	1	0	1	0	1	1	1	1	1	1	0	0	2	1	0	0	0	1	0	0	0	12	0.0211262	0	0.0216355	0.0341734	0	0.0145506	-0.9	0.00244097	2.47656	0.124048	0.000523918	2.7097	0.0276979	-0.00158446	0	-0.00162266	-0.002563	0
DLAGRDLTDY	PVYEGYALPHAIMRLDLAGRDLTDYLMKIL	AIMRLDLAGRDLTDYLMKILTERGYSFVTT	L	D	L	D	Y	L	1	1	0	3	0	0	0	1	0	0	2	0	0	0	0	0	1	0	1	0	0	0	10	0.0205502	6.4642e-05	0.00201836	0.028403	3.10761e-05	0.00856788	-2	1.10375	0.224401	0.559197	1.26088	0.298245	0.871559	-0.00411005	-1.29284e-05	-0.000403671	-0.00568061	-6.21523e-06
DLTDY	YALPHAIMRLDLAGRDLTDYLMKILTERGY	AIMRLDLAGRDLTDYLMKILTERGYSFVTT	R	D	L	D	Y	L	0	0	0	2	0	0	0	0	0	0	1	0	0	0	0	0	1	0	1	0	0	0	5	0.00308355	0	0.00216215	0.0141549	0	0.00597908	-2	1.10375	0.224401	0.559197	1.26088	0.298245	0.871559	-0.00123342	0	-0.00086486	-0.00566194	0
LLPVLYPPVVE	LNDSVVQLYQKSSNKLLPVLYPPVVEETGG	SSNKLLPVLYPPVVEETGGAKKGGKKKGGS	K	L	L	V	E	E	0	0	0	0	0	0	1	0	0	0	3	0	0	0	3	0	0	0	1	3	0	0	11	0.0130944	0.000324111	0.00170088	0.0311127	0.000407578	0.0134565	-1	0.00255974	2.17182	0.0636073	0.0151018	2.39048	0.00441253	-0.0011904	-2.94646e-05	-0.000154626	-0.00282843	-3.70526e-05
SPNKGTLDDYVE	VDFEGFLPMMQTIVNSPNKGTLDDYVEGLR	IVNSPNKGTLDDYVEGLRVFDKEGNGTVMG	N	S	P	V	E	G	0	0	1	2	0	0	1	1	0	0	1	1	0	0	1	1	1	0	1	1	0	0	12	0.0145255	0.000167297	0.00169459	0.0336789	4.79375e-05	0.0236612	-2	1.10375	0.224401	0.559197	1.26088	0.298245	0.871559	-0.00242092	-2.78829e-05	-0.000282431	-0.00561316	-7.98959e-06
KKAEPAPEPVAVPAPK	DVKAPAAAAKKAEPAKKAEPAPEPVAVPAP	KAEPAPEPVAVPAPKTVDLSAVKVEFTPDQ	A	K	K	P	K	T	4	0	0	0	0	0	2	0	0	0	0	3	0	0	5	0	0	0	0	2	0	0	16	0.0205471	0	0	0.0443868	0	0.000377742	1	3.80018	12.0667	5.07243	3.52354	12.575	4.27012	0.0012842	0	0	0.00277417	0
GDRGVPGDQGLAGPA	GLPGTAGPAGEAGKHGDRGVPGDQGLAGPA	GDRGVPGDQGLAGPAGIKGERGTPGVAGTS	H	G	D	P	A	G	2	1	0	2	0	1	0	5	0	0	1	0	0	0	2	0	0	0	0	1	0	0	15	0.0242834	0	0.000446506	0.0414576	0	0	-1	0.00255974	2.17182	0.0636073	0.0151018	2.39048	0.00441253	-0.00161889	0	-2.9767e-05	-0.00276384	0
GPAGPRGPSGSSGSAGKDGMSGLPGPSGPSGPRGR	GQAGSSGDQGPAGSAGPAGPRGPSGSSGSA	SGLPGPSGPSGPRGRSGEMGPAGPPGPPGP	A	G	P	G	R	S	2	3	0	1	0	0	0	12	0	0	1	1	1	0	7	7	0	0	0	0	0	0	35	0.0770734	0	0	0.0949154	0	0.0398939	3	15.5978	29.9615	18.0812	15.032	30.7594	16.5358	0.00660629	0	0	0.00813561	0
GERGEQGPGGPGGF	GDVGAPGASGPAXPSGERGEQGPGGPGGFQ	SGERGEQGPGGPGGFQGLPGPQGSIGETGK	S	G	E	G	F	Q	0	1	0	0	0	1	2	7	0	0	0	0	0	1	2	0	0	0	0	0	0	0	14	0.031738	0	0.151884	0.0368996	0	0.0687251	-1	0.00255974	2.17182	0.0636073	0.0151018	2.39048	0.00441253	-0.002267	0	-0.0108489	-0.00263569	0
LPVLYPPVVEE	NDSVVQLYQKSSNKLLPVLYPPVVEETGGA	SNKLLPVLYPPVVEETGGAKKGGKKKGGSM	L	L	P	E	E	T	0	0	0	0	0	0	2	0	0	0	2	0	0	0	3	0	0	0	1	3	0	0	11	0.036383	0.000103721	0.00194593	0.0284076	6.13002e-05	0.00369666	-2	1.10375	0.224401	0.559197	1.26088	0.298245	0.871559	-0.00661509	-1.88583e-05	-0.000353805	-0.00516501	-1.11455e-05
GAPGGGWVFPAQPL	GPAGAPGLPGAPGPAGAPGGGWVFPAQPLQ	AGAPGGGWVFPAQPLQEKAPDPYRGGGGHY	A	G	A	P	L	Q	2	0	0	0	0	1	0	4	0	0	1	0	0	1	3	0	0	1	0	1	0	0	14	0.0222857	4.29894e-05	0.00207682	0.035791	0	0.000119934	0	0.901372	6.11924	1.56802	0.769323	6.48272	1.13727	0	0	0	0	0
EIVPGDIVE	VYRSDRKSVQMIKAREIVPGDIVEVSVGDK	QMIKAREIVPGDIVEVSVGDKVPADIRLVC	R	E	I	V	E	V	0	0	0	1	0	0	2	1	0	2	0	0	0	0	1	0	0	0	0	2	0	0	9	0.00627884	0	0.00138727	0.0227961	0	0.0089276	-3	4.20494	0.276981	3.05479	4.50666	0.206009	3.7387	-0.00209295	0	-0.000462423	-0.00759869	0
GADPEDVIVA	INFTVFLTMFGEKLKGADPEDVIVAAFKIL	GEKLKGADPEDVIVAAFKILDPEATGSIKK	K	G	A	V	A	A	2	0	0	2	0	0	1	1	0	1	0	0	0	0	1	0	0	0	0	2	0	0	10	0.0439831	0.000777016	0.143206	0.0250919	0.000148909	0.0949182	-3	4.20494	0.276981	3.05479	4.50666	0.206009	3.7387	-0.0131949	-0.000233105	-0.0429619	-0.00752756	-4.46726e-05
GDQGPAGSAGPAGPRGPSGSSGSAGKDGMSGLPGPSGPSGPRGRSGE	GFTGMQGPPGQAGSSGDQGPAGSAGPAGPR	PGPSGPSGPRGRSGEMGPAGPPGPPGPPGP	S	G	D	G	E	M	4	3	0	2	0	1	1	16	0	0	1	1	1	0	8	9	0	0	0	0	0	0	47	0.0582195	0	0	0.115864	0	0.0137532	1	3.80018	12.0667	5.07243	3.52354	12.575	4.27012	0.00123871	0	0	0.00246519	0
TIVNSPNKGTLDDYVE	NSKRVDFEGFLPMMQTIVNSPNKGTLDDYV	IVNSPNKGTLDDYVEGLRVFDKEGNGTVMG	Q	T	I	V	E	G	0	0	2	2	0	0	1	1	0	1	1	1	0	0	1	1	2	0	1	2	0	0	16	0.00996095	0	0	0.039347	0	0.000809487	-2	1.10375	0.224401	0.559197	1.26088	0.298245	0.871559	-0.00124512	0	0	-0.00491837	0
TIIDQNRDGIISK	SMFEQSQIQEYKEAFTIIDQNRDGIISKDD	AFTIIDQNRDGIISKDDLRDVLASMGQINV	F	T	I	S	K	D	0	1	1	2	0	1	0	1	0	4	0	1	0	0	0	1	1	0	0	0	0	0	13	0.00999748	0	0.000284255	0.0319303	0	0.00144396	0	0.901372	6.11924	1.56802	0.769323	6.48272	1.13727	0	0	0	0	0
FKILDPEAT	EKLKGADPEDVIVAAFKILDPEATGSIKKE	DVIVAAFKILDPEATGSIKKEFLQELLTTQ	A	F	K	A	T	G	1	0	0	1	0	0	1	0	0	1	1	1	0	1	1	0	1	0	0	0	0	0	9	0.0166386	0.000297846	0.00720652	0.0218916	0.0002232	0.0143745	-1	0.00255974	2.17182	0.0636073	0.0151018	2.39048	0.00441253	-0.00184874	-3.3094e-05	-0.000800724	-0.0024324	-2.48e-05
GDDAPRAVFPS	LVCDNGSGLVKAGFAGDDAPRAVFPSIVGR	AGFAGDDAPRAVFPSIVGRPRHQGVMVGMG	A	G	D	P	S	I	2	1	0	2	0	0	0	1	0	0	0	0	0	1	2	1	0	0	0	1	0	0	11	0.0164973	0	0	0.0258318	0	0	-1	0.00255974	2.17182	0.0636073	0.0151018	2.39048	0.00441253	-0.00149975	0	0	-0.00234835	0
KAPEPAPEPEPAPVEPE	IKKAAKKELPEKKVEKAPEPAPEPEPAPVE	PEPAPEPEPAPVEPEAAPAAVEEAPPAETP	E	K	A	P	E	A	3	0	0	0	0	0	5	0	0	0	0	1	0	0	7	0	0	0	0	1	0	0	17	0.0282985	0	0.0654764	0.039872	0	0.0532804	-4	9.30612	2.32956	7.55038	9.75244	2.11377	8.60585	-0.00665846	0	-0.0154062	-0.00938165	0
VLPL	______________________________	______________________________	-	V	L	P	L	-	0	0	0	0	0	0	0	0	0	0	2	0	0	0	1	0	0	0	0	1	0	0	4	0.000201129	0	0.000705956	0.00920798	0	0	0	0.901372	6.11924	1.56802	0.769323	6.48272	1.13727	0	0	0	0	0
FDDLPISEQ	AEDEDVTGKAYTGREFDDLPISEQAEAVVR	AYTGREFDDLPISEQAEAVVRASCFARVEP	E	F	D	E	Q	A	0	0	0	2	0	1	1	0	0	1	1	0	0	1	1	1	0	0	0	0	0	0	9	0.0164682	1.9371e-05	0.0355213	0.0205705	9.64866e-05	0.0211126	-3	4.20494	0.276981	3.05479	4.50666	0.206009	3.7387	-0.00548939	-6.457e-06	-0.0118404	-0.00685684	-3.21622e-05
AGPAGPRGPSGSSGSAGKDGMSGLPGPSGPSGPRGR	PGQAGSSGDQGPAGSAGPAGPRGPSGSSGS	SGLPGPSGPSGPRGRSGEMGPAGPPGPPGP	S	A	G	G	R	S	3	3	0	1	0	0	0	12	0	0	1	1	1	0	7	7	0	0	0	0	0	0	36	0.0920452	0.00173439	0.00143253	0.0805245	0	0.12103	3	15.5978	29.9615	18.0812	15.032	30.7594	16.5358	0.00767043	0.000144533	0.000119378	0.00671038	0
FSGDEEFPDL	ATAMAKNCHNDYKMKFSGDEEFPDLSLHNN	DYKMKFSGDEEFPDLSLHNNHMAKVLTKDI	K	F	S	D	L	S	0	0	0	2	0	0	2	1	0	0	1	0	0	2	1	1	0	0	0	0	0	0	10	0.0188941	8.69491e-05	0.00383779	0.0219681	2.63331e-05	0.00738872	-4	9.30612	2.32956	7.55038	9.75244	2.11377	8.60585	-0.00755762	-3.47796e-05	-0.00153512	-0.00878723	-1.05332e-05
GVDNPGHPFIM	KQTPSGYTLDDVIQTGVDNPGHPFIMTVGC	VIQTGVDNPGHPFIMTVGCVAGDEESYEVF	T	G	V	I	M	T	0	0	1	1	0	0	0	2	1	1	0	0	1	1	2	0	0	0	0	1	0	0	11	0.0174323	0.000117275	0.00194913	0.0240819	0.000231761	0.00621376	-0.9	0.00244097	2.47656	0.124048	0.000523918	2.7097	0.0276979	-0.00142628	-9.59521e-06	-0.000159474	-0.00197033	-1.89623e-05
VALW	CVILKCKVGNIKKDTVALWQKDGQEIKSDQ	KCKVGNIKKDTVALWQKDGQEIKSDQQLSF	T	V	A	L	W	Q	1	0	0	0	0	0	0	0	0	0	1	0	0	0	0	0	0	1	0	1	0	0	4	0.00768655	2.16803e-05	0.00907979	0.00864574	2.02056e-05	0.00456943	0	0.901372	6.11924	1.56802	0.769323	6.48272	1.13727	0	0	0	0	0
DIDYKPLPF	EDAVVTKGEAKILKTDIDYKPLPFTEHDYS	AKILKTDIDYKPLPFTEHDYSEPPKFTVSL	T	D	I	P	F	T	0	0	0	2	0	0	0	0	0	1	1	1	0	1	2	0	0	0	1	0	0	0	9	0.00204338	0	0	0.0192166	0	0.000378058	-1	0.00255974	2.17182	0.0636073	0.0151018	2.39048	0.00441253	-0.000227042	0	0	-0.00213518	0
GDQGPAGSAGPAGPRGPSGS	GFTGMQGPPGQAGSSGDQGPAGSAGPAGPR	AGSAGPAGPRGPSGSSGSAGKDGMSGLPGP	S	G	D	G	S	S	3	1	0	1	0	1	0	7	0	0	0	0	0	0	4	3	0	0	0	0	0	0	20	0.0348188	0	0.00272957	0.0424976	0	0.0194134	0	0.901372	6.11924	1.56802	0.769323	6.48272	1.13727	0	0	0	0	0
VDTF	MGQVSEYGITFKTHIVDTFGVSFGREGETM	SEYGITFKTHIVDTFGVSFGREGETMSLGC	I	V	D	T	F	G	0	0	0	1	0	0	0	0	0	0	0	0	0	1	0	0	1	0	0	1	0	0	4	0.00147727	0	0.000467535	0.00840582	0	0.00660866	-1	0.00255974	2.17182	0.0636073	0.0151018	2.39048	0.00441253	-0.000369318	0	-0.000116884	-0.00210146	0
VLYPPVVEE	SVVQLYQKSSNKLLPVLYPPVVEETGGAKK	SNKLLPVLYPPVVEETGGAKKGGKKKGGSM	P	V	L	E	E	T	0	0	0	0	0	0	2	0	0	0	1	0	0	0	2	0	0	0	1	3	0	0	9	0.0300992	0.00802482	0.137401	0.0188107	0.0184474	0.157534	-2	1.10375	0.224401	0.559197	1.26088	0.298245	0.871559	-0.0066887	-0.00178329	-0.0305335	-0.00418016	-0.00409941
NKLLPVLYPPVVEE	DPLNDSVVQLYQKSSNKLLPVLYPPVVEET	SNKLLPVLYPPVVEETGGAKKGGKKKGGSM	S	N	K	E	E	T	0	0	1	0	0	0	2	0	0	0	3	1	0	0	3	0	0	0	1	3	0	0	14	0.0128322	4.81538e-05	6.47754e-05	0.0289732	6.25743e-05	0.000282994	-1	0.00255974	2.17182	0.0636073	0.0151018	2.39048	0.00441253	-0.000916589	-3.43956e-06	-4.62682e-06	-0.00206952	-4.46959e-06
EKTIDDLEDE	AETRAEFAERSVAKLEKTIDDLEDELYAQK	SVAKLEKTIDDLEDELYAQKLKYKAISEEL	L	E	K	D	E	L	0	0	0	3	0	0	3	0	0	1	1	1	0	0	0	0	1	0	0	0	0	0	10	0.0142061	0	0.00339141	0.0202667	0	0.00371478	-5	16.4073	6.38214	14.046	16.9982	6.02154	15.473	-0.00710303	0	-0.00169571	-0.0101333	0
GPPGPPGPPGPPGAPGGGFDM	GPSGPRGRSGEMGPAGPPGPPGPPGPPGAP	GPPGPPGAPGGGFDMGFISQPQEKAPDPYR	A	G	P	D	M	G	1	0	0	1	0	0	0	8	0	0	0	0	1	1	9	0	0	0	0	0	0	0	21	0.022067	0	0.069492	0.042216	0	0.0646761	-1	0.00255974	2.17182	0.0636073	0.0151018	2.39048	0.00441253	-0.00105081	0	-0.00330914	-0.00201029	0
GSAGPRGPSGNIGMPGMTGPQGEAGRE	GVPGGAGESGRVGPTGSAGPRGPSGNIGMP	GMPGMTGPQGEAGREGNTGNDGPPGRPGIA	T	G	S	R	E	G	2	2	1	0	0	1	2	9	0	1	0	0	2	0	4	2	1	0	0	0	0	0	27	0.034424	0	0	0.0532686	0	0	0	0.901372	6.11924	1.56802	0.769323	6.48272	1.13727	0	0	0	0	0
LEPVLVDIS	LKKVVDAHIEEYRILLEPVLVDISAYHKSQ	EEYRILLEPVLVDISAYHKSQMDALKLKLD	L	L	E	I	S	A	0	0	0	1	0	0	1	0	0	1	2	0	0	0	1	1	0	0	0	2	0	0	9	0.0362505	0.000820241	0.00402006	0.0176146	0.00107313	0.0136954	-2	1.10375	0.224401	0.559197	1.26088	0.298245	0.871559	-0.00805567	-0.000182276	-0.000893347	-0.00391435	-0.000238474
LDKVLPVE	IGTYLDDQIIQAKYFLDKVLPVELRADNMN	IIQAKYFLDKVLPVELRADNMNKLLIITVL	F	L	D	V	E	L	0	0	0	1	0	0	1	0	0	0	2	1	0	0	1	0	0	0	0	2	0	0	8	0.0169584	0.0059952	0.0151593	0.0155693	0.00428205	0.00893342	-1	0.00255974	2.17182	0.0636073	0.0151018	2.39048	0.00441253	-0.00211981	-0.0007494	-0.00189492	-0.00194616	-0.000535256
DFVEEDELKLF	ADIKKVFEIIDQDKSDFVEEDELKLFLQNF	QDKSDFVEEDELKLFLQNFSAGARALSDAE	S	D	F	L	F	L	0	0	0	2	0	0	3	0	0	0	2	1	0	2	0	0	0	0	0	1	0	0	11	0.0124742	0.000230218	0	0.0213362	0.00049378	7.18091e-05	-4	9.30612	2.32956	7.55038	9.75244	2.11377	8.60585	-0.00453607	-8.37157e-05	0	-0.0077586	-0.000179556
TGDGVNDAPALK	KIVEFLQAHDDITAMTGDGVNDAPALKKAE	TAMTGDGVNDAPALKKAEIGIAMGSGTAVA	M	T	G	L	K	K	2	0	1	2	0	0	0	2	0	0	1	1	0	0	1	0	1	0	0	1	0	0	12	0.0406914	0	0.00117266	0.0226007	0	0.00250016	-1	0.00255974	2.17182	0.0636073	0.0151018	2.39048	0.00441253	-0.00339095	0	-9.7722e-05	-0.00188339	0
IIDQNRDGIIS	MFEQSQIQEYKEAFTIIDQNRDGIISKDDL	EAFTIIDQNRDGIISKDDLRDVLASMGQIN	T	I	I	I	S	K	0	1	1	2	0	1	0	1	0	4	0	0	0	0	0	1	0	0	0	0	0	0	11	0.0296009	0.000277114	0.0909943	0.0205033	0	0.159714	-1	0.00255974	2.17182	0.0636073	0.0151018	2.39048	0.00441253	-0.00269099	-2.51921e-05	-0.00827221	-0.00186393	0
AEPAPEPVAVPAPK	KAPAAAAKKAEPAKKAEPAPEPVAVPAPKT	KAEPAPEPVAVPAPKTVDLSAVKVEFTPDQ	K	A	E	P	K	T	4	0	0	0	0	0	2	0	0	0	0	1	0	0	5	0	0	0	0	2	0	0	14	0.0160467	0	0	0.0259444	0	0	-1	0.00255974	2.17182	0.0636073	0.0151018	2.39048	0.00441253	-0.00114619	0	0	-0.00185317	0
DLAGRDLTDYL	PVYEGYALPHAIMRLDLAGRDLTDYLMKIL	IMRLDLAGRDLTDYLMKILTERGYSFVTTA	L	D	L	Y	L	M	1	1	0	3	0	0	0	1	0	0	3	0	0	0	0	0	1	0	1	0	0	0	11	0.0158149	0	0.00118925	0.0198793	0	0.00773847	-2	1.10375	0.224401	0.559197	1.26088	0.298245	0.871559	-0.00287543	0	-0.000216228	-0.00361442	0
GLVPIVEPE	NANVLARYASICQQNGLVPIVEPEILPDGD	SICQQNGLVPIVEPEILPDGDHDLKRCQYV	N	G	L	P	E	I	0	0	0	0	0	0	2	1	0	1	1	0	0	0	2	0	0	0	0	2	0	0	9	0.0187126	5.27806e-05	0.00055115	0.0162613	3.70855e-05	0.00246251	-2	1.10375	0.224401	0.559197	1.26088	0.298245	0.871559	-0.00415835	-1.1729e-05	-0.000122478	-0.00361363	-8.24123e-06
VSLL	TIEMREAVEGEEGCDVSLLAKISGCPFPTL	REAVEGEEGCDVSLLAKISGCPFPTLTWLK	D	V	S	L	L	A	0	0	0	0	0	0	0	0	0	0	2	0	0	0	0	1	0	0	0	1	0	0	4	0.00629905	0	0.00720665	0.00707304	0	0.00470191	0	0.901372	6.11924	1.56802	0.769323	6.48272	1.13727	0	0	0	0	0
LTMF	AMVKEASGPINFTVFLTMFGEKLKGADPED	EASGPINFTVFLTMFGEKLKGADPEDVIVA	F	L	T	M	F	G	0	0	0	0	0	0	0	0	0	0	1	0	1	1	0	0	1	0	0	0	0	0	4	0.00216473	0.000153271	0.00237002	0.0070151	0.000176882	0.00472185	0	0.901372	6.11924	1.56802	0.769323	6.48272	1.13727	0	0	0	0	0
LLVP	RRSTELKIIEMGQARLLVPGENIRIPFSAP	ELKIIEMGQARLLVPGENIRIPFSAPEYCA	R	L	L	V	P	G	0	0	0	0	0	0	0	0	0	0	2	0	0	0	1	0	0	0	0	1	0	0	4	0.00324519	0.000554381	0.00182405	0.00699822	0.00687524	0.0224831	0	0.901372	6.11924	1.56802	0.769323	6.48272	1.13727	0	0	0	0	0
GDSGSAGPAGPSGPRGPAGPHGPPGKDGRSGSH	GHGGLQGMPGPAGQSGDSGSAGPAGPSGPR	GPHGPPGKDGRSGSHGTIGAPGARGPPGYL	S	G	D	S	H	G	3	2	0	2	0	0	0	11	2	0	0	1	0	0	7	5	0	0	0	0	0	0	33	0.0578423	0	0.00107963	0.05736	0	0.0373374	1.2	4.61995	13.4961	6.01331	4.31439	14.0334	5.13669	0.00210336	0	3.92591e-05	0.00208582	0
GQSGDSGSAGPAGPSGPRGPAGPHGPPGKDGRSGSH	GLRGHGGLQGMPGPAGQSGDSGSAGPAGPS	GPHGPPGKDGRSGSHGTIGAPGARGPPGYL	A	G	Q	S	H	G	3	2	0	2	0	1	0	12	2	0	0	1	0	0	7	6	0	0	0	0	0	0	36	0.0535771	0.000591641	0.000461496	0.0623801	0	0.0711844	1.2	4.61995	13.4961	6.01331	4.31439	14.0334	5.13669	0.0017859	1.97214e-05	1.53832e-05	0.00207934	0
KSYELPDGQVITIGNE	FENEMATAASSSSLEKSYELPDGQVITIGN	SYELPDGQVITIGNERFRCPETLFQPSFIG	E	K	S	N	E	R	0	0	1	1	0	1	2	2	0	2	1	1	0	0	1	1	1	0	1	1	0	0	16	0.0993294	0.000599625	0.00227899	0.0277125	0.000206714	0.018662	-2	1.10375	0.224401	0.559197	1.26088	0.298245	0.871559	-0.0124162	-7.49532e-05	-0.000284874	-0.00346406	-2.58392e-05
LEQQVDDLE	AEEDKVNSLTKAKTKLEQQVDDLEGSLEQE	TKAKTKLEQQVDDLEGSLEQEKKLRMDLER	K	L	E	L	E	G	0	0	0	2	0	2	2	0	0	0	2	0	0	0	0	0	0	0	0	1	0	0	9	0.00627311	0	0.00031016	0.0155632	1.82113e-05	0.0112979	-4	9.30612	2.32956	7.55038	9.75244	2.11377	8.60585	-0.00278805	0	-0.000137849	-0.00691696	-8.09391e-06
LMFE	MKVEGIFYVNGPLEKLMFEELRNACRGGGF	GIFYVNGPLEKLMFEELRNACRGGGFGGFL	K	L	M	F	E	E	0	0	0	0	0	0	1	0	0	0	1	0	1	1	0	0	0	0	0	0	0	0	4	0.00520634	0.000253705	0	0.0068842	0.000575425	0.0226066	-1	0.00255974	2.17182	0.0636073	0.0151018	2.39048	0.00441253	-0.00130158	-6.34263e-05	0	-0.00172105	-0.000143856
SYELPDGQVITIG	ENEMATAASSSSLEKSYELPDGQVITIGNE	EKSYELPDGQVITIGNERFRCPETLFQPSF	K	S	Y	I	G	N	0	0	0	1	0	1	1	2	0	2	1	0	0	0	1	1	1	0	1	1	0	0	13	0.0250987	0.000144742	0.00497762	0.022203	5.81594e-05	0.00869537	-2	1.10375	0.224401	0.559197	1.26088	0.298245	0.871559	-0.00386134	-2.22679e-05	-0.000765787	-0.00341585	-8.94761e-06
LFDKPVSPL	SMTDAEQDQLINDHFLFDKPVSPLLTCAGM	LINDHFLFDKPVSPLLTCAGMARDWPDGRG	F	L	F	P	L	L	0	0	0	1	0	0	0	0	0	0	2	1	0	1	2	1	0	0	0	1	0	0	9	0.00502823	0.00137417	0	0.0153507	0.00220186	0.00620399	0	0.901372	6.11924	1.56802	0.769323	6.48272	1.13727	0	0	0	0	0
FDKPVSPLL	MTDAEQDQLINDHFLFDKPVSPLLTCAGMA	INDHFLFDKPVSPLLTCAGMARDWPDGRGI	L	F	D	L	L	T	0	0	0	1	0	0	0	0	0	0	2	1	0	1	2	1	0	0	0	1	0	0	9	0	0	0	0.0153507	0	0	0	0.901372	6.11924	1.56802	0.769323	6.48272	1.13727	0	0	0	0	0
MFLE	IVTQKEMAFMLGRHGMFLELNEDVEDYEDL	KEMAFMLGRHGMFLELNEDVEDYEDLTEIM	G	M	F	L	E	L	0	0	0	0	0	0	1	0	0	0	1	0	1	1	0	0	0	0	0	0	0	0	4	0	0	0	0.00671739	0	0.0220099	-1	0.00255974	2.17182	0.0636073	0.0151018	2.39048	0.00441253	0	0	0	-0.00167935	0
LGETNPADSKPGSIR	MVWEGQGIVKMGRMMLGETNPADSKPGSIR	LGETNPADSKPGSIRGDFCISIGRNIIHGS	M	L	G	I	R	G	1	1	1	1	0	0	1	2	0	1	1	1	0	0	2	2	1	0	0	0	0	0	15	0.0463923	0.000110454	0.012546	0.0250942	0	0.0355854	0	0.901372	6.11924	1.56802	0.769323	6.48272	1.13727	0	0	0	0	0
AGPRGPSGNIGMPGMTGPQGE	PGGAGESGRVGPTGSAGPRGPSGNIGMPGM	SGNIGMPGMTGPQGEAGREGNTGNDGPPGR	S	A	G	G	E	A	1	1	1	0	0	1	1	7	0	1	0	0	2	0	4	1	1	0	0	0	0	0	21	0.0257447	0	0	0.0348382	0	0.000194974	0	0.901372	6.11924	1.56802	0.769323	6.48272	1.13727	0	0	0	0	0
KRMEAPPHIF	LPVYDQEVVNAYRGKKRMEAPPHIFSVSDN	AYRGKKRMEAPPHIFSVSDNAIQNMLTDRQ	K	K	R	I	F	S	1	1	0	0	0	0	1	0	1	1	0	1	1	1	2	0	0	0	0	0	0	0	10	0.00306827	0	0	0.0165753	0	0.00173419	1.1	4.20007	12.7714	5.53287	3.90897	13.2942	4.69341	0.00033751	0	0	0.00182328	0
LDKNKDPLNDSVVQ	MVHYAGTVDYNITGWLDKNKDPLNDSVVQL	WLDKNKDPLNDSVVQLYQKSSNKLLPVLYP	W	L	D	V	Q	L	0	0	2	3	0	1	0	0	0	0	2	2	0	0	1	1	0	0	0	2	0	0	14	0.0316522	0.0334499	0.0178973	0.0231323	0.0182588	0.0952711	-1	0.00255974	2.17182	0.0636073	0.0151018	2.39048	0.00441253	-0.00226087	-0.00238928	-0.00127838	-0.00165231	-0.0013042
KLKGADPEDVIVA	SGPINFTVFLTMFGEKLKGADPEDVIVAAF	GEKLKGADPEDVIVAAFKILDPEATGSIKK	E	K	L	V	A	A	2	0	0	2	0	0	1	1	0	1	1	2	0	0	1	0	0	0	0	2	0	0	13	0.0169242	4.19028e-05	0.00208734	0.0213698	0	0.00697729	-1	0.00255974	2.17182	0.0636073	0.0151018	2.39048	0.00441253	-0.00130186	-3.22329e-06	-0.000160565	-0.00164383	0
SGDSGSAGPAGPSGPRGPAGPH	RGHGGLQGMPGPAGQSGDSGSAGPAGPSGP	GPAGPSGPRGPAGPHGPPGKDGRSGSHGTI	Q	S	G	P	H	G	3	1	0	1	0	0	0	7	1	0	0	0	0	0	5	4	0	0	0	0	0	0	22	0.0285692	0	0.00748727	0.0346591	0	0.0242196	0.1	1.10125	6.62398	1.82846	0.954745	7.00194	1.36055	0.00012986	0	3.4033e-05	0.000157541	0
LDLL	IAKAPPTAHDALRSELDLLTANYQRLCSRL	PPTAHDALRSELDLLTANYQRLCSRLDGKC	E	L	D	L	L	T	0	0	0	1	0	0	0	0	0	0	3	0	0	0	0	0	0	0	0	0	0	0	4	0.0266214	7.3808e-05	0.0698304	0.00628291	0.00022393	0.0231495	-1	0.00255974	2.17182	0.0636073	0.0151018	2.39048	0.00441253	-0.00665536	-1.8452e-05	-0.0174576	-0.00157073	-5.59826e-05
SSNKLLPVLYPPVVEE	NKDPLNDSVVQLYQKSSNKLLPVLYPPVVE	SNKLLPVLYPPVVEETGGAKKGGKKKGGSM	K	S	S	E	E	T	0	0	1	0	0	0	2	0	0	0	3	1	0	0	3	2	0	0	1	3	0	0	16	0.00930453	2.55235e-05	0.000148031	0.0235751	0	0.00100948	-1	0.00255974	2.17182	0.0636073	0.0151018	2.39048	0.00441253	-0.000581533	-1.59522e-06	-9.25195e-06	-0.00147344	0
APSADAPMFVM	ASAHLKGGAKRVIISAPSADAPMFVMGVNH	VIISAPSADAPMFVMGVNHEKYENSLQVVS	S	A	P	V	M	G	3	0	0	1	0	0	0	0	0	0	0	0	2	1	2	1	0	0	0	1	0	0	11	0.018077	0	0.0226398	0.0160356	1.77174e-05	0.00318314	-1	0.00255974	2.17182	0.0636073	0.0151018	2.39048	0.00441253	-0.00164337	0	-0.00205817	-0.00145778	-1.61067e-06
NWDDMEKIWHH	GILTLKYPIEHGIITNWDDMEKIWHHTFYN	GIITNWDDMEKIWHHTFYNELRVAPEEHPT	T	N	W	H	H	T	0	0	1	2	0	0	1	0	2	1	0	1	1	0	0	0	0	2	0	0	0	0	11	0.116964	0.000627727	0.00742599	0.0160293	0.000135634	0.00298518	-1.8	0.72351	0.453885	0.300079	0.851725	0.556692	0.53813	-0.0191395	-0.000102719	-0.00121516	-0.00262297	-2.21947e-05
GNKDVILPVPAF	AEKGVPLYRHIADLAGNKDVILPVPAFNVI	DLAGNKDVILPVPAFNVINGGSHAGNKLAM	A	G	N	A	F	N	1	0	1	1	0	0	0	1	0	1	1	1	0	1	2	0	0	0	0	2	0	0	12	0.0197118	5.9486e-05	0.0035166	0.0174478	4.28255e-05	0.00158583	0	0.901372	6.11924	1.56802	0.769323	6.48272	1.13727	0	0	0	0	0
AANLDKKQRNFDKVL	EVEDLMVDVERANGLAANLDKKQRNFDKVL	AANLDKKQRNFDKVLAEWKQKYEEGQAELE	L	A	A	V	L	A	2	1	2	2	0	1	0	0	0	0	2	3	0	1	0	0	0	0	0	1	0	0	15	0.00101842	0.000593763	0	0.0217519	0.000152987	0	2	8.699	20.0141	10.5768	8.27777	20.6672	9.40297	0.000135789	7.91684e-05	0	0.00290025	2.03982e-05
GPSGSSGSAGKDGMSGLPGPSGPSGPRGR	GDQGPAGSAGPAGPRGPSGSSGSAGKDGMS	SGLPGPSGPSGPRGRSGEMGPAGPPGPPGP	R	G	P	G	R	S	1	2	0	1	0	0	0	10	0	0	1	1	1	0	5	7	0	0	0	0	0	0	29	0.0817154	0.00194583	0	0.0418949	0	0.0316079	2	8.699	20.0141	10.5768	8.27777	20.6672	9.40297	0.00563555	0.000134195	0	0.0028893	0
SNKLLPVLYPPVVE	KDPLNDSVVQLYQKSSNKLLPVLYPPVVEE	SSNKLLPVLYPPVVEETGGAKKGGKKKGGS	S	S	N	V	E	E	0	0	1	0	0	0	1	0	0	0	3	1	0	0	3	1	0	0	1	3	0	0	14	0.00508649	0	0.000319086	0.020117	0	0.00122072	0	0.901372	6.11924	1.56802	0.769323	6.48272	1.13727	0	0	0	0	0
GSSGPGGERGPPGPM	GFPGLPGPSGEVGKAGSSGPGGERGPPGPM	GSSGPGGERGPPGPMGPSGLAGASGEVGRE	A	G	S	P	M	G	0	1	0	0	0	0	1	6	0	0	0	0	1	0	4	2	0	0	0	0	0	0	15	0.0168378	0	0.0171128	0.0215287	0	0.0309291	0	0.901372	6.11924	1.56802	0.769323	6.48272	1.13727	0	0	0	0	0
WIDPDDFPLLVPH	KVAEDNTDNDDLSIVWIDPDDFPLLVPHWE	IVWIDPDDFPLLVPHWEKTFGIDLSAPQIG	V	W	I	P	H	W	0	0	0	3	0	0	0	0	1	1	2	0	0	1	3	0	0	1	0	1	0	0	13	0.00159046	0	6.45023e-05	0.018548	3.89243e-05	0.000747728	-2.9	3.80482	0.181723	2.71523	4.09208	0.125232	3.36199	-0.000354795	0	-1.4389e-05	-0.00413763	-8.68311e-06
VIDQDKSGFIE	GLSGKSADDIKKAFFVIDQDKSGFIEEDEL	KAFFVIDQDKSGFIEEDELKLFLQVFKAGA	F	V	I	I	E	E	0	0	0	2	0	1	1	1	0	2	0	1	0	1	0	1	0	0	0	1	0	0	11	0.040087	0.000375226	0.148307	0.0156229	0.000191614	0.123836	-2	1.10375	0.224401	0.559197	1.26088	0.298245	0.871559	-0.00728854	-6.82229e-05	-0.0269648	-0.00284052	-3.48388e-05
GFIEEDELKLF	DDIKKAFFVIDQDKSGFIEEDELKLFLQVF	QDKSGFIEEDELKLFLQVFKAGARALTDAE	S	G	F	L	F	L	0	0	0	1	0	0	3	1	0	1	2	1	0	2	0	0	0	0	0	0	0	0	11	0.0153929	0.000315971	0.00130193	0.0154147	0.000339821	0.00632606	-3	4.20494	0.276981	3.05479	4.50666	0.206009	3.7387	-0.00419807	-8.61739e-05	-0.000355072	-0.00420402	-9.26785e-05
GPRGPSGSSGSAGKDGMSGLPGPSGPSGPRGR	GSSGDQGPAGSAGPAGPRGPSGSSGSAGKD	SGLPGPSGPSGPRGRSGEMGPAGPPGPPGP	A	G	P	G	R	S	1	3	0	1	0	0	0	11	0	0	1	1	1	0	6	7	0	0	0	0	0	0	32	0.0435837	0.000643016	0	0.0447982	0	0.017028	3	15.5978	29.9615	18.0812	15.032	30.7594	16.5358	0.00408597	6.02828e-05	0	0.00419983	0
KLDPVMDEL	DISAYHKSQMDALKLKLDPVMDELTAKVSK	MDALKLKLDPVMDELTAKVSKNVEETKTAL	L	K	L	E	L	T	0	0	0	2	0	0	1	0	0	0	2	1	1	0	1	0	0	0	0	1	0	0	9	0.0161598	7.09404e-05	0.00525634	0.0125866	0	0.00744934	-2	1.10375	0.224401	0.559197	1.26088	0.298245	0.871559	-0.00359107	-1.57645e-05	-0.00116808	-0.00279703	0
VWEPPAFDGGAPL	QNVKCLSVGEDSSSMVWEPPAFDGGAPLKG	SMVWEPPAFDGGAPLKGYLMERKKKGSSRW	M	V	W	P	L	K	2	0	0	1	0	0	1	2	0	0	1	0	0	1	3	0	0	1	0	1	0	0	13	0.00840004	0	0.00261781	0.0179821	0	0.00728952	-2	1.10375	0.224401	0.559197	1.26088	0.298245	0.871559	-0.00129231	0	-0.00040274	-0.00276648	0
NEDKLKDKINEL	KILAGRRKGLNIDHLNEDKLKDKINELHEW	DHLNEDKLKDKINELHEWMSTLESEKFDHM	L	N	E	E	L	H	0	0	2	2	0	0	2	0	0	1	2	3	0	0	0	0	0	0	0	0	0	0	12	0.0163372	0	0.00162867	0.0161826	0	0.00852364	-1	0.00255974	2.17182	0.0636073	0.0151018	2.39048	0.00441253	-0.00136143	0	-0.000135722	-0.00134855	0
TDPILIKDPIDAPWAPGKPL	VLAENLAGPGKPSVETDPILIKDPIDAPWA	IKDPIDAPWAPGKPLVKDIGKTTANLLWTR	E	T	D	P	L	V	2	0	0	3	0	0	0	1	0	3	2	2	0	0	5	0	1	1	0	0	0	0	20	0.0169645	6.32633e-05	0	0.0269274	6.36433e-05	0	-1	0.00255974	2.17182	0.0636073	0.0151018	2.39048	0.00441253	-0.000848225	-3.16317e-06	0	-0.00134637	-3.18216e-06
IELIEKPMGLF	IIWEFIDFGMDLAACIELIEKPMGLFSILE	LAACIELIEKPMGLFSILEEECMFPKASDT	C	I	E	L	F	S	0	0	0	0	0	0	2	1	0	2	2	1	1	1	1	0	0	0	0	0	0	0	11	0.0106625	2.5972e-05	0.000953379	0.0144768	3.06093e-05	0.00323707	-1	0.00255974	2.17182	0.0636073	0.0151018	2.39048	0.00441253	-0.000969314	-2.36109e-06	-8.66708e-05	-0.00131607	-2.78266e-06
SVAKPTPEELPQVH	AAGLARDSGINVFLLSVAKPTPEELPQVHD	LSVAKPTPEELPQVHDLDYAKKAVCKDNGF	L	S	V	V	H	D	1	0	0	0	0	1	2	0	1	0	1	1	0	0	3	1	1	0	0	2	0	0	14	0.0118824	0	0.0010242	0.0183294	0	0.00473896	-0.9	0.00244097	2.47656	0.124048	0.000523918	2.7097	0.0276979	-0.000763868	0	-6.58416e-05	-0.00117832	0
GPAGPRGPSGSSGSAGKDGMSGLPGPSGPSGPRGRSGE	GQAGSSGDQGPAGSAGPAGPRGPSGSSGSA	PGPSGPSGPRGRSGEMGPAGPPGPPGPPGP	A	G	P	G	E	M	2	3	0	1	0	0	1	13	0	0	1	1	1	0	7	8	0	0	0	0	0	0	38	0.0166606	0	0	0.049368	0	0.0113794	2	8.699	20.0141	10.5768	8.27777	20.6672	9.40297	0.000876876	0	0	0.00259831	0
TEQLGETGKSIHEL	LKRENKNLQQEISDLTEQLGETGKSIHELE	LTEQLGETGKSIHELEKAKKQTEIEKSEIQ	L	T	E	E	L	E	0	0	0	0	0	1	3	2	1	1	2	1	0	0	0	1	2	0	0	0	0	0	14	0.0147498	0	0	0.0180385	0	0.000123828	-1.9	0.903629	0.329143	0.419638	1.0463	0.417468	0.694844	-0.00200176	0	0	-0.00244808	0
RGPPGPMGPPGAS	DGEPGKQGSSGPFGERGPPGPMGPPGASGA	GERGPPGPMGPPGASGANGEAGREGSTGHD	E	R	G	A	S	G	1	1	0	0	0	0	0	4	0	0	0	0	1	0	5	1	0	0	0	0	0	0	13	0.0192609	0	0.0114478	0.0166277	7.12029e-05	0.00975503	1	3.80018	12.0667	5.07243	3.52354	12.575	4.27012	0.00148161	0	0.000880603	0.00127906	5.47715e-06
KSYELPDGQ	FENEMATAASSSSLEKSYELPDGQVITIGN	SSSSLEKSYELPDGQVITIGNERFRCPETL	E	K	S	G	Q	V	0	0	0	1	0	1	1	1	0	0	1	1	0	0	1	1	0	0	1	0	0	0	9	0.0153329	5.21979e-05	0.106929	0.0113708	0	0.0351296	-1	0.00255974	2.17182	0.0636073	0.0151018	2.39048	0.00441253	-0.00170365	-5.79976e-06	-0.011881	-0.00126343	0
TNHKPEIIEM	QLPDERGYHIFYQLMTNHKPEIIEMTLITT	FYQLMTNHKPEIIEMTLITTNPYDFPMCSQ	M	T	N	E	M	T	0	0	1	0	0	0	2	0	1	2	0	1	1	0	1	0	1	0	0	0	0	0	10	0.000823712	0	0.00765244	0.0126339	0	0.002931	-0.9	0.00244097	2.47656	0.124048	0.000523918	2.7097	0.0276979	-7.41341e-05	0	-0.00068872	-0.00113705	0
KVEDEFPDLSKH	______________________________	LNFKVEDEFPDLSKHNNHMAKVLTKEIYGK	F	K	V	K	H	N	0	0	0	2	0	0	2	0	1	0	1	2	0	1	1	1	0	0	0	1	0	0	12	0.0131851	0	0.00128488	0.0149349	0	0.00968745	-1.9	0.903629	0.329143	0.419638	1.0463	0.417468	0.694844	-0.00208765	0	-0.00020344	-0.0023647	0
AINDPFIDL	LVTRAGFQSKKVEIVAINDPFIDLEYMVYM	KKVEIVAINDPFIDLEYMVYMFKYDSTHGR	V	A	I	D	L	E	1	0	1	2	0	0	0	0	0	2	1	0	0	1	1	0	0	0	0	0	0	0	9	0.022237	5.07292e-05	0.0598624	0.0111349	2.79618e-05	0.0201789	-2	1.10375	0.224401	0.559197	1.26088	0.298245	0.871559	-0.00494156	-1.12731e-05	-0.0133028	-0.00247442	-6.21374e-06
IIDQDKSDFVEEDELKLF	GLAAKSPADIKKVFEIIDQDKSDFVEEDEL	QDKSDFVEEDELKLFLQNFSAGARALSDAE	E	I	I	L	F	L	0	0	0	4	0	1	3	0	0	2	2	2	0	2	0	1	0	0	0	1	0	0	18	0.0528343	0.0159593	0.00899797	0.0221365	0.0191435	0.00551254	-5	16.4073	6.38214	14.046	16.9982	6.02154	15.473	-0.0146762	-0.00443313	-0.00249944	-0.00614903	-0.00531764
VDDLEGSLE	KVNSLTKAKTKLEQQVDDLEGSLEQEKKLR	TKLEQQVDDLEGSLEQEKKLRMDLERAKRK	Q	V	D	L	E	Q	0	0	0	2	0	0	2	1	0	0	2	0	0	0	0	1	0	0	0	1	0	0	9	0.00714087	0	0.00283718	0.0110679	0	0.0130875	-4	9.30612	2.32956	7.55038	9.75244	2.11377	8.60585	-0.00317372	0	-0.00126097	-0.00491908	0
EKTKQRLQGEVEDL	AEEQIEAVNSKCASLEKTKQRLQGEVEDLM	LEKTKQRLQGEVEDLMVDVERANGLAANLD	L	E	K	D	L	M	0	1	0	1	0	2	3	1	0	0	2	2	0	0	0	0	1	0	0	1	0	0	14	0.00505919	0	0	0.0170976	0	0	-1	0.00255974	2.17182	0.0636073	0.0151018	2.39048	0.00441253	-0.000361371	0	0	-0.00122126	0
DLAGRDLTDYLMK	PVYEGYALPHAIMRLDLAGRDLTDYLMKIL	RLDLAGRDLTDYLMKILTERGYSFVTTAER	L	D	L	M	K	I	1	1	0	3	0	0	0	1	0	0	3	1	1	0	0	0	1	0	1	0	0	0	13	0.0555485	0.000155942	0.000469718	0.0157778	5.77988e-05	0.00180718	-1	0.00255974	2.17182	0.0636073	0.0151018	2.39048	0.00441253	-0.00427296	-1.19955e-05	-3.61321e-05	-0.00121368	-4.44606e-06
LVPIVEPE	ANVLARYASICQQNGLVPIVEPEILPDGDH	SICQQNGLVPIVEPEILPDGDHDLKRCQYV	G	L	V	P	E	I	0	0	0	0	0	0	2	0	0	1	1	0	0	0	2	0	0	0	0	2	0	0	8	0.0299523	0.000185399	0.0194893	0.00969682	0.000113472	0.0294466	-2	1.10375	0.224401	0.559197	1.26088	0.298245	0.871559	-0.00748806	-4.63497e-05	-0.00487233	-0.00242421	-2.8368e-05
AGDSDGDGAIGVD	GARALTDAETKAFLKAGDSDGDGAIGVDEW	LKAGDSDGDGAIGVDEWAVLVKA_______	K	A	G	V	D	E	2	0	0	4	0	0	0	4	0	1	0	0	0	0	0	1	0	0	0	1	0	0	13	0.0238391	3.88823e-05	0.0668076	0.015689	0	0.0165584	-4	9.30612	2.32956	7.55038	9.75244	2.11377	8.60585	-0.0073351	-1.19638e-05	-0.0205562	-0.00482738	0
FVIDQDKSGFIE	CGLSGKSADDIKKAFFVIDQDKSGFIEEDE	KAFFVIDQDKSGFIEEDELKLFLQVFKAGA	F	F	V	I	E	E	0	0	0	2	0	1	1	1	0	2	0	1	0	2	0	1	0	0	0	1	0	0	12	0.0126584	0.000459603	0.00179835	0.0142019	0.000373686	0.0122268	-2	1.10375	0.224401	0.559197	1.26088	0.298245	0.871559	-0.00210974	-7.66005e-05	-0.000299726	-0.00236698	-6.2281e-05
APKIPDGEKVDFDDIQKK	ITVLISIMVKMIWPSAPKIPDGEKVDFDDI	IPDGEKVDFDDIQKKRQNKDLSELQGLIDA	S	A	P	K	K	R	1	0	0	4	0	1	1	1	0	2	0	4	0	1	2	0	0	0	0	1	0	0	18	0.0116738	0	0	0.021194	0	0.001694	-1	0.00255974	2.17182	0.0636073	0.0151018	2.39048	0.00441253	-0.000648544	0	0	-0.00117745	0
LYPPVVEE	VVQLYQKSSNKLLPVLYPPVVEETGGAKKG	SNKLLPVLYPPVVEETGGAKKGGKKKGGSM	V	L	Y	E	E	T	0	0	0	0	0	0	2	0	0	0	1	0	0	0	2	0	0	0	1	2	0	0	8	0.00622615	0.00018117	0.0157286	0.00938037	0.000207712	0.0120717	-2	1.10375	0.224401	0.559197	1.26088	0.298245	0.871559	-0.00155654	-4.52926e-05	-0.00393214	-0.00234509	-5.19281e-05
GSAGPAGPRGPSGSSGSAGKDGMSGLPGPSGPSGPRGRSGE	GPPGQAGSSGDQGPAGSAGPAGPRGPSGSS	PGPSGPSGPRGRSGEMGPAGPPGPPGPPGP	A	G	S	G	E	M	3	3	0	1	0	0	1	14	0	0	1	1	1	0	7	9	0	0	0	0	0	0	41	0.015957	0	0	0.0479116	0	0.0135708	2	8.699	20.0141	10.5768	8.27777	20.6672	9.40297	0.000778388	0	0	0.00233715	0
VDEDGSGTIDFE	GQNPTREELDEIIEEVDEDGSGTIDFEEFL	IEEVDEDGSGTIDFEEFLVMMVRLLKEDQA	E	V	D	F	E	E	0	0	0	3	0	0	2	2	0	1	0	0	0	1	0	1	1	0	0	1	0	0	12	0.0219017	2.5198e-05	0.0287175	0.0136817	2.8276e-05	0.0231075	-5	16.4073	6.38214	14.046	16.9982	6.02154	15.473	-0.0091257	-1.04991e-05	-0.0119656	-0.00570071	-1.17817e-05
LKLF	______________________________	______________________________	-	L	K	L	F	-	0	0	0	0	0	0	0	0	0	0	2	1	0	1	0	0	0	0	0	0	0	0	4	0.00461836	3.01178e-05	0.000306149	0.00455713	2.03185e-05	0.000940461	1	3.80018	12.0667	5.07243	3.52354	12.575	4.27012	0.00115459	7.52945e-06	7.65374e-05	0.00113928	5.07962e-06
TVDDIIQT	DIYNKLRGKSTPSGFTVDDIIQTGVDNPGH	KSTPSGFTVDDIIQTGVDNPGHPFIMTVGC	F	T	V	Q	T	G	0	0	0	2	0	1	0	0	0	2	0	0	0	0	0	0	2	0	0	1	0	0	8	0.0110974	0.000271676	0.00448762	0.00911112	7.26568e-05	0.00478627	-2	1.10375	0.224401	0.559197	1.26088	0.298245	0.871559	-0.00277436	-6.7919e-05	-0.00112191	-0.00227778	-1.81642e-05
MFL	VYNSVSALGKSIYERMFLWMVIRINQMLDT	SVSALGKSIYERMFLWMVIRINQMLDTKQP	R	M	F	F	L	W	0	0	0	0	0	0	0	0	0	0	1	0	1	1	0	0	0	0	0	0	0	0	3	0	0	0.000281048	0.0034054	0.000319036	0.0104943	0	0.901372	6.11924	1.56802	0.769323	6.48272	1.13727	0	0	0	0	0
GWLDKNKDPLNDS	FAMVHYAGTVAYNVAGWLDKNKDPLNDSVI	VAGWLDKNKDPLNDSVIQLYQKSSNKLLPV	A	G	W	D	S	V	0	0	2	3	0	0	0	1	0	0	2	2	0	0	1	1	0	1	0	0	0	0	13	0.0160929	0	0.00693936	0.0145405	0	0.00770722	-1	0.00255974	2.17182	0.0636073	0.0151018	2.39048	0.00441253	-0.00123792	0	-0.000533797	-0.0011185	0
GGLPDVVTIM	LKAEAYAEMNRGKVMGGLPDVVTIMEKKTL	RGKVMGGLPDVVTIMEKKTLSLTCTVCGDP	M	G	G	I	M	E	0	0	0	1	0	0	0	2	0	1	1	0	1	0	1	0	1	0	0	2	0	0	10	0.00594147	0	0.00109885	0.0111153	0	0.00336962	-1	0.00255974	2.17182	0.0636073	0.0151018	2.39048	0.00441253	-0.000594147	0	-0.000109885	-0.00111153	0
GDQGPAGSAGPAGPRGPSGSSGSAGKDGMSGLPGPSGPSGPRGRSGEMGPA	GFTGMQGPPGQAGSSGDQGPAGSAGPAGPR	GPSGPRGRSGEMGPAGPPGPPGPPGPPGAP	S	G	D	P	A	G	5	3	0	2	0	1	1	17	0	0	1	1	2	0	9	9	0	0	0	0	0	0	51	0.0175148	0	0.00148911	0.0554586	0	0.0041884	1	3.80018	12.0667	5.07243	3.52354	12.575	4.27012	0.000343428	0	2.91983e-05	0.00108742	0
SSGPGGERGPPGPMGPS	FPGLPGPSGEVGKAGSSGPGGERGPPGPMG	GPGGERGPPGPMGPSGLAGASGEVGREGSP	G	S	S	P	S	G	0	1	0	0	0	0	1	6	0	0	0	0	1	0	5	3	0	0	0	0	0	0	17	0.0141628	0	0	0.0182539	9.78778e-05	0.00356544	0	0.901372	6.11924	1.56802	0.769323	6.48272	1.13727	0	0	0	0	0
KSSNKLLPVLYPPVVEE	KNKDPLNDSVVQLYQKSSNKLLPVLYPPVV	SNKLLPVLYPPVVEETGGAKKGGKKKGGSM	Q	K	S	E	E	T	0	0	1	0	0	0	2	0	0	0	3	2	0	0	3	2	0	0	1	3	0	0	17	0.00464538	0	0	0.0180138	0	0	0	0.901372	6.11924	1.56802	0.769323	6.48272	1.13727	0	0	0	0	0
GFISQPQE	GPPGPPGAPGGGFDMGFISQPQEKAPDPYR	PGGGFDMGFISQPQEKAPDPYRMFRADDAN	M	G	F	Q	E	K	0	0	0	0	0	2	1	1	0	1	0	0	0	1	1	1	0	0	0	0	0	0	8	0.00858189	0	0	0.00843243	0	0.00012424	-1	0.00255974	2.17182	0.0636073	0.0151018	2.39048	0.00441253	-0.00107274	0	0	-0.00105405	0
GPSGNIGMPGMTGPQ	GESGRVGPTGSAGPRGPSGNIGMPGMTGPQ	GPSGNIGMPGMTGPQGEAGREGNTGNDGPP	R	G	P	P	Q	G	0	0	1	0	0	1	0	5	0	1	0	0	2	0	3	1	1	0	0	0	0	0	15	0.0140019	0	0.000456316	0.01577	0	0	0	0.901372	6.11924	1.56802	0.769323	6.48272	1.13727	0	0	0	0	0
DFDDIQKKRQNKDLSEL	MIWPSAPKIPDGEKVDFDDIQKKRQNKDLS	DDIQKKRQNKDLSELQGLIDAHFEGRKKEE	V	D	F	E	L	Q	0	1	1	4	0	2	1	0	0	1	2	3	0	1	0	1	0	0	0	0	0	0	17	0.00979338	0	0	0.0177365	0	0.000305057	-1	0.00255974	2.17182	0.0636073	0.0151018	2.39048	0.00441253	-0.000576081	0	0	-0.00104332	0
LTDRENQSVLIT	PPHIFSVSDNAFQNMLTDRENQSVLITGES	QNMLTDRENQSVLITGESGAGKTVNTKRVI	M	L	T	I	T	G	0	1	1	1	0	1	1	0	0	1	2	0	0	0	0	1	2	0	0	1	0	0	12	0.004277	0.000941352	0.00154654	0.0124289	0.000447068	0.00640828	-1	0.00255974	2.17182	0.0636073	0.0151018	2.39048	0.00441253	-0.000356417	-7.8446e-05	-0.000128879	-0.00103574	-3.72557e-05
SGSFGPSGPSGVRGPSGE	GGPPGPNGANGDKGESGSFGPSGPSGVRGP	FGPSGPSGVRGPSGERGEVGPAGSAGFAGP	E	S	G	G	E	R	0	1	0	0	0	0	1	6	0	0	0	0	0	1	3	5	0	0	0	1	0	0	18	0.0172543	0	0	0.018467	0	0.000657378	0	0.901372	6.11924	1.56802	0.769323	6.48272	1.13727	0	0	0	0	0
LLKDGDKNSDGMLDYDEF	IRSTGEPISEEEIDELLKDGDKNSDGMLDY	DGDKNSDGMLDYDEFMKMMENVQ_______	E	L	L	E	F	M	0	0	1	5	0	0	1	2	0	0	3	2	1	1	0	1	0	0	1	0	0	0	18	0.0183065	0	0.00846728	0.0184483	0	0.0169727	-4	9.30612	2.32956	7.55038	9.75244	2.11377	8.60585	-0.0040681	0	-0.00188162	-0.00409962	0
PMDL	CETSEAVLVCEVPSVPMDLQIVDVTKSTIS	EAVLVCEVPSVPMDLQIVDVTKSTISLRWE	V	P	M	D	L	Q	0	0	0	1	0	0	0	0	0	0	1	0	1	0	1	0	0	0	0	0	0	0	4	0.00427487	0	0.000785033	0.00405956	7.20554e-06	0.000382094	-1	0.00255974	2.17182	0.0636073	0.0151018	2.39048	0.00441253	-0.00106872	0	-0.000196258	-0.00101489	-1.80139e-06
LIPNESKTPGLME	LMTNLRSTHPHFVRCLIPNESKTPGLMENF	RCLIPNESKTPGLMENFLVIHQLRCNGVLE	C	L	I	M	E	N	0	0	1	0	0	0	2	1	0	1	2	1	1	0	2	1	1	0	0	0	0	0	13	0.0069583	0	0.0015189	0.0130727	0	0.00719127	-1	0.00255974	2.17182	0.0636073	0.0151018	2.39048	0.00441253	-0.000535254	0	-0.000116839	-0.00100559	0
VTVL	LTVSNPAGSKTVGLSVTVLDVPAAPIGPLN	NPAGSKTVGLSVTVLDVPAAPIGPLNILEV	S	V	T	V	L	D	0	0	0	0	0	0	0	0	0	0	1	0	0	0	0	0	1	0	0	2	0	0	4	5.1901e-05	0	0.00811763	0.00400491	0	0	0	0.901372	6.11924	1.56802	0.769323	6.48272	1.13727	0	0	0	0	0
GSLGESGPAGMTGLAGNPGSTGGTGLVGP	GPSGAQGIPGEAGEPGSLGESGPAGMTGLA	AGNPGSTGGTGLVGPRGELGSLGSKVRTSL	P	G	S	G	P	R	2	0	1	0	0	0	1	11	0	0	3	0	1	0	3	3	3	0	0	1	0	0	29	0.0291256	0	0.0040707	0.0288862	0	0	-1	0.00255974	2.17182	0.0636073	0.0151018	2.39048	0.00441253	-0.00100433	0	-0.000140369	-0.000996077	0
VEPM	______________________________	______________________________	S	V	E	P	M	E	0	0	0	0	0	0	1	0	0	0	0	0	1	0	1	0	0	0	0	1	0	0	4	0.00415788	0	0	0.00396013	0	4.67959e-05	-1	0.00255974	2.17182	0.0636073	0.0151018	2.39048	0.00441253	-0.00103947	0	0	-0.000990033	0
NSPNKGTLDDYVE	RVDFEGFLPMMQTIVNSPNKGTLDDYVEGL	IVNSPNKGTLDDYVEGLRVFDKEGNGTVMG	V	N	S	V	E	G	0	0	2	2	0	0	1	1	0	0	1	1	0	0	1	1	1	0	1	1	0	0	13	0.00587713	5.80701e-05	0.000930546	0.0128611	0	0.00720568	-2	1.10375	0.224401	0.559197	1.26088	0.298245	0.871559	-0.000904174	-8.93386e-06	-0.000143161	-0.00197864	0
EIVPGDIVEV	VYRSDRKSVQMIKAREIVPGDIVEVSVGDK	MIKAREIVPGDIVEVSVGDKVPADIRLVCI	R	E	I	E	V	S	0	0	0	1	0	0	2	1	0	2	0	0	0	0	1	0	0	0	0	3	0	0	10	0.00299585	0	0.000971985	0.00984704	0	0.00533747	-3	4.20494	0.276981	3.05479	4.50666	0.206009	3.7387	-0.000898754	0	-0.000291596	-0.00295411	0
DFNKLPDKVAIQ	RFKVSKFGSREVVRTDFNKLPDKVAIQLND	VRTDFNKLPDKVAIQLNDTHPAMAIPELMR	T	D	F	I	Q	L	1	0	1	2	0	1	0	0	0	1	1	2	0	1	1	0	0	0	0	1	0	0	12	0.0074392	0	0.00227801	0.0117521	0	0.00473556	0	0.901372	6.11924	1.56802	0.769323	6.48272	1.13727	0	0	0	0	0
AGPAGPRGPSGSSGSAGKDGMSGLPGPSGPSGPRGRSGEMGPA	PGQAGSSGDQGPAGSAGPAGPRGPSGSSGS	GPSGPRGRSGEMGPAGPPGPPGPPGPPGAP	S	A	G	P	A	G	4	3	0	1	0	0	1	14	0	0	1	1	2	0	8	8	0	0	0	0	0	0	43	0.0107855	0	0	0.0418486	0	0	2	8.699	20.0141	10.5768	8.27777	20.6672	9.40297	0.000501653	0	0	0.00194645	0
IVDVPDPPQNVK	VTNPAGEDKAKLFVKIVDVPDPPQNVKCLS	FVKIVDVPDPPQNVKCLSVGEDSSSMVWEP	K	I	V	V	K	C	0	0	1	2	0	1	0	0	0	1	0	1	0	0	3	0	0	0	0	3	0	0	12	0.00916255	0	0	0.011637	0	0.000481713	-1	0.00255974	2.17182	0.0636073	0.0151018	2.39048	0.00441253	-0.000763546	0	0	-0.000969754	0
MDPL	AGKVCYNATAWLTKNMDPLNDNVTNLLNSS	CYNATAWLTKNMDPLNDNVTNLLNSSSSPF	N	M	D	P	L	N	0	0	0	1	0	0	0	0	0	0	1	0	1	0	1	0	0	0	0	0	0	0	4	0	0	0	0.00387301	0	0	-1	0.00255974	2.17182	0.0636073	0.0151018	2.39048	0.00441253	0	0	0	-0.000968252	0
KDDLRDVLAS	EAFTIIDQNRDGIISKDDLRDVLASMGQIN	DGIISKDDLRDVLASMGQINVKNEELEAMV	S	K	D	A	S	M	1	1	0	3	0	0	0	0	0	0	2	1	0	0	0	1	0	0	0	1	0	0	10	0.00622599	0	0.000221702	0.00962493	0	0.00251449	-1	0.00255974	2.17182	0.0636073	0.0151018	2.39048	0.00441253	-0.000622599	0	-2.21702e-05	-0.000962493	0
IVNSPNKGTLDDYVE	SKRVDFEGFLPMMQTIVNSPNKGTLDDYVE	IVNSPNKGTLDDYVEGLRVFDKEGNGTVMG	T	I	V	V	E	G	0	0	2	2	0	0	1	1	0	1	1	1	0	0	1	1	1	0	1	2	0	0	15	0.00303371	0	0.000498785	0.013954	0	0.0147523	-2	1.10375	0.224401	0.559197	1.26088	0.298245	0.871559	-0.000404494	0	-6.65047e-05	-0.00186054	0
GIGDAVTKM	PGSPDVKKHGKTIMMGIGDAVTKMDDLERG	GKTIMMGIGDAVTKMDDLERGLLTLSELHA	M	G	I	K	M	D	1	0	0	1	0	0	0	2	0	1	0	1	1	0	0	0	1	0	0	1	0	0	9	0.00793557	0	0.0011948	0.00836469	0	0.00236977	0	0.901372	6.11924	1.56802	0.769323	6.48272	1.13727	0	0	0	0	0
GEKLKGADPEDVIVSA	EASGPINFTVFLTMFGEKLKGADPEDVIVS	EKLKGADPEDVIVSAFKVLDPEVTGSIKKE	F	G	E	S	A	F	2	0	0	2	0	0	2	2	0	1	1	2	0	0	1	1	0	0	0	2	0	0	16	0.00808209	0	0.00151712	0.01487	0	0.00404294	-2	1.10375	0.224401	0.559197	1.26088	0.298245	0.871559	-0.00101026	0	-0.00018964	-0.00185875	0
FNMF	FRLKSKLNDHAYNEDFNMFNNADRIGIEVS	SKLNDHAYNEDFNMFNNADRIGIEVSSTVF	D	F	N	M	F	N	0	0	1	0	0	0	0	0	0	0	0	0	1	2	0	0	0	0	0	0	0	0	4	0.00125476	1.60944e-05	0.000298911	0.00370591	2.80351e-05	0.000270652	0	0.901372	6.11924	1.56802	0.769323	6.48272	1.13727	0	0	0	0	0
GERGPPGPMGPPGAS	GSDGEPGKQGSSGPFGERGPPGPMGPPGAS	GERGPPGPMGPPGASGANGEAGREGSTGHD	F	G	E	A	S	G	1	1	0	0	0	0	1	5	0	0	0	0	1	0	5	1	0	0	0	0	0	0	15	0.0183312	0.00033431	0.0121204	0.0138446	0	0.0123271	0	0.901372	6.11924	1.56802	0.769323	6.48272	1.13727	0	0	0	0	0
DFTDLPSVQ	LQKISHGPNKALSVSDFTDLPSVQQQLQSS	KALSVSDFTDLPSVQQQLQSSMESVVIVVT	S	D	F	V	Q	Q	0	0	0	2	0	1	0	0	0	0	1	0	0	1	1	1	1	0	0	1	0	0	9	0.0025972	0	0.000949702	0.00823336	0	0.00616375	-2	1.10375	0.224401	0.559197	1.26088	0.298245	0.871559	-0.000577156	0	-0.000211045	-0.00182964	0
FKVEDEFPDLSKH	______________________________	LNFKVEDEFPDLSKHNNHMAKVLTKEIYGK	N	F	K	K	H	N	0	0	0	2	0	0	2	0	1	0	1	2	0	2	1	1	0	0	0	1	0	0	13	0.00903425	0.000409981	0.000505466	0.0118884	0.00156447	0.0124124	-1.9	0.903629	0.329143	0.419638	1.0463	0.417468	0.694844	-0.00132039	-5.99203e-05	-7.38758e-05	-0.00173754	-0.000228654
VAPEEHPVLL	DMEKIWHHTFYNELRVAPEEHPVLLTEAPL	YNELRVAPEEHPVLLTEAPLNPKANREKMT	R	V	A	L	L	T	1	0	0	0	0	0	2	0	1	0	2	0	0	0	2	0	0	0	0	2	0	0	10	0.00698245	0.000320105	0.00054711	0.00911849	0.000387541	0.00147858	-1.9	0.903629	0.329143	0.419638	1.0463	0.417468	0.694844	-0.00132667	-6.08199e-05	-0.000103951	-0.00173251	-7.36329e-05
GDQGPAGSAGPAGPRGPSGSSG	GFTGMQGPPGQAGSSGDQGPAGSAGPAGPR	SAGPAGPRGPSGSSGSAGKDGMSGLPGPSG	S	G	D	S	G	S	3	1	0	1	0	1	0	8	0	0	0	0	0	0	4	4	0	0	0	0	0	0	22	0.0170466	0	0.00292675	0.0200504	0	0.00536213	0	0.901372	6.11924	1.56802	0.769323	6.48272	1.13727	0	0	0	0	0
GPAGPSGPRGPAGIAGA	GKTGDRGETGPAGAAGPAGPSGPRGPAGIA	AGPSGPRGPAGIAGARGDKGESGEAGERGM	A	G	P	G	A	R	4	1	0	0	0	0	0	6	0	1	0	0	0	0	4	1	0	0	0	0	0	0	17	0.00165365	0	0	0.0154814	0	0	1	3.80018	12.0667	5.07243	3.52354	12.575	4.27012	9.72737e-05	0	0	0.000910669	0
YADFKQRYKVL	EGIRICRKGFPSRILYADFKQRYKVLNASV	SRILYADFKQRYKVLNASVIPEGQFIDNKK	L	Y	A	V	L	N	1	1	0	1	0	1	0	0	0	0	1	2	0	1	0	0	0	0	2	1	0	0	11	0.00662316	0	0	0.00992018	0	0.00240363	2	8.699	20.0141	10.5768	8.27777	20.6672	9.40297	0.00120421	0	0	0.00180367	0
NLKGGDDLDPA	GYKPTDKHRTDLNFENLKGGDDLDPAYVLS	LNFENLKGGDDLDPAYVLSSRVRTGRSIKG	E	N	L	P	A	Y	1	0	1	3	0	0	0	2	0	0	2	1	0	0	1	0	0	0	0	0	0	0	11	0.0129596	0	0.000378337	0.00990444	0	0.00045058	-2	1.10375	0.224401	0.559197	1.26088	0.298245	0.871559	-0.00235629	0	-6.87886e-05	-0.00180081	0
EIPKEIPAETT	QCHLRVTQCSDLGLTEIPKEIPAETTMLDL	LGLTEIPKEIPAETTMLDLQNNKITEIKEN	T	E	I	T	T	M	1	0	0	0	0	0	3	0	0	2	0	1	0	0	2	0	2	0	0	0	0	0	11	0.00790919	0	0.0067874	0.00977579	0	0.00513693	-2	1.10375	0.224401	0.559197	1.26088	0.298245	0.871559	-0.00143803	0	-0.00123407	-0.00177742	0
AVDPVYPPGPPAFPK	KAGLGKPSDASNAALAVDPVYPPGPPAFPK	AVDPVYPPGPPAFPKVFDSTKSSISLTWTK	L	A	V	P	K	V	2	0	0	1	0	0	0	1	0	0	0	1	0	1	6	0	0	0	1	2	0	0	15	0.0103077	0.00207222	0.0131567	0.0132743	0.00166852	0.0135421	0	0.901372	6.11924	1.56802	0.769323	6.48272	1.13727	0	0	0	0	0
DVPAAPIGPL	NPAGSKTVGLSVTVLDVPAAPIGPLNILEV	SVTVLDVPAAPIGPLNILEVTPDSMEIEWR	L	D	V	P	L	N	2	0	0	1	0	0	0	1	0	1	1	0	0	0	3	0	0	0	0	1	0	0	10	0.00132108	0	0.000271432	0.00883666	0	0.00364933	-1	0.00255974	2.17182	0.0636073	0.0151018	2.39048	0.00441253	-0.000132108	0	-2.71432e-05	-0.000883666	0
WSAFPPDVAGN	TTQCDRFSPEEIKNMWSAFPPDVAGNVDYK	IKNMWSAFPPDVAGNVDYKNICYVITHGEE	M	W	S	G	N	V	2	0	1	1	0	0	0	1	0	0	0	0	0	1	2	1	0	1	0	1	0	0	11	0.00203068	0	7.88025e-05	0.00966249	0	0.00256551	-1	0.00255974	2.17182	0.0636073	0.0151018	2.39048	0.00441253	-0.000184607	0	-7.16387e-06	-0.000878408	0
YLF	ETPEFTVTGLQKEPMYLFRVCARNRVGCGP	EFTVTGLQKEPMYLFRVCARNRVGCGPNIE	M	Y	L	L	F	R	0	0	0	0	0	0	0	0	0	0	1	0	0	1	0	0	0	0	1	0	0	0	3	0.00045408	0	0.00154893	0.00262213	0.000359479	0.00446362	0	0.901372	6.11924	1.56802	0.769323	6.48272	1.13727	0	0	0	0	0
DFTDDADVL	VGVLAMDSNGQATQLDFTDDADVLFEAFKG	GQATQLDFTDDADVLFEAFKGLRSRGPFVL	L	D	F	V	L	F	1	0	0	4	0	0	0	0	0	0	1	0	0	1	0	0	1	0	0	1	0	0	9	0.00067394	0	0.000252379	0.00775503	0	0.00605833	-4	9.30612	2.32956	7.55038	9.75244	2.11377	8.60585	-0.000299529	0	-0.000112169	-0.00344668	0
IVRDIKEKLCY	LTERGYSFVTTAEREIVRDIKEKLCYVALD	AEREIVRDIKEKLCYVALDFENEMATAASS	E	I	V	C	Y	V	0	1	0	1	1	0	1	0	0	2	1	2	0	0	0	0	0	0	1	1	0	0	11	0.00504124	6.99846e-05	0	0.00947837	8.55969e-05	0.00239027	0.93	3.53217	11.5852	4.76202	3.26565	12.0834	3.98572	0.000426214	5.91688e-06	0	0.000801353	7.23683e-06
GIVLDSGDGVTH	AIQAVLSLYASGRTTGIVLDSGDGVTHNVP	RTTGIVLDSGDGVTHNVPVYEGYALPHAIM	T	G	I	T	H	N	0	0	0	2	0	0	0	3	1	1	1	0	0	0	0	1	1	0	0	2	0	0	12	0.0372695	0	0.00373684	0.0102229	0	0.00959106	-1.9	0.903629	0.329143	0.419638	1.0463	0.417468	0.694844	-0.00590101	0	-0.000591667	-0.00161862	0
KDPFDPPEIPDKPDIDDITAH	KFGAGPACVSKPLIAKDPFDPPEIPDKPDI	PEIPDKPDIDDITAHSMVVLWSEPADNGSP	A	K	D	A	H	S	1	0	0	6	0	0	1	0	1	3	0	2	0	1	5	0	1	0	0	0	0	0	21	0.0132701	0	0.0155883	0.0175986	0	0.0298452	-4.9	15.6072	5.88688	13.3064	16.1836	5.54076	14.6963	-0.00309636	0	-0.00363728	-0.00410634	0
TGREFDDLPISEQ	IGIFAEDEDVTGKAYTGREFDDLPISEQAE	AYTGREFDDLPISEQAEAVVRASCFARVEP	Y	T	G	E	Q	A	0	1	0	2	0	1	2	1	0	1	1	0	0	1	1	1	1	0	0	0	0	0	13	0.00510608	0	0.00301075	0.0108139	0	0.0164396	-3	4.20494	0.276981	3.05479	4.50666	0.206009	3.7387	-0.00117833	0	-0.000694788	-0.00249552	0
NDNSSRFGKFIRIH	ANPLLEAYGNAKTVRNDNSSRFGKFIRIHF	RNDNSSRFGKFIRIHFNTSGKLASADIETY	R	N	D	I	H	F	0	2	2	1	0	0	0	1	1	2	0	1	0	2	0	2	0	0	0	0	0	0	14	0.00160333	0	0	0.0116333	0	0	2.1	9.29888	20.9188	11.2373	8.86319	21.5864	10.0263	0.0002405	0	0	0.00174499	0
SYELPDGQVITI	ENEMATAASSSSLEKSYELPDGQVITIGNE	LEKSYELPDGQVITIGNERFRCPETLFQPS	K	S	Y	T	I	G	0	0	0	1	0	1	1	1	0	2	1	0	0	0	1	1	1	0	1	1	0	0	12	0.00891281	0.000341656	0.0021834	0.00996235	5.35608e-05	0.00815992	-2	1.10375	0.224401	0.559197	1.26088	0.298245	0.871559	-0.00148547	-5.69427e-05	-0.0003639	-0.00166039	-8.9268e-06
VEWTDEE	______________________________	______________________________	M	V	E	E	E	R	0	0	0	1	0	0	3	0	0	0	0	0	0	0	0	0	1	1	0	1	0	0	7	0.00775846	0	0.0179652	0.0057633	0	0.00679772	-4	9.30612	2.32956	7.55038	9.75244	2.11377	8.60585	-0.0044334	0	-0.0102658	-0.00329331	0
AFQF	KRMEAPPHIFSVSDNAFQFILTDRENHSVL	APPHIFSVSDNAFQFILTDRENHSVLITGE	N	A	F	Q	F	I	1	0	0	0	0	1	0	0	0	0	0	0	0	2	0	0	0	0	0	0	0	0	4	0.000498493	5.19321e-05	0.00105773	0.00326198	0	0.00318182	0	0.901372	6.11924	1.56802	0.769323	6.48272	1.13727	0	0	0	0	0
AFAG	PDEKAIMTYVSCFYHAFAGAEQAETAANRI	AIMTYVSCFYHAFAGAEQAETAANRICKVL	H	A	F	A	G	A	2	0	0	0	0	0	0	1	0	0	0	0	0	1	0	0	0	0	0	0	0	0	4	0.00563324	0.000951395	0.000797131	0.00325025	0.000262519	0	0	0.901372	6.11924	1.56802	0.769323	6.48272	1.13727	0	0	0	0	0
LGFL	KREEQNFVVQNEINNLGFLTGEGKTNMSKX	QNFVVQNEINNLGFLTGEGKTNMSKXXXXX	N	L	G	F	L	T	0	0	0	0	0	0	0	1	0	0	2	0	0	1	0	0	0	0	0	0	0	0	4	0.00257237	0.000121594	0.000226907	0.00322779	0.00154462	0.00255505	0	0.901372	6.11924	1.56802	0.769323	6.48272	1.13727	0	0	0	0	0
SFGPSGPSGVRGPSGE	PPGPNGANGDKGESGSFGPSGPSGVRGPSG	FGPSGPSGVRGPSGERGEVGPAGSAGFAGP	G	S	F	G	E	R	0	1	0	0	0	0	1	5	0	0	0	0	0	1	3	4	0	0	0	1	0	0	16	0.00918356	0	0	0.0128671	0	0.000907049	0	0.901372	6.11924	1.56802	0.769323	6.48272	1.13727	0	0	0	0	0
DDTINRIVDTM	DFMAVDLSQGRPVIHDDTINRIVDTMVHLA	PVIHDDTINRIVDTMVHLAYVDCYKVSCLE	H	D	D	T	M	V	0	1	1	3	0	0	0	0	0	2	0	0	1	0	0	0	2	0	0	1	0	0	11	0.00917114	0	0.00129987	0.00883787	0	0.000615587	-2	1.10375	0.224401	0.559197	1.26088	0.298245	0.871559	-0.00166748	0	-0.00023634	-0.00160689	0
HVDPDNFRLL	KSTYAALSVLHSEKLHVDPDNFRLLCECLT	HSEKLHVDPDNFRLLCECLTIVVAGKMGKK	L	H	V	L	L	C	0	1	1	2	0	0	0	0	1	0	2	0	0	1	1	0	0	0	0	1	0	0	10	0.00971026	3.84985e-05	0.00615466	0.0079654	2.42806e-05	0.0018893	-0.9	0.00244097	2.47656	0.124048	0.000523918	2.7097	0.0276979	-0.000873923	-3.46486e-06	-0.000553919	-0.000716886	-2.18525e-06
GKTGDRGETGPAGAAGPAGPSGPRGPAGIA	GAPGPSGAPGPVGPAGKTGDRGETGPAGAA	GPAGPSGPRGPAGIAGARGDKGESGEAGER	A	G	K	I	A	G	6	2	0	1	0	0	1	10	0	1	0	1	0	0	5	1	2	0	0	0	0	0	30	0.0344407	0	0.0019452	0.0233608	0	0.000574067	1	3.80018	12.0667	5.07243	3.52354	12.575	4.27012	0.00114802	0	6.48399e-05	0.000778693	0
GQSGDSGSAGPAGPSGPRGPAGPHGPPGKDGRSG	GLRGHGGLQGMPGPAGQSGDSGSAGPAGPS	PAGPHGPPGKDGRSGSHGTIGAPGARGPPG	A	G	Q	S	G	S	3	2	0	2	0	1	0	12	1	0	0	1	0	0	7	5	0	0	0	0	0	0	34	0.00218056	0	0.000221269	0.0264123	0	0.0210385	1.1	4.20007	12.7714	5.53287	3.90897	13.2942	4.69341	7.05476e-05	0	7.1587e-06	0.000854516	0
SGSAGKDGMSGLPGPSGPSGPRGRSGE	AGSAGPAGPRGPSGSSGSAGKDGMSGLPGP	PGPSGPSGPRGRSGEMGPAGPPGPPGPPGP	S	S	G	G	E	M	1	2	0	1	0	0	1	9	0	0	1	1	1	0	4	6	0	0	0	0	0	0	27	0.0107913	0	0	0.020933	0	0.012315	1	3.80018	12.0667	5.07243	3.52354	12.575	4.27012	0.00039968	0	0	0.000775295	0
DAEDIVNTPKPDE	AFEVAEKFLDIPKMLDAEDIVNTPKPDEKA	MLDAEDIVNTPKPDEKAIMTYVSCFYHAFA	L	D	A	D	E	K	1	0	1	3	0	0	2	0	0	1	0	1	0	0	2	0	1	0	0	1	0	0	13	0.0129161	0	0.00657978	0.00992401	0	0.00702101	-4	9.30612	2.32956	7.55038	9.75244	2.11377	8.60585	-0.00397419	0	-0.00202455	-0.00305354	0
GFAGPPGVDGQPGAK	GGPGERGESGPPGPAGFAGPPGVDGQPGAK	GFAGPPGVDGQPGAKGEAGDNGAKGEAGIP	A	G	F	A	K	G	2	0	0	1	0	1	0	5	0	0	0	1	0	1	3	0	0	0	0	1	0	0	15	0.00849021	0	0	0.0114046	0	0	0	0.901372	6.11924	1.56802	0.769323	6.48272	1.13727	0	0	0	0	0
VVVPDLPNLPPL	SFGVEGGSISLACSMVVVPDLPNLPPLAHW	CSMVVVPDLPNLPPLAHWYRDDHLMKAGPL	M	V	V	P	L	A	0	0	1	1	0	0	0	0	0	0	3	0	0	0	4	0	0	0	0	3	0	0	12	0.00700705	0.000148692	0.0125293	0.00910955	0.000128892	0.0113645	-1	0.00255974	2.17182	0.0636073	0.0151018	2.39048	0.00441253	-0.000583921	-1.2391e-05	-0.00104411	-0.000759129	-1.0741e-05
WSAFPPDVA	TTQCDRFSPEEIKNMWSAFPPDVAGNVDYK	EEIKNMWSAFPPDVAGNVDYKNICYVITHG	M	W	S	V	A	G	2	0	0	1	0	0	0	0	0	0	0	0	0	1	2	1	0	1	0	1	0	0	9	0.000764978	0	0.000802082	0.0068048	0	0.00222921	-1	0.00255974	2.17182	0.0636073	0.0151018	2.39048	0.00441253	-8.49976e-05	0	-8.91202e-05	-0.000756089	0
NDNSSRFGKFIR	ANPLLEAYGNAKTVRNDNSSRFGKFIRIHF	TVRNDNSSRFGKFIRIHFNTSGKLASADIE	R	N	D	I	R	I	0	2	2	1	0	0	0	1	0	1	0	1	0	2	0	2	0	0	0	0	0	0	12	0.00374844	0	0.0120314	0.00901598	0	0.00531333	2	8.699	20.0141	10.5768	8.27777	20.6672	9.40297	0.00062474	0	0.00200524	0.00150266	0
DMPF	QPSEDHMKKHYMDLKDMPFYAGLCKYMSSG	DHMKKHYMDLKDMPFYAGLCKYMSSGPVFA	K	D	M	P	F	Y	0	0	0	1	0	0	0	0	0	0	0	0	1	1	1	0	0	0	0	0	0	0	4	0.00028116	0	5.58323e-05	0.00299002	0	0.00359271	-1	0.00255974	2.17182	0.0636073	0.0151018	2.39048	0.00441253	-7.02901e-05	0	-1.39581e-05	-0.000747505	0
EVDFYEPF	TFNAKVAKTLELKLNEVDFYEPFLADPLVI	TLELKLNEVDFYEPFLADPLVIPGKPYTEK	N	E	V	P	F	L	0	0	0	1	0	0	2	0	0	0	0	0	0	2	1	0	0	0	1	1	0	0	8	0.000358741	2.15843e-05	0.000435232	0.0059726	6.08514e-05	0.00667482	-3	4.20494	0.276981	3.05479	4.50666	0.206009	3.7387	-0.000134528	-8.09412e-06	-0.000163212	-0.00223973	-2.28193e-05
VEGIQTSPKFQ	MIEGMGDSDQTAKAYVEGIQTSPKFQSAVK	AKAYVEGIQTSPKFQSAVKIASGLAQEASP	Y	V	E	F	Q	S	0	0	0	0	0	2	1	1	0	1	0	1	0	1	1	1	1	0	0	1	0	0	11	0.00718914	0	0	0.00819738	0	0	0	0.901372	6.11924	1.56802	0.769323	6.48272	1.13727	0	0	0	0	0
GSSGDQGPAGSAGPAGPRGPSGSSGSAGKDGMSGLPGPSGPSGPRGR	GHRGFTGMQGPPGQAGSSGDQGPAGSAGPA	SGLPGPSGPSGPRGRSGEMGPAGPPGPPGP	A	G	S	G	R	S	4	3	0	2	0	1	0	16	0	0	1	1	1	0	8	10	0	0	0	0	0	0	47	0.0371902	0.00399242	0	0.0348218	0	0.00719014	2	8.699	20.0141	10.5768	8.27777	20.6672	9.40297	0.00158256	0.00016989	0	0.00148178	0
SKIEDEQSLGAQ	DEKLKKKDFETSQLLSKIEDEQSLGAQLQK	QLLSKIEDEQSLGAQLQKKIKELQXXXXXX	L	S	K	A	Q	L	1	0	0	1	0	2	2	1	0	1	1	1	0	0	0	2	0	0	0	0	0	0	12	0.00845153	0.000722901	0	0.00886148	0.000302474	0.000319958	-2	1.10375	0.224401	0.559197	1.26088	0.298245	0.871559	-0.00140859	-0.000120484	0	-0.00147691	-5.04123e-05
VDLW	AAEKYGVIKTDMFQTVDLWEGKDLAAVQRT	YGVIKTDMFQTVDLWEGKDLAAVQRTLSAL	T	V	D	L	W	E	0	0	0	1	0	0	0	0	0	0	1	0	0	0	0	0	0	1	0	1	0	0	4	0.00256664	0	0	0.00293408	0	0	-1	0.00255974	2.17182	0.0636073	0.0151018	2.39048	0.00441253	-0.00064166	0	0	-0.000733521	0
VTLL	FDVSSTKQFMFCGLTVTLLQSHHMFVLEQE	STKQFMFCGLTVTLLQSHHMFVLEQEEYKK	T	V	T	L	L	Q	0	0	0	0	0	0	0	0	0	0	2	0	0	0	0	0	1	0	0	1	0	0	4	0.00186438	0	0.00132511	0.00292679	1.86224e-05	0.00148577	0	0.901372	6.11924	1.56802	0.769323	6.48272	1.13727	0	0	0	0	0
FTIIDQNRDGIIS	FSMFEQSQIQEYKEAFTIIDQNRDGIISKD	EAFTIIDQNRDGIISKDDLRDVLASMGQIN	A	F	T	I	S	K	0	1	1	2	0	1	0	1	0	4	0	0	0	1	0	1	1	0	0	0	0	0	13	0.0029262	0	0.00251053	0.00947161	0	0.000112303	-1	0.00255974	2.17182	0.0636073	0.0151018	2.39048	0.00441253	-0.000225092	0	-0.000193117	-0.000728585	0
FTNEKLQQF	FEIFNYNSLEQLCINFTNEKLQQFFNHHMF	EQLCINFTNEKLQQFFNHHMFVLEQEEYKK	N	F	T	Q	F	F	0	0	1	0	0	2	1	0	0	0	1	1	0	2	0	0	1	0	0	0	0	0	9	0.00361323	0.000784683	0.00763286	0.00654214	0.000390806	0.00440914	0	0.901372	6.11924	1.56802	0.769323	6.48272	1.13727	0	0	0	0	0
DLDFKSPDDPARHISGK	GMDVAASEFYRSGKYDLDFKSPDDPARHIS	DFKSPDDPARHISGKELGDLYKTFIANYPV	Y	D	L	G	K	E	1	1	0	4	0	0	0	1	1	1	1	2	0	1	2	2	0	0	0	0	0	0	17	0.0148088	0	0	0.0123112	0	0.000306692	-0.9	0.00244097	2.47656	0.124048	0.000523918	2.7097	0.0276979	-0.000783995	0	0	-0.000651767	0
SDLVQVQ	HSQNTSLINTKKKLESDLVQVQGEVDDSIQ	INTKKKLESDLVQVQGEVDDSIQEARNAEE	E	S	D	V	Q	G	0	0	0	1	0	2	0	0	0	0	1	0	0	0	0	1	0	0	0	2	0	0	7	0.00498521	0	7.72676e-05	0.00504852	0	5.67566e-05	-1	0.00255974	2.17182	0.0636073	0.0151018	2.39048	0.00441253	-0.000712173	0	-1.10382e-05	-0.000721217	0
VDFIEDHDRPTLR	DPLVIPGKPYTEKELVDFIEDHDRPTLRKL	ELVDFIEDHDRPTLRKLQPHNMYEIWDDDV	L	V	D	L	R	K	0	2	0	3	0	0	1	0	1	1	1	0	0	1	1	0	1	0	0	1	0	0	13	0.00556674	0	0	0.00930562	0	0	-1.9	0.903629	0.329143	0.419638	1.0463	0.417468	0.694844	-0.000813601	0	0	-0.00136005	0
APKIPDGEKVDFDDIQKKRQNKDLSE	ITVLISIMVKMIWPSAPKIPDGEKVDFDDI	FDDIQKKRQNKDLSELQGLIDAHFEGRKKE	S	A	P	S	E	L	1	1	1	5	0	2	2	1	0	2	1	5	0	1	2	1	0	0	0	1	0	0	26	0.00931929	0.000543826	0	0.0184643	0	0	-1	0.00255974	2.17182	0.0636073	0.0151018	2.39048	0.00441253	-0.000358434	-2.09164e-05	0	-0.000710166	0
TFF	HVSLEPARFLKKFEETFFVVGEPLKLVCKY	LEPARFLKKFEETFFVVGEPLKLVCKYAGS	E	T	F	F	F	V	0	0	0	0	0	0	0	0	0	0	0	0	0	2	0	0	1	0	0	0	0	0	3	0.000317404	0	0.00020402	0.00212846	1.22363e-05	0.000600242	0	0.901372	6.11924	1.56802	0.769323	6.48272	1.13727	0	0	0	0	0
VGPAGPAGPL	AGPAGPAGARGADGNVGPAGPAGPLGSSGA	GADGNVGPAGPAGPLGSSGAPGFPGSPGPK	N	V	G	P	L	G	2	0	0	0	0	0	0	3	0	0	1	0	0	0	3	0	0	0	0	1	0	0	10	0.00650892	0.00087764	0.000269842	0.00704515	0.0144238	0.0115577	0	0.901372	6.11924	1.56802	0.769323	6.48272	1.13727	0	0	0	0	0
VDEDGSGTIDFEEF	GQNPTREELDEIIEEVDEDGSGTIDFEEFL	EVDEDGSGTIDFEEFLVMMVRLLKEDQAGK	E	V	D	E	F	L	0	0	0	3	0	0	3	2	0	1	0	0	0	2	0	1	1	0	0	1	0	0	14	0.0138595	0.000281209	0.000614893	0.00983767	0.000120471	0.00559617	-6	25.5085	12.4347	22.5416	26.244	11.9293	24.3401	-0.0059398	-0.000120518	-0.000263526	-0.00421614	-5.16304e-05
GLLL	TYSQLMERCATDPDTGLLLLPITDKAAQCS	LMERCATDPDTGLLLLPITDKAAQCSSIFT	T	G	L	L	L	L	0	0	0	0	0	0	0	1	0	0	3	0	0	0	0	0	0	0	0	0	0	0	4	0	0	0.000279833	0.0028069	0	0.000382933	0	0.901372	6.11924	1.56802	0.769323	6.48272	1.13727	0	0	0	0	0
LGLF	IRVNKTPCKDLRYRVLGLFEGNNYEFRVFA	KTPCKDLRYRVLGLFEGNNYEFRVFAENIA	V	L	G	L	F	E	0	0	0	0	0	0	0	1	0	0	2	0	0	1	0	0	0	0	0	0	0	0	4	0.00319521	0.000121594	0.00275077	0.0027966	3.03683e-05	0.00343997	0	0.901372	6.11924	1.56802	0.769323	6.48272	1.13727	0	0	0	0	0
VELL	PSKTKSPKKEGEVDIVELLRGHDPKDYEKI	KSPKKEGEVDIVELLRGHDPKDYEKILLDH	I	V	E	L	L	R	0	0	0	0	0	0	1	0	0	0	2	0	0	0	0	0	0	0	0	1	0	0	4	0.000447893	1.0409e-05	0.00527638	0.00278158	3.56141e-05	0.00407545	-1	0.00255974	2.17182	0.0636073	0.0151018	2.39048	0.00441253	-0.000111973	-2.60224e-06	-0.00131909	-0.000695394	-8.90352e-06
GKDGMSGLPGPSGPSGPRGRSGEMGPA	GPAGPRGPSGSSGSAGKDGMSGLPGPSGPS	GPSGPRGRSGEMGPAGPPGPPGPPGPPGAP	A	G	K	P	A	G	1	2	0	1	0	0	1	9	0	0	1	1	2	0	5	4	0	0	0	0	0	0	27	0.00686482	0	0	0.0187718	0	0.0200414	1	3.80018	12.0667	5.07243	3.52354	12.575	4.27012	0.000254253	0	0	0.000695251	0
GSAGPRGPSGNIGMPGM	GVPGGAGESGRVGPTGSAGPRGPSGNIGMP	AGPRGPSGNIGMPGMTGPQGEAGREGNTGN	T	G	S	G	M	T	1	1	1	0	0	0	0	6	0	1	0	0	2	0	3	2	0	0	0	0	0	0	17	0.00841607	0	0	0.0117712	0	0	1	3.80018	12.0667	5.07243	3.52354	12.575	4.27012	0.000495063	0	0	0.000692426	0
RVFDKEGNGTVM	NSPNKGTLDDYVEGLRVFDKEGNGTVMGAE	EGLRVFDKEGNGTVMGAELRIVLSTLGEKM	L	R	V	V	M	G	0	1	1	1	0	0	1	2	0	0	0	1	1	1	0	0	1	0	0	2	0	0	12	0.00582329	0	0.00344098	0.00828593	0	0.00792868	0	0.901372	6.11924	1.56802	0.769323	6.48272	1.13727	0	0	0	0	0
GPRGPSGSSGSAGKDGMSGLPGPSGPSGPRGRSGE	GSSGDQGPAGSAGPAGPRGPSGSSGSAGKD	PGPSGPSGPRGRSGEMGPAGPPGPPGPPGP	A	G	P	G	E	M	1	3	0	1	0	0	1	12	0	0	1	1	1	0	6	8	0	0	0	0	0	0	35	0.00999089	0	0	0.0240784	0	0.00567234	2	8.699	20.0141	10.5768	8.27777	20.6672	9.40297	0.000570908	0	0	0.00137591	0
AGPAGPRGPSGSSGSAGKDGMSGLPGPS	PGQAGSSGDQGPAGSAGPAGPRGPSGSSGS	GSAGKDGMSGLPGPSGPSGPRGRSGEMGPA	S	A	G	P	S	G	3	1	0	1	0	0	0	9	0	0	1	1	1	0	5	6	0	0	0	0	0	0	28	0.0158996	0	0	0.0192157	0.000266795	0.0169514	1	3.80018	12.0667	5.07243	3.52354	12.575	4.27012	0.000567844	0	0	0.000686274	9.52841e-06
NLPVDMM	DYLYKKDFNKSKTKFNLPVDMMAFELAKKN	FNKSKTKFNLPVDMMAFELAKKNQIQVNHA	F	N	L	M	M	A	0	0	1	1	0	0	0	0	0	0	1	0	2	0	1	0	0	0	0	1	0	0	7	0.00334734	0.00038528	0.00134463	0.00479541	0.000536733	0.00275845	-1	0.00255974	2.17182	0.0636073	0.0151018	2.39048	0.00441253	-0.000478191	-5.50399e-05	-0.00019209	-0.000685058	-7.66761e-05
WAVL	KAGDSDGDGAIGVDEWAVLVKA________	SDGDGAIGVDEWAVLVKA____________	E	W	A	V	L	V	1	0	0	0	0	0	0	0	0	0	1	0	0	0	0	0	0	1	0	1	0	0	4	0.00302569	2.877e-05	0.000436411	0.0027089	0	0.000121969	0	0.901372	6.11924	1.56802	0.769323	6.48272	1.13727	0	0	0	0	0
DTGAPIRIPVGPE	AMDGTEGLVRGQKVLDTGAPIRIPVGPETL	VLDTGAPIRIPVGPETLGRIMNVIGEPIDE	L	D	T	P	E	T	1	1	0	1	0	0	1	2	0	2	0	0	0	0	3	0	1	0	0	1	0	0	13	0.0036853	0	0	0.00879742	0	0	-1	0.00255974	2.17182	0.0636073	0.0151018	2.39048	0.00441253	-0.000283484	0	0	-0.000676725	0
APY	EHPSIIARYPFNTPGAPYKLEPSDIAKDSL	SIIARYPFNTPGAPYKLEPSDIAKDSLNLS	G	A	P	P	Y	K	1	0	0	0	0	0	0	0	0	0	0	0	0	0	1	0	0	0	1	0	0	0	3	0	0	0	0.00202331	0	0	0	0.901372	6.11924	1.56802	0.769323	6.48272	1.13727	0	0	0	0	0
IDGSDNVQDDFPYIK	VPSDPTSAERDVAFLIDGSDNVQDDFPYIK	IDGSDNVQDDFPYIKDFILKVIQPLDIARD	L	I	D	I	K	D	0	0	1	4	0	1	0	1	0	2	0	1	0	1	1	1	0	0	1	1	0	0	15	0.0144084	0	0.0115223	0.0100833	0.00018263	0.00681675	-3	4.20494	0.276981	3.05479	4.50666	0.206009	3.7387	-0.00288168	0	-0.00230446	-0.00201665	-3.6526e-05
AAGPAGPSGPRGPAGIA	PAGKTGDRGETGPAGAAGPAGPSGPRGPAG	GPAGPSGPRGPAGIAGARGDKGESGEAGER	G	A	A	I	A	G	5	1	0	0	0	0	0	5	0	1	0	0	0	0	4	1	0	0	0	0	0	0	17	0.0206529	0	0	0.0114028	0	0	1	3.80018	12.0667	5.07243	3.52354	12.575	4.27012	0.00121488	0	0	0.000670752	0
KAEPAKKAEPAPEPVAVPAPK	MAPKKDVKAPAAAAKKAEPAKKAEPAPEPV	KAEPAPEPVAVPAPKTVDLSAVKVEFTPDQ	K	K	A	P	K	T	6	0	0	0	0	0	3	0	0	0	0	4	0	0	6	0	0	0	0	2	0	0	21	0.00434363	0	0	0.0138177	0	0	1	3.80018	12.0667	5.07243	3.52354	12.575	4.27012	0.000206839	0	0	0.000657983	0
SYELPDGQVI	ENEMATAASSSSLEKSYELPDGQVITIGNE	SSLEKSYELPDGQVITIGNERFRCPETLFQ	K	S	Y	V	I	T	0	0	0	1	0	1	1	1	0	1	1	0	0	0	1	1	0	0	1	1	0	0	10	0.00746713	0	0.00706111	0.00656946	0	0.00641453	-2	1.10375	0.224401	0.559197	1.26088	0.298245	0.871559	-0.00149343	0	-0.00141222	-0.00131389	0
SFPGLPGADDKFIA	LQQIATSPEDVIQVSSFPGLPGADDKFIAR	SSFPGLPGADDKFIARLSGDPFPETPTDIE	S	S	F	I	A	R	2	0	0	2	0	0	0	2	0	1	1	1	0	2	2	1	0	0	0	0	0	0	14	0.00700943	0	0.000739951	0.00914367	0	0	-1	0.00255974	2.17182	0.0636073	0.0151018	2.39048	0.00441253	-0.000500674	0	-5.28536e-05	-0.000653119	0
DFPM	KPEIVEMTLITTNPYDFPMCSQGQITVASI	VEMTLITTNPYDFPMCSQGQITVASIDDKE	Y	D	F	P	M	C	0	0	0	1	0	0	0	0	0	0	0	0	1	1	1	0	0	0	0	0	0	0	4	0.00113416	0	0.00305788	0.00259631	3.48879e-05	0.010827	-1	0.00255974	2.17182	0.0636073	0.0151018	2.39048	0.00441253	-0.00028354	0	-0.000764469	-0.000649078	-8.72197e-06
DEFDDEDIGF	FQIEELALELAAQVLDEFDDEDIGFGLIDE	AAQVLDEFDDEDIGFGLIDEKQDKIVAKKL	L	D	E	G	F	G	0	0	0	4	0	0	2	1	0	1	0	0	0	2	0	0	0	0	0	0	0	0	10	0.000806522	0	0.000455637	0.00646717	0	0.0031838	-6	25.5085	12.4347	22.5416	26.244	11.9293	24.3401	-0.000483913	0	-0.000273382	-0.0038803	0
LLPL	VNKEAIPATRLTVTGLLPLHEYQYRVKAVN	AIPATRLTVTGLLPLHEYQYRVKAVNEIGV	G	L	L	P	L	H	0	0	0	0	0	0	0	0	0	0	3	0	0	0	1	0	0	0	0	0	0	0	4	0.00168117	1.56223e-05	0.000528543	0.00256741	0	0.00116198	0	0.901372	6.11924	1.56802	0.769323	6.48272	1.13727	0	0	0	0	0
WELM	RMISYFQIKLKSVGHWELMSRHTRVSYIRG	YFQIKLKSVGHWELMSRHTRVSYIRGFRYQ	H	W	E	L	M	S	0	0	0	0	0	0	1	0	0	0	1	0	1	0	0	0	0	1	0	0	0	0	4	0	0	0	0.00252964	0	0	-1	0.00255974	2.17182	0.0636073	0.0151018	2.39048	0.00441253	0	0	0	-0.000632411	0
WAPPKEPNNLIGY	QVISTRETDTSLLIQWAPPKEPNNLIGYYI	IQWAPPKEPNNLIGYYIDQCVKGSKDWTSA	Q	W	A	G	Y	Y	1	0	2	0	0	0	1	1	0	1	1	1	0	0	3	0	0	1	1	0	0	0	13	0.00177788	0	0	0.0082046	0	0.000949475	0	0.901372	6.11924	1.56802	0.769323	6.48272	1.13727	0	0	0	0	0
IIVTEEEPAEG	DRARMRGTSAPVTGQIIVTEEEPAEGVVPG	VTGQIIVTEEEPAEGVVPGKPLELEVTEAT	Q	I	I	E	G	V	1	0	0	0	0	0	4	1	0	2	0	0	0	0	1	0	1	0	0	1	0	0	11	0.00464247	0.00040684	0.000915773	0.00687469	0.000400386	0.000701943	-4	9.30612	2.32956	7.55038	9.75244	2.11377	8.60585	-0.00168817	-0.000147942	-0.000333008	-0.00249989	-0.000145595
GIGWVPIGSL	IQSDNYYKEDQKLMQGIGWVPIGSLDVEKA	QKLMQGIGWVPIGSLDVEKAKKAGEILSEH	Q	G	I	S	L	D	0	0	0	0	0	0	0	3	0	2	1	0	0	0	1	1	0	1	0	1	0	0	10	0.00102343	0	5.49811e-05	0.00619642	0	0.000152329	0	0.901372	6.11924	1.56802	0.769323	6.48272	1.13727	0	0	0	0	0
LPVLYPPVVE	NDSVVQLYQKSSNKLLPVLYPPVVEETGGA	SSNKLLPVLYPPVVEETGGAKKGGKKKGGS	L	L	P	V	E	E	0	0	0	0	0	0	1	0	0	0	2	0	0	0	3	0	0	0	1	3	0	0	10	0.00602623	4.01039e-05	0.000907294	0.00617926	0	0.00180783	-1	0.00255974	2.17182	0.0636073	0.0151018	2.39048	0.00441253	-0.000602623	-4.01039e-06	-9.07294e-05	-0.000617926	0
LLLE	ASDSVHMVIDKLVHKLLLENVTRDNAAVYS	VHMVIDKLVHKLLLENVTRDNAAVYSFLVP	K	L	L	L	E	N	0	0	0	0	0	0	1	0	0	0	3	0	0	0	0	0	0	0	0	0	0	0	4	0.000697473	0.000145995	0.00411413	0.00246898	0.000589225	0.0118191	-1	0.00255974	2.17182	0.0636073	0.0151018	2.39048	0.00441253	-0.000174368	-3.64988e-05	-0.00102853	-0.000617246	-0.000147306
IVPGDIVE	YRSDRKSVQMIKAREIVPGDIVEVSVGDKV	QMIKAREIVPGDIVEVSVGDKVPADIRLVC	E	I	V	V	E	V	0	0	0	1	0	0	1	1	0	2	0	0	0	0	1	0	0	0	0	2	0	0	8	0.0107832	0.000762631	0.0199324	0.0049374	0.000539224	0.0227367	-2	1.10375	0.224401	0.559197	1.26088	0.298245	0.871559	-0.00269581	-0.000190658	-0.0049831	-0.00123435	-0.000134806
SGSAGKDGMSGLPGPSGPSGPRGRSGEMGPA	AGSAGPAGPRGPSGSSGSAGKDGMSGLPGP	GPSGPRGRSGEMGPAGPPGPPGPPGPPGAP	S	S	G	P	A	G	2	2	0	1	0	0	1	10	0	0	1	1	2	0	5	6	0	0	0	0	0	0	31	0.00716019	0	0	0.0191036	0	0.010399	1	3.80018	12.0667	5.07243	3.52354	12.575	4.27012	0.000230974	0	0	0.000616245	0
ADDNFSSIVA	GSGTAVAKSASEMVLADDNFSSIVAAVEEG	SEMVLADDNFSSIVAAVEEGRAIYNNMKQF	L	A	D	V	A	A	2	0	1	2	0	0	0	0	0	1	0	0	0	1	0	2	0	0	0	1	0	0	10	0.00752284	0	0.000787217	0.00615136	0	0.00290298	-2	1.10375	0.224401	0.559197	1.26088	0.298245	0.871559	-0.00150457	0	-0.000157443	-0.00123027	0
VWEPPAFDGGAPLKGY	QNVKCLSVGEDSSSMVWEPPAFDGGAPLKG	WEPPAFDGGAPLKGYLMERKKKGSSRWTKL	M	V	W	G	Y	L	2	0	0	1	0	0	1	3	0	0	1	1	0	1	3	0	0	1	1	1	0	0	16	0.00240642	0.00045681	0.000169353	0.00974089	0.000793599	0.000162385	-1	0.00255974	2.17182	0.0636073	0.0151018	2.39048	0.00441253	-0.000150401	-2.85507e-05	-1.05846e-05	-0.000608805	-4.95999e-05
GADGNVGPAGPAGPL	GERGRAGPAGPAGARGADGNVGPAGPAGPL	GADGNVGPAGPAGPLGSSGAPGFPGSPGPK	R	G	A	P	L	G	3	0	1	1	0	0	0	5	0	0	1	0	0	0	3	0	0	0	0	1	0	0	15	0.0108002	0	0.00209575	0.00912028	0.000295203	0.000162759	-1	0.00255974	2.17182	0.0636073	0.0151018	2.39048	0.00441253	-0.000720012	0	-0.000139716	-0.000608019	-1.96802e-05
VKEASGPINF	SMGQINVKNEELEAMVKEASGPINFTVFLT	ELEAMVKEASGPINFTVFLTMFGEKLKGAD	M	V	K	N	F	T	1	0	1	0	0	0	1	1	0	1	0	1	0	1	1	1	0	0	0	1	0	0	10	0.00131925	0	0.00168527	0.00605515	0	0.00373005	0	0.901372	6.11924	1.56802	0.769323	6.48272	1.13727	0	0	0	0	0
NVPVYEGY	RTTGIVLDSGDGVTHNVPVYEGYALPHAIM	SGDGVTHNVPVYEGYALPHAIMRLDLAGRD	H	N	V	G	Y	A	0	0	1	0	0	0	1	1	0	0	0	0	0	0	1	0	0	0	2	2	0	0	8	0.0366986	0.000542806	0.0126182	0.00480034	0.000304426	0.000804169	-1	0.00255974	2.17182	0.0636073	0.0151018	2.39048	0.00441253	-0.00458732	-6.78507e-05	-0.00157728	-0.000600043	-3.80532e-05
TVRNDNSSRFGKFIR	IIAANPLLEAYGNAKTVRNDNSSRFGKFIR	TVRNDNSSRFGKFIRIHFNTSGKLASADIE	K	T	V	I	R	I	0	3	2	1	0	0	0	1	0	1	0	1	0	2	0	2	1	0	0	1	0	0	15	0.00268321	0	0.00253362	0.00896094	0	0.00371559	3	15.5978	29.9615	18.0812	15.032	30.7594	16.5358	0.000536643	0	0.000506725	0.00179219	0
GDSDGDGAIGVD	ARALTDAETKAFLKAGDSDGDGAIGVDEWA	LKAGDSDGDGAIGVDEWAVLVKA_______	A	G	D	V	D	E	1	0	0	4	0	0	0	4	0	1	0	0	0	0	0	1	0	0	0	1	0	0	12	0.017712	0	0.0523391	0.00715588	0	0.0128546	-4	9.30612	2.32956	7.55038	9.75244	2.11377	8.60585	-0.00590399	0	-0.0174464	-0.00238529	0
GERGEQGPGGPGGFQ	GDVGAPGASGPAXPSGERGEQGPGGPGGFQ	GERGEQGPGGPGGFQGLPGPQGSIGETGKP	S	G	E	F	Q	G	0	1	0	0	0	2	2	7	0	0	0	0	0	1	2	0	0	0	0	0	0	0	15	0.00780617	0	0.0605507	0.00894002	0	0.0172701	-1	0.00255974	2.17182	0.0636073	0.0151018	2.39048	0.00441253	-0.000520411	0	-0.00403671	-0.000596001	0
VEDEFPDLSKH	MPFGNTHNNFKLNFKVEDEFPDLSKHNNHM	LNFKVEDEFPDLSKHNNHMAKVLTKEIYGK	K	V	E	K	H	N	0	0	0	2	0	0	2	0	1	0	1	1	0	1	1	1	0	0	0	1	0	0	11	0.00984961	0.000102316	0.00218522	0.00651903	0.00018392	0.0157277	-2.9	3.80482	0.181723	2.71523	4.09208	0.125232	3.36199	-0.00259672	-2.69741e-05	-0.000576102	-0.00171865	-4.84879e-05
SIEDPFDQDDWAN	LGDLYKTFIANYPVQSIEDPFDQDDWANWA	VQSIEDPFDQDDWANWADFTAAVDIQVVGD	Q	S	I	A	N	W	1	0	1	4	0	1	1	0	0	1	0	0	0	1	1	1	0	1	0	0	0	0	13	0.0101899	2.92569e-05	0.00838282	0.00758342	3.23977e-05	0.0103877	-5	16.4073	6.38214	14.046	16.9982	6.02154	15.473	-0.0039192	-1.12527e-05	-0.00322416	-0.0029167	-1.24607e-05
IIDQDKSDFVEE	GLAAKSPADIKKVFEIIDQDKSDFVEEDEL	VFEIIDQDKSDFVEEDELKLFLQNFSAGAR	E	I	I	E	E	D	0	0	0	3	0	1	2	0	0	2	0	1	0	1	0	1	0	0	0	1	0	0	12	0.0131197	0.000416367	0.0175407	0.0069636	0.000790677	0.0161033	-4	9.30612	2.32956	7.55038	9.75244	2.11377	8.60585	-0.00437324	-0.000138789	-0.0058469	-0.0023212	-0.000263559
VAPEEHPTL	DMEKIWHHTFYNELRVAPEEHPTLLTEAPL	FYNELRVAPEEHPTLLTEAPLNPKANREKM	R	V	A	T	L	L	1	0	0	0	0	0	2	0	1	0	1	0	0	0	2	0	1	0	0	1	0	0	9	0.00467475	0.0807021	0.142764	0.00520403	0.0652413	0.171686	-1.9	0.903629	0.329143	0.419638	1.0463	0.417468	0.694844	-0.000986891	-0.0170371	-0.030139	-0.00109863	-0.0137732
SAGKDGMSGLPGPSGPSGPRGRSGE	SAGPAGPRGPSGSSGSAGKDGMSGLPGPSG	PGPSGPSGPRGRSGEMGPAGPPGPPGPPGP	G	S	A	G	E	M	1	2	0	1	0	0	1	8	0	0	1	1	1	0	4	5	0	0	0	0	0	0	25	0.00700563	0	0	0.0144485	0	0.00850457	1	3.80018	12.0667	5.07243	3.52354	12.575	4.27012	0.000280225	0	0	0.000577939	0
LDVIDVPGPVKAL	VIIKNKHGEGEAFINLDVIDVPGPVKALKV	INLDVIDVPGPVKALKVTDTTDGEVSLAWE	N	L	D	A	L	K	1	0	0	2	0	0	0	1	0	1	2	1	0	0	2	0	0	0	0	3	0	0	13	0.00378845	6.53421e-05	0.000112714	0.00746067	0.000139386	0.000970565	-1	0.00255974	2.17182	0.0636073	0.0151018	2.39048	0.00441253	-0.000291419	-5.02632e-06	-8.67031e-06	-0.000573898	-1.0722e-05
LALL	EAVYDKSVHQDKEAGLALLRELATLPDTEG	DKSVHQDKEAGLALLRELATLPDTEGARRP	G	L	A	L	L	R	1	0	0	0	0	0	0	0	0	0	3	0	0	0	0	0	0	0	0	0	0	0	4	0.000530773	2.45962e-05	0.000753366	0.00226669	0.00013755	0.00521583	0	0.901372	6.11924	1.56802	0.769323	6.48272	1.13727	0	0	0	0	0
KDGDKNSDGMLDYDEF	STGEPISEEEIDELLKDGDKNSDGMLDYDE	DGDKNSDGMLDYDEFMKMMENVQ_______	L	K	D	E	F	M	0	0	1	5	0	0	1	2	0	0	1	2	1	1	0	1	0	0	1	0	0	0	16	0.00915427	0	0.0066674	0.00902385	0	0.0133667	-4	9.30612	2.32956	7.55038	9.75244	2.11377	8.60585	-0.00228857	0	-0.00166685	-0.00225596	0
VAKPTPEELPQVH	AGLARDSGINVFLLSVAKPTPEELPQVHDL	LSVAKPTPEELPQVHDLDYAKKAVCKDNGF	S	V	A	V	H	D	1	0	0	0	0	1	2	0	1	0	1	1	0	0	3	0	1	0	0	2	0	0	13	0.00537327	7.63646e-05	0.00159577	0.00730817	8.05178e-05	0.0114176	-0.9	0.00244097	2.47656	0.124048	0.000523918	2.7097	0.0276979	-0.000371996	-5.28678e-06	-0.000110477	-0.00050595	-5.57431e-06
DIDIRKDLYAN	SAGIHETAYNSIMKCDIDIRKDLYANNVLS	IMKCDIDIRKDLYANNVLSGGTTMYPGIAD	C	D	I	A	N	N	1	1	1	3	0	0	0	0	0	2	1	1	0	0	0	0	0	0	1	0	0	0	11	0.127158	7.26833e-05	0.000448403	0.00617046	2.43964e-05	0.00172093	-1	0.00255974	2.17182	0.0636073	0.0151018	2.39048	0.00441253	-0.0115598	-6.60757e-06	-4.07639e-05	-0.000560951	-2.21786e-06
LEQQVDDL	AEEDKVNSLTKAKTKLEQQVDDLEGSLEQE	LTKAKTKLEQQVDDLEGSLEQEKKLRMDLE	K	L	E	D	L	E	0	0	0	2	0	2	1	0	0	0	2	0	0	0	0	0	0	0	0	1	0	0	8	0.0021917	0	0.000506384	0.00448303	0	0.00879034	-3	4.20494	0.276981	3.05479	4.50666	0.206009	3.7387	-0.000821886	0	-0.000189894	-0.00168114	0
AGPAGPRGPSGSSGSAGKDGMSGLPGPSGPSGPR	PGQAGSSGDQGPAGSAGPAGPRGPSGSSGS	GMSGLPGPSGPSGPRGRSGEMGPAGPPGPP	S	A	G	P	R	G	3	2	0	1	0	0	0	11	0	0	1	1	1	0	7	7	0	0	0	0	0	0	34	0.0251704	0.000479244	0	0.0189337	0.000496597	0.02284	2	8.699	20.0141	10.5768	8.27777	20.6672	9.40297	0.00148061	2.81908e-05	0	0.00111375	2.92116e-05
SGPGGERGPPGPMGPS	PGLPGPSGEVGKAGSSGPGGERGPPGPMGP	GPGGERGPPGPMGPSGLAGASGEVGREGSP	S	S	G	P	S	G	0	1	0	0	0	0	1	6	0	0	0	0	1	0	5	2	0	0	0	0	0	0	16	0.00946561	0	0.00109069	0.00890826	0	0.00210773	0	0.901372	6.11924	1.56802	0.769323	6.48272	1.13727	0	0	0	0	0
LMF	SPVLVKDITIEPIINLMFNIYSVRSGDDLK	LVKDITIEPIINLMFNIYSVRSGDDLKIDV	N	L	M	M	F	N	0	0	0	0	0	0	0	0	0	0	1	0	1	1	0	0	0	0	0	0	0	0	3	0.000521637	4.78552e-05	0.00200608	0.00165753	0.00193389	0.0162783	0	0.901372	6.11924	1.56802	0.769323	6.48272	1.13727	0	0	0	0	0
FDLL	AIENTYLPGPLRSGYFDLLISIHLESAKRA	TYLPGPLRSGYFDLLISIHLESAKRARLGT	Y	F	D	L	L	I	0	0	0	1	0	0	0	0	0	0	2	0	0	1	0	0	0	0	0	0	0	0	4	0.00114183	0	0	0.00220961	0	0.000458953	-1	0.00255974	2.17182	0.0636073	0.0151018	2.39048	0.00441253	-0.000285458	0	0	-0.000552403	0
KDPIEPPGPPAFL	VGLGEPSKPCRPVAAKDPIEPPGPPAFLKV	AAKDPIEPPGPPAFLKVADSTKTSITLSWS	A	K	D	F	L	K	1	0	0	1	0	0	1	1	0	1	1	1	0	1	5	0	0	0	0	0	0	0	13	0.00446105	0	0	0.00717845	0	0	-1	0.00255974	2.17182	0.0636073	0.0151018	2.39048	0.00441253	-0.000343158	0	0	-0.000552188	0
YELF	DTTEALLTNLQPTTEYELFVTASYFSGPGE	ALLTNLQPTTEYELFVTASYFSGPGEPLLG	E	Y	E	L	F	V	0	0	0	0	0	0	1	0	0	0	1	0	0	1	0	0	0	0	1	0	0	0	4	2.4791e-05	0	0	0.00220174	0	0.000454521	-1	0.00255974	2.17182	0.0636073	0.0151018	2.39048	0.00441253	-6.19774e-06	0	0	-0.000550436	0
GDQGPAGSAGPAGPRGPSGSSGSA	GFTGMQGPPGQAGSSGDQGPAGSAGPAGPR	GPAGPRGPSGSSGSAGKDGMSGLPGPSGPS	S	G	D	S	A	G	4	1	0	1	0	1	0	8	0	0	0	0	0	0	4	5	0	0	0	0	0	0	24	0.00764711	0	0	0.0130508	0	0.00336454	0	0.901372	6.11924	1.56802	0.769323	6.48272	1.13727	0	0	0	0	0
TIIPPKMPIELPQPK	HGDTIPVAKPNLTAKTIIPPKMPIELPQPK	TIIPPKMPIELPQPKQAPSPAPPASPSPAP	K	T	I	P	K	Q	0	0	0	0	0	1	1	0	0	3	1	2	1	0	5	0	1	0	0	0	0	0	15	0.00341829	0	0	0.00815621	0	0	1	3.80018	12.0667	5.07243	3.52354	12.575	4.27012	0.000227886	0	0	0.000543747	0
GDSGSAGPAGPSGPRGPAGPHGPPGKDGRSG	GHGGLQGMPGPAGQSGDSGSAGPAGPSGPR	PAGPHGPPGKDGRSGSHGTIGAPGARGPPG	S	G	D	S	G	S	3	2	0	2	0	0	0	11	1	0	0	1	0	0	7	4	0	0	0	0	0	0	31	0.0109045	0	0	0.0167941	0	0	1.1	4.20007	12.7714	5.53287	3.90897	13.2942	4.69341	0.000386933	0	0	0.000595919	0
APTSEPTRLL	GMSQPSITSKPFMPLAPTSEPTRLLVHDVT	PFMPLAPTSEPTRLLVHDVTDGTCTLKWMA	L	A	P	L	L	V	1	1	0	0	0	0	1	0	0	0	2	0	0	0	2	1	2	0	0	0	0	0	10	0	0	0	0.00540743	0	0	0	0.901372	6.11924	1.56802	0.769323	6.48272	1.13727	0	0	0	0	0
NWDDM	GILTLKYPIEHGIITNWDDMEKIWHHTFYN	KYPIEHGIITNWDDMEKIWHHTFYNELRVA	T	N	W	D	M	E	0	0	1	2	0	0	0	0	0	0	0	0	1	0	0	0	0	1	0	0	0	0	5	0.00111016	0	0.0314141	0.0026996	0	0.00997179	-2	1.10375	0.224401	0.559197	1.26088	0.298245	0.871559	-0.000444065	0	-0.0125656	-0.00107984	0
TAAPSPAPPASPSPAPPKAV	TIIPPKMPIELPQPKTAAPSPAPPASPSPA	PAPPASPSPAPPKAVGGRGMKSPTPTRRK_	K	T	A	A	V	G	6	0	0	0	0	0	0	0	0	0	0	1	0	0	8	3	1	0	0	1	0	0	20	0.00409652	0	0	0.0107812	0	0	1	3.80018	12.0667	5.07243	3.52354	12.575	4.27012	0.000204826	0	0	0.000539062	0
LEDQLSELK	XXXXXXGNLEKMCRTLEDQLSELKSKNDEN	EKMCRTLEDQLSELKSKNDENVRQMNDASA	T	L	E	L	K	S	0	0	0	1	0	1	2	0	0	0	3	1	0	0	0	1	0	0	0	0	0	0	9	0.00193118	0.00417761	0.0484884	0.00484448	0.0319185	0.0956933	-2	1.10375	0.224401	0.559197	1.26088	0.298245	0.871559	-0.00042915	-0.000928359	-0.0107752	-0.00107655	-0.007093
VSVGDKVPADIR	QMIKAREIVPGDIVEVSVGDKVPADIRLVC	IVEVSVGDKVPADIRLVCIKSTTLRVDQSI	E	V	S	I	R	L	1	1	0	2	0	0	0	1	0	1	0	1	0	0	1	1	0	0	0	3	0	0	12	0.0122788	0.000201941	0.0080848	0.00645501	2.80771e-05	0.0119676	0	0.901372	6.11924	1.56802	0.769323	6.48272	1.13727	0	0	0	0	0
AGPAGPSGPRGPAGIAGA	AGKTGDRGETGPAGAAGPAGPSGPRGPAGI	AGPSGPRGPAGIAGARGDKGESGEAGERGM	A	A	G	G	A	R	5	1	0	0	0	0	0	6	0	1	0	0	0	0	4	1	0	0	0	0	0	0	18	0.00467475	0	0	0.00965483	0	5.14353e-05	1	3.80018	12.0667	5.07243	3.52354	12.575	4.27012	0.000259708	0	0	0.00053638	0
VKEASGPINFT	SMGQINVKNEELEAMVKEASGPINFTVFLT	LEAMVKEASGPINFTVFLTMFGEKLKGADP	M	V	K	F	T	V	1	0	1	0	0	0	1	1	0	1	0	1	0	1	1	1	1	0	0	1	0	0	11	0.0020319	0.000235921	0.00126646	0.0058628	0.000185794	0.00362327	0	0.901372	6.11924	1.56802	0.769323	6.48272	1.13727	0	0	0	0	0
ILAADESTGSVAKR	ELSDIALRIVAPGKGILAADESTGSVAKRF	GILAADESTGSVAKRFESINAENTEENRRL	G	I	L	K	R	F	3	1	0	1	0	0	1	1	0	1	1	1	0	0	0	2	1	0	0	1	0	0	14	0.000424572	0.00431066	0	0.00745323	0.00438429	0	0	0.901372	6.11924	1.56802	0.769323	6.48272	1.13727	0	0	0	0	0
DAEDIVNTPKPDEKAIM	AFEVAEKFLDIPKMLDAEDIVNTPKPDEKA	EDIVNTPKPDEKAIMTYVSCFYHAFAGAEQ	L	D	A	I	M	T	2	0	1	3	0	0	2	0	0	2	0	2	1	0	2	0	1	0	0	1	0	0	17	0.00307838	0	0.00157909	0.00899138	0	0.0046627	-3	4.20494	0.276981	3.05479	4.50666	0.206009	3.7387	-0.000543244	0	-0.000278664	-0.00158671	0
SGDSGSAGPAGPSGPRGPAGPHGPPGKDGRSGSHG	RGHGGLQGMPGPAGQSGDSGSAGPAGPSGP	PHGPPGKDGRSGSHGTIGAPGARGPPGYLG	Q	S	G	H	G	T	3	2	0	2	0	0	0	12	2	0	0	1	0	0	7	6	0	0	0	0	0	0	35	0.00638465	0	0	0.0184879	2.84724e-05	0	1.2	4.61995	13.4961	6.01331	4.31439	14.0334	5.13669	0.000218902	0	0	0.00063387	9.76197e-07
VILPVPAF	VPLYRHIADLAGNKDVILPVPAFNVINGGS	DLAGNKDVILPVPAFNVINGGSHAGNKLAM	D	V	I	A	F	N	1	0	0	0	0	0	0	0	0	1	1	0	0	1	2	0	0	0	0	2	0	0	8	0.00307522	1.69008e-05	0.000657331	0.0042052	4.50595e-05	0.000546053	0	0.901372	6.11924	1.56802	0.769323	6.48272	1.13727	0	0	0	0	0
GKDGMSGLPGPSGPSGPRGRSGE	GPAGPRGPSGSSGSAGKDGMSGLPGPSGPS	PGPSGPSGPRGRSGEMGPAGPPGPPGPPGP	A	G	K	G	E	M	0	2	0	1	0	0	1	8	0	0	1	1	1	0	4	4	0	0	0	0	0	0	23	0.00524375	0	0.000617426	0.012057	0	0.00939756	1	3.80018	12.0667	5.07243	3.52354	12.575	4.27012	0.000227989	0	2.68446e-05	0.000524219	0
AVDPIEKPGEPIDF	KIGSGPSIESKTAVLAVDPIEKPGEPIDFQ	LAVDPIEKPGEPIDFQISEIGKTFCFLKWK	L	A	V	D	F	Q	1	0	0	2	0	0	2	1	0	2	0	1	0	1	3	0	0	0	0	1	0	0	14	0.00570749	0	0.00112925	0.00733456	0	0.00301125	-3	4.20494	0.276981	3.05479	4.50666	0.206009	3.7387	-0.00122303	0	-0.000241982	-0.00157169	0
MEAPPHIF	VYDQEVVNAYRGKKRMEAPPHIFSVSDNAI	AYRGKKRMEAPPHIFSVSDNAIQNMLTDRQ	R	M	E	I	F	S	1	0	0	0	0	0	1	0	1	1	0	0	1	1	2	0	0	0	0	0	0	0	8	0.00707645	0	0	0.0041886	3.53228e-05	0.00130837	-0.9	0.00244097	2.47656	0.124048	0.000523918	2.7097	0.0276979	-0.0007961	0	0	-0.000471218	-3.97382e-06
LLTL	QLEDELAKVRGEMDELLTLKNKALSESMSS	ELAKVRGEMDELLTLKNKALSESMSSTEKS	E	L	L	T	L	K	0	0	0	0	0	0	0	0	0	0	3	0	0	0	0	0	1	0	0	0	0	0	4	0.00130602	0.000203863	0.00210634	0.00209158	0.00268968	0.0102802	0	0.901372	6.11924	1.56802	0.769323	6.48272	1.13727	0	0	0	0	0
TVRNDNSSRFGKFIRIH	IIAANPLLEAYGNAKTVRNDNSSRFGKFIR	RNDNSSRFGKFIRIHFNTSGKLASADIETY	K	T	V	I	H	F	0	3	2	1	0	0	0	1	1	2	0	1	0	2	0	2	1	0	0	1	0	0	17	0.0066786	0	0	0.00888072	0	0	3.1	16.3977	31.0662	18.9417	15.8174	31.8786	17.3591	0.00121786	0	0	0.00161943	0
DFPMC	KPEIVEMTLITTNPYDFPMCSQGQITVASI	EMTLITTNPYDFPMCSQGQITVASIDDKEE	Y	D	F	M	C	S	0	0	0	1	1	0	0	0	0	0	0	0	1	1	1	0	0	0	0	0	0	0	5	0.00146539	0	0.00099748	0.00260625	0	0.00453065	-1.07	0.0145429	1.9704	0.0331987	0.0372063	2.17892	1.27671e-05	-0.000313594	0	-0.000213461	-0.000557738	0
AFTIIDQNRDGIIS	VFSMFEQSQIQEYKEAFTIIDQNRDGIISK	EAFTIIDQNRDGIISKDDLRDVLASMGQIN	E	A	F	I	S	K	1	1	1	2	0	1	0	1	0	4	0	0	0	1	0	1	1	0	0	0	0	0	14	0.000833923	0	0	0.00726246	0	0.00303989	-1	0.00255974	2.17182	0.0636073	0.0151018	2.39048	0.00441253	-5.95659e-05	0	0	-0.000518747	0
AGPSGPRGPAGIA	TGDRGETGPAGAAGPAGPSGPRGPAGIAGA	GPAGPSGPRGPAGIAGARGDKGESGEAGER	P	A	G	I	A	G	3	1	0	0	0	0	0	4	0	1	0	0	0	0	3	1	0	0	0	0	0	0	13	0.140635	0	0	0.00670466	0	0	1	3.80018	12.0667	5.07243	3.52354	12.575	4.27012	0.0108181	0	0	0.000515743	0
EKSYELPDGQVITIG	DFENEMATAASSSSLEKSYELPDGQVITIG	EKSYELPDGQVITIGNERFRCPETLFQPSF	L	E	K	I	G	N	0	0	0	1	0	1	2	2	0	2	1	1	0	0	1	1	1	0	1	1	0	0	15	0.0120775	0.000133436	0.00337826	0.00768088	0	0.00533701	-2	1.10375	0.224401	0.559197	1.26088	0.298245	0.871559	-0.00161034	-1.77915e-05	-0.000450435	-0.00102412	0
DTPGEPVGPITF	NGSGTKKETINVQVQDTPGEPVGPITFSRI	QVQDTPGEPVGPITFSRISEGKCTLSWSPP	Q	D	T	T	F	S	0	0	0	1	0	0	1	2	0	1	0	0	0	1	3	0	2	0	0	1	0	0	12	0.00122048	0	0.000611676	0.00613484	0	0.00276269	-2	1.10375	0.224401	0.559197	1.26088	0.298245	0.871559	-0.000203413	0	-0.000101946	-0.00102247	0
DTGAPIRIPVGPETL	AMDGTEGLVRGQKVLDTGAPIRIPVGPETL	DTGAPIRIPVGPETLGRIMNVIGEPIDERG	L	D	T	T	L	G	1	1	0	1	0	0	1	2	0	2	1	0	0	0	3	0	2	0	0	1	0	0	15	0.00370945	0	0	0.00764548	0	0.000180441	-1	0.00255974	2.17182	0.0636073	0.0151018	2.39048	0.00441253	-0.000247297	0	0	-0.000509698	0
LEQQVDDLEGSLE	AEEDKVNSLTKAKTKLEQQVDDLEGSLEQE	TKLEQQVDDLEGSLEQEKKLRMDLERAKRK	K	L	E	L	E	Q	0	0	0	2	0	2	3	1	0	0	3	0	0	0	0	1	0	0	0	1	0	0	13	0.00311047	0.0001704	0.000144026	0.00659539	0.000136369	0.0027119	-5	16.4073	6.38214	14.046	16.9982	6.02154	15.473	-0.00119633	-6.55383e-05	-5.53947e-05	-0.00253669	-5.24495e-05
SPMPIIPH	SRRPVLIPTGTPRMESPMPIIPHQKXXXXX	TGTPRMESPMPIIPHQKXXXXXXXXVEYTP	E	S	P	P	H	Q	0	0	0	0	0	0	0	0	1	2	0	0	1	0	3	1	0	0	0	0	0	0	8	0.00104662	0	0	0.00405155	0	0	0.1	1.10125	6.62398	1.82846	0.954745	7.00194	1.36055	1.30827e-05	0	0	5.06444e-05	0
GIGTVPVGRVE	DKALRLPLQDVYKIGGIGTVPVGRVETGIL	YKIGGIGTVPVGRVETGILKPNMVVTFAPA	G	G	I	V	E	T	0	1	0	0	0	0	1	3	0	1	0	0	0	0	1	0	1	0	0	3	0	0	11	0.0042659	0	0	0.00555318	0	0.00237874	0	0.901372	6.11924	1.56802	0.769323	6.48272	1.13727	0	0	0	0	0
EIPKEIPAE	QCHLRVTQCSDLGLTEIPKEIPAETTMLDL	SDLGLTEIPKEIPAETTMLDLQNNKITEIK	T	E	I	A	E	T	1	0	0	0	0	0	3	0	0	2	0	1	0	0	2	0	0	0	0	0	0	0	9	0.00361144	0	0.00673481	0.00453256	0	0.00287653	-2	1.10375	0.224401	0.559197	1.26088	0.298245	0.871559	-0.000802543	0	-0.00149662	-0.00100724	0
LVLL	______________________________	______________________________	-	L	V	L	L	-	0	0	0	0	0	0	0	0	0	0	3	0	0	0	0	0	0	0	0	1	0	0	4	0.000398072	0.00036072	0.0033412	0.00201233	0.000535004	0.00386384	0	0.901372	6.11924	1.56802	0.769323	6.48272	1.13727	0	0	0	0	0
PML	ALPLGGKTSQDLRIPPMLTTPLISLPQMGL	LGGKTSQDLRIPPMLTTPLISLPQMGLEVS	P	P	M	M	L	T	0	0	0	0	0	0	0	0	0	0	1	0	1	0	1	0	0	0	0	0	0	0	3	0.00112704	0	0.00115174	0.00150882	2.06392e-05	0.00154284	0	0.901372	6.11924	1.56802	0.769323	6.48272	1.13727	0	0	0	0	0
AIDPIEKPGEPE	KMGPGPTVETKTPLLAIDPIEKPGEPENFR	PLLAIDPIEKPGEPENFRATDIGKNHVYLR	L	A	I	P	E	N	1	0	0	1	0	0	3	1	0	2	0	1	0	0	3	0	0	0	0	0	0	0	12	0.0041985	0	0.00356476	0.00601209	0	0.00312655	-3	4.20494	0.276981	3.05479	4.50666	0.206009	3.7387	-0.00104962	0	-0.000891189	-0.00150302	0
VVDDLPGLY	SHELKAVAYVPNFALVVDDLPGLYTVQNSL	VPNFALVVDDLPGLYTVQNSLITTLTELSD	L	V	V	L	Y	T	0	0	0	2	0	0	0	1	0	0	2	0	0	0	1	0	0	0	1	2	0	0	9	0.00492652	0	0.00397568	0.0044949	9.7104e-05	0.0010106	-2	1.10375	0.224401	0.559197	1.26088	0.298245	0.871559	-0.00109478	0	-0.000883485	-0.000998867	-2.15787e-05
VIPIVDDKITLL	SDVEYKYDKEMMKGCVIPIVDDKITLLAKK	KGCVIPIVDDKITLLAKKGCEMASDIKYKE	C	V	I	L	L	A	0	0	0	2	0	0	0	0	0	3	2	1	0	0	1	0	1	0	0	2	0	0	12	0.00229364	0	3.79881e-05	0.00597046	1.82516e-05	0.000106191	-1	0.00255974	2.17182	0.0636073	0.0151018	2.39048	0.00441253	-0.000191137	0	-3.16567e-06	-0.000497538	-1.52096e-06
LTLL	______________________________	______________________________	-	L	T	L	L	-	0	0	0	0	0	0	0	0	0	0	3	0	0	0	0	0	1	0	0	0	0	0	4	0.000394793	0	0.000542373	0.00198987	0	0.00277157	0	0.901372	6.11924	1.56802	0.769323	6.48272	1.13727	0	0	0	0	0
AINDPFIDLE	LVTRAGFQSKKVEIVAINDPFIDLEYMVYM	KVEIVAINDPFIDLEYMVYMFKYDSTHGRF	V	A	I	L	E	Y	1	0	1	2	0	0	1	0	0	2	1	0	0	1	1	0	0	0	0	0	0	0	10	0.0124822	0	0.00853072	0.00494391	0	0.00436249	-3	4.20494	0.276981	3.05479	4.50666	0.206009	3.7387	-0.00374467	0	-0.00255922	-0.00148317	0
KDLLDPIISDRHGGYKPT	TVGCVAGDEESYEVFKDLLDPIISDRHGGY	LDPIISDRHGGYKPTDKHATDLNFENLKGG	F	K	D	P	T	D	0	1	0	3	0	0	0	2	1	2	2	2	0	0	2	1	1	0	1	0	0	0	18	0.00612448	0	0	0.00887779	0	0.000505158	0.1	1.10125	6.62398	1.82846	0.954745	7.00194	1.36055	3.40249e-05	0	0	4.9321e-05	0
FLDKVLPVE	YIGTYLDDQIIQAKYFLDKVLPVELRADNM	IIQAKYFLDKVLPVELRADNMNKLLIITVL	Y	F	L	V	E	L	0	0	0	1	0	0	1	0	0	0	2	1	0	1	1	0	0	0	0	2	0	0	9	0.00493798	0.00177283	0.000299952	0.00443664	0.002413	0.00046278	-1	0.00255974	2.17182	0.0636073	0.0151018	2.39048	0.00441253	-0.000548664	-0.000196981	-3.3328e-05	-0.00049296	-0.000268111
VLDL	AESPAGHKVLKVRVNVLDLPGAPQDLKVSD	AGHKVLKVRVNVLDLPGAPQDLKVSDVTRG	N	V	L	D	L	P	0	0	0	1	0	0	0	0	0	0	2	0	0	0	0	0	0	0	0	1	0	0	4	0.0023621	0.000296888	0.0100965	0.00195596	8.77235e-05	0.0101684	-1	0.00255974	2.17182	0.0636073	0.0151018	2.39048	0.00441253	-0.000590526	-7.4222e-05	-0.00252412	-0.00048899	-2.19309e-05
IEDPFDQDDWQAW	ADLYKSFVKDYPVVSIEDPFDQDDWQAWSN	VSIEDPFDQDDWQAWSNFTATTSIQVVGDD	S	I	E	A	W	S	1	0	0	4	0	2	1	0	0	1	0	0	0	1	1	0	0	2	0	0	0	0	13	0.00724023	3.39036e-05	0.000410017	0.00634757	3.91851e-05	0.00441075	-5	16.4073	6.38214	14.046	16.9982	6.02154	15.473	-0.0027847	-1.30398e-05	-0.000157699	-0.00244137	-1.50712e-05
LLEL	VLAEGMKTSQKKHVHLLELYSVARKESGDY	GMKTSQKKHVHLLELYSVARKESGDYTITA	H	L	L	E	L	Y	0	0	0	0	0	0	1	0	0	0	3	0	0	0	0	0	0	0	0	0	0	0	4	0.00136636	0.000176924	0.00770376	0.0019355	6.15608e-05	0.00788547	-1	0.00255974	2.17182	0.0636073	0.0151018	2.39048	0.00441253	-0.00034159	-4.4231e-05	-0.00192594	-0.000483875	-1.53902e-05
KVEDEFPDLS	______________________________	FKLNFKVEDEFPDLSKHNNHMAKVLTKEIY	F	K	V	L	S	K	0	0	0	2	0	0	2	0	0	0	1	1	0	1	1	1	0	0	0	1	0	0	10	0	0	0.01983	0.00483661	0	0.00643115	-3	4.20494	0.276981	3.05479	4.50666	0.206009	3.7387	0	0	-0.00594901	-0.00145098	0
NDPKPGFTF	GRIPNKEQLGDVVCQNDPKPGFTFVLDNFA	GDVVCQNDPKPGFTFVLDNFAELLDDTFLQ	Q	N	D	T	F	V	0	0	1	1	0	0	0	1	0	0	0	1	0	2	2	0	1	0	0	0	0	0	9	0.00386142	0	0.000652716	0.004342	0	0.000263961	0	0.901372	6.11924	1.56802	0.769323	6.48272	1.13727	0	0	0	0	0
GPSGNIGMPGMTGPQGE	GESGRVGPTGSAGPRGPSGNIGMPGMTGPQ	SGNIGMPGMTGPQGEAGREGNTGNDGPPGR	R	G	P	G	E	A	0	0	1	0	0	1	1	6	0	1	0	0	2	0	3	1	1	0	0	0	0	0	17	0.0114663	0	0	0.00814198	0	0	-1	0.00255974	2.17182	0.0636073	0.0151018	2.39048	0.00441253	-0.000674489	0	0	-0.00047894	0
YGKDATNVGDEGGFAPN	GAEVYHNLKNVIKAKYGKDATNVGDEGGFA	KDATNVGDEGGFAPNILENNEALELLKSAI	K	Y	G	P	N	I	2	0	2	2	0	0	1	4	0	0	0	1	0	1	1	0	1	0	1	1	0	0	17	0.0118208	0	0.00674496	0.00809273	0	0.0117476	-2	1.10375	0.224401	0.559197	1.26088	0.298245	0.871559	-0.00139068	0	-0.000793525	-0.000952085	0
GEVDDSVQEA	LNSKKKLESDLVQVQGEVDDSVQEARNAEE	LVQVQGEVDDSVQEARNAEEKAKKAITDAA	Q	G	E	E	A	R	1	0	0	2	0	1	2	1	0	0	0	0	0	0	0	1	0	0	0	2	0	0	10	0.00892037	0	0.00591366	0.00475935	0	0.00597967	-4	9.30612	2.32956	7.55038	9.75244	2.11377	8.60585	-0.00356815	0	-0.00236547	-0.00190374	0
TIVNSPNKGTL	NSKRVDFEGFLPMMQTIVNSPNKGTLDDYV	PMMQTIVNSPNKGTLDDYVEGLRVFDKEGN	Q	T	I	T	L	D	0	0	2	0	0	0	0	1	0	1	1	1	0	0	1	1	2	0	0	1	0	0	11	0.000832853	0	0	0.00520972	0	0.000138404	1	3.80018	12.0667	5.07243	3.52354	12.575	4.27012	7.57139e-05	0	0	0.000473611	0
DITIEPIIN	GKSDAKPLASPVLVKDITIEPIINLMFNIY	SPVLVKDITIEPIINLMFNIYSVRSGDDLK	K	D	I	I	N	L	0	0	1	1	0	0	1	0	0	4	0	0	0	0	1	0	1	0	0	0	0	0	9	0.00109908	8.9996e-06	0.000329674	0.00425831	1.32504e-05	0.00176049	-2	1.10375	0.224401	0.559197	1.26088	0.298245	0.871559	-0.000244241	-1.99991e-06	-7.32608e-05	-0.000946291	-2.94454e-06
LQGEVEDL	AVNSKCASLEKTKQRLQGEVEDLMVDVERA	LEKTKQRLQGEVEDLMVDVERANGLAANLD	R	L	Q	D	L	M	0	0	0	1	0	1	2	1	0	0	2	0	0	0	0	0	0	0	0	1	0	0	8	0.00400857	0	0.00350106	0.00378173	0.00501478	0.0149447	-3	4.20494	0.276981	3.05479	4.50666	0.206009	3.7387	-0.00150322	0	-0.0013129	-0.00141815	-0.00188054
SIEDPFDQDDWANW	LGDLYKTFIANYPVQSIEDPFDQDDWANWA	QSIEDPFDQDDWANWADFTAAVDIQVVGDD	Q	S	I	N	W	A	1	0	1	4	0	1	1	0	0	1	0	0	0	1	1	1	0	2	0	0	0	0	14	0.0116256	4.7978e-05	0.00181534	0.00661302	4.53131e-05	0.00662211	-5	16.4073	6.38214	14.046	16.9982	6.02154	15.473	-0.00415199	-1.7135e-05	-0.000648335	-0.00236179	-1.61833e-05
NLPTGIPIVY	VKHLEGMSDAAIMELNLPTGIPIVYELDAD	AIMELNLPTGIPIVYELDADLKPVKPMAFL	L	N	L	V	Y	E	0	0	1	0	0	0	0	1	0	2	1	0	0	0	2	0	1	0	1	1	0	0	10	0.0038418	0	0	0.00471894	0	0.000376108	0	0.901372	6.11924	1.56802	0.769323	6.48272	1.13727	0	0	0	0	0
ELPDGQVITIGNE	EMATAASSSSLEKSYELPDGQVITIGNERF	SYELPDGQVITIGNERFRCPETLFQPSFIG	Y	E	L	N	E	R	0	0	1	1	0	1	2	2	0	2	1	0	0	0	1	0	1	0	0	1	0	0	13	0.00725834	0	0.000380864	0.0060858	0	0.00297044	-3	4.20494	0.276981	3.05479	4.50666	0.206009	3.7387	-0.001675	0	-8.78916e-05	-0.00140442	0
EEMRDEKLAAL	GHTKVFFKAGLLGTLEEMRDEKLAALVGMI	LGTLEEMRDEKLAALVGMIQAACRGYVMRK	L	E	E	A	L	V	2	1	0	1	0	0	3	0	0	0	2	1	1	0	0	0	0	0	0	0	0	0	11	0.00785185	0	0.00308279	0.00511215	0	0.00100245	-2	1.10375	0.224401	0.559197	1.26088	0.298245	0.871559	-0.00142761	0	-0.000560507	-0.000929481	0
DTVLDMIKDA	KTLQAIMQKGELVPLDTVLDMIKDAMIAKA	ELVPLDTVLDMIKDAMIAKADVSKGFLIDG	L	D	T	D	A	M	1	0	0	3	0	0	0	0	0	1	1	1	1	0	0	0	1	0	0	1	0	0	10	0.000893628	0	0.000122545	0.00464741	0	0.00220312	-2	1.10375	0.224401	0.559197	1.26088	0.298245	0.871559	-0.000178726	0	-2.4509e-05	-0.000929481	0
KLLPVLYPPVVE	PLNDSVVQLYQKSSNKLLPVLYPPVVEETG	SSNKLLPVLYPPVVEETGGAKKGGKKKGGS	N	K	L	V	E	E	0	0	0	0	0	0	1	0	0	0	3	1	0	0	3	0	0	0	1	3	0	0	12	0.00174861	0	0	0.00557088	0	9.23446e-05	0	0.901372	6.11924	1.56802	0.769323	6.48272	1.13727	0	0	0	0	0
FKILDPEATGS	EKLKGADPEDVIVAAFKILDPEATGSIKKE	IVAAFKILDPEATGSIKKEFLQELLTTQCD	A	F	K	G	S	I	1	0	0	1	0	0	1	1	0	1	1	1	0	1	1	1	1	0	0	0	0	0	11	0.00143713	0.000214823	0.000607679	0.0050913	0.000166974	0.00182757	-1	0.00255974	2.17182	0.0636073	0.0151018	2.39048	0.00441253	-0.000130648	-1.95294e-05	-5.52435e-05	-0.000462845	-1.51794e-05
QDLVDKL	LTYQTEEDKKNGARLQDLVDKLQLKVKAYK	DKKNGARLQDLVDKLQLKVKAYKRQAEEAE	L	Q	D	K	L	Q	0	0	0	2	0	1	0	0	0	0	2	1	0	0	0	0	0	0	0	1	0	0	7	0.00112353	0	0.000647953	0.00323791	0	0.000824634	-1	0.00255974	2.17182	0.0636073	0.0151018	2.39048	0.00441253	-0.000160505	0	-9.25648e-05	-0.000462559	0
AGDPIRIPVIVK	KLLLDMLADDLLCIRAGDPIRIPVIVKGRP	CIRAGDPIRIPVIVKGRPVPKVTWDFDGKA	R	A	G	V	K	G	1	1	0	1	0	0	0	1	0	3	0	1	0	0	2	0	0	0	0	2	0	0	12	0.00317523	2.36527e-05	0.000826317	0.0055374	0	0.00226227	1	3.80018	12.0667	5.07243	3.52354	12.575	4.27012	0.000264603	1.97106e-06	6.88597e-05	0.00046145	0
LSKIEDEQSL	SDEKLKKKDFETSQLLSKIEDEQSLGAQLQ	ETSQLLSKIEDEQSLGAQLQKKIKELQXXX	L	L	S	S	L	G	0	0	0	1	0	1	2	0	0	1	2	1	0	0	0	2	0	0	0	0	0	0	10	0.00230405	0	0.00217268	0.00453939	0.000259789	0.0040309	-2	1.10375	0.224401	0.559197	1.26088	0.298245	0.871559	-0.000460809	0	-0.000434537	-0.000907879	-5.19578e-05
DRPGPPVGPL	NVGGTTKIPVIFVVLDRPGPPVGPLEVGEI	IFVVLDRPGPPVGPLEVGEIGESTVCLKWS	L	D	R	P	L	E	0	1	0	1	0	0	0	2	0	0	1	0	0	0	4	0	0	0	0	1	0	0	10	0.000969712	0	0.00090794	0.00453796	0	0.0063722	0	0.901372	6.11924	1.56802	0.769323	6.48272	1.13727	0	0	0	0	0
VFPL	INFVGTDPDLYTLSPVFPLQELKTKAISML	GTDPDLYTLSPVFPLQELKTKAISMLTEAV	P	V	F	P	L	Q	0	0	0	0	0	0	0	0	0	0	1	0	0	1	1	0	0	0	0	1	0	0	4	0.000966091	1.16704e-05	0.000185675	0.00181104	5.60435e-05	0.00220637	0	0.901372	6.11924	1.56802	0.769323	6.48272	1.13727	0	0	0	0	0
EAGLEDIGMY	YRIKKDGRKHMLIILEAGLEDIGMYHCWTN	MLIILEAGLEDIGMYHCWTNGGHTKGELEV	L	E	A	M	Y	H	1	0	0	1	0	0	2	2	0	1	1	0	1	0	0	0	0	0	1	0	0	0	10	0.000477793	0	0.000324956	0.00451972	0	0.00387373	-3	4.20494	0.276981	3.05479	4.50666	0.206009	3.7387	-0.000143338	0	-9.74867e-05	-0.00135592	0
GAIVDVPVGL	GNDKLIKEGDIVKRTGAIVDVPVGLELLGR	IVKRTGAIVDVPVGLELLGRVVDALGNAID	T	G	A	G	L	E	1	0	0	1	0	0	0	2	0	1	1	0	0	0	1	0	0	0	0	3	0	0	10	0.00181141	0	0.000134133	0.00448432	0	0.000464263	-1	0.00255974	2.17182	0.0636073	0.0151018	2.39048	0.00441253	-0.000181141	0	-1.34133e-05	-0.000448432	0
IIDQNRDGIISK	MFEQSQIQEYKEAFTIIDQNRDGIISKDDL	AFTIIDQNRDGIISKDDLRDVLASMGQINV	T	I	I	S	K	D	0	1	1	2	0	1	0	1	0	4	0	1	0	0	0	1	0	0	0	0	0	0	12	0.0105502	0.00115161	0.0196594	0.00538032	0.000371517	0.0248084	0	0.901372	6.11924	1.56802	0.769323	6.48272	1.13727	0	0	0	0	0
LKDGDKNSDGMLDYDEF	RSTGEPISEEEIDELLKDGDKNSDGMLDYD	DGDKNSDGMLDYDEFMKMMENVQ_______	L	L	K	E	F	M	0	0	1	5	0	0	1	2	0	0	2	2	1	1	0	1	0	0	1	0	0	0	17	0.00583416	0	0.0097667	0.00759294	0	0.0122702	-4	9.30612	2.32956	7.55038	9.75244	2.11377	8.60585	-0.00137274	0	-0.00229805	-0.00178657	0
SGDSGSAGPAGPSGPRGPAGPHGPPGKDGRSGSHGT	RGHGGLQGMPGPAGQSGDSGSAGPAGPSGP	HGPPGKDGRSGSHGTIGAPGARGPPGYLGP	Q	S	G	G	T	I	3	2	0	2	0	0	0	12	2	0	0	1	0	0	7	6	1	0	0	0	0	0	36	0.0125618	0.004931	0	0.0158178	0.00578407	0.0810532	1.2	4.61995	13.4961	6.01331	4.31439	14.0334	5.13669	0.000418728	0.000164367	0	0.000527259	0.000192802
TGPIGPPGSGGAPGDKGESGPSGPAGPA	KGTDGAPGKDGIRGMTGPIGPPGSGGAPGD	GDKGESGPSGPAGPAGARGGPGERGESGPP	M	T	G	P	A	G	3	0	0	1	0	0	1	10	0	1	0	1	0	0	7	3	1	0	0	0	0	0	28	0.00858268	0.00150634	0.00150717	0.0122697	0	0.00415264	-1	0.00255974	2.17182	0.0636073	0.0151018	2.39048	0.00441253	-0.000306524	-5.37979e-05	-5.38276e-05	-0.000438203	0
SGDSGSAGPAGPSGPRGPAGPHGPPGKDGRSG	RGHGGLQGMPGPAGQSGDSGSAGPAGPSGP	PAGPHGPPGKDGRSGSHGTIGAPGARGPPG	Q	S	G	S	G	S	3	2	0	2	0	0	0	11	1	0	0	1	0	0	7	5	0	0	0	0	0	0	32	0.0343403	0	0	0.0139309	0	0.00705595	1.1	4.20007	12.7714	5.53287	3.90897	13.2942	4.69341	0.00118045	0	0	0.000478875	0
SNPYDFPM	MTNHKPEIIEITLITSNPYDFPMCSQGQIT	IEITLITSNPYDFPMCSQGQITVASIDDKE	T	S	N	P	M	C	0	0	1	1	0	0	0	0	0	0	0	0	1	1	2	1	0	0	1	0	0	0	8	0.0023069	0.00123953	0.0033001	0.00348244	0.000359945	0.0152154	-1	0.00255974	2.17182	0.0636073	0.0151018	2.39048	0.00441253	-0.000288363	-0.000154941	-0.000412512	-0.000435305	-4.49931e-05
DIVYPPGPPSNPRIT	GFGEPSEPSHPAMTKDIVYPPGPPSNPRIT	DIVYPPGPPSNPRITDTTRTTATFSWGRPH	K	D	I	I	T	D	0	1	1	1	0	0	0	1	0	2	0	0	0	0	5	1	1	0	1	1	0	0	15	0.00207408	0	0	0.00647432	0	0	0	0.901372	6.11924	1.56802	0.769323	6.48272	1.13727	0	0	0	0	0
FNLPVDMM	SDYLYKKDFNKSKTKFNLPVDMMAFELAKK	FNKSKTKFNLPVDMMAFELAKKNQIQVNHA	K	F	N	M	M	A	0	0	1	1	0	0	0	0	0	0	1	0	2	1	1	0	0	0	0	1	0	0	8	0.00133774	0.000394265	0.000335774	0.00345154	0.0017746	0.00271997	-1	0.00255974	2.17182	0.0636073	0.0151018	2.39048	0.00441253	-0.000167218	-4.92831e-05	-4.19718e-05	-0.000431443	-0.000221825
GYPDKIIIGM	NNEALELLKSAIEKAGYPDKIIIGMDVAAS	AIEKAGYPDKIIIGMDVAASEFYRSGKYDL	A	G	Y	G	M	D	0	0	0	1	0	0	0	2	0	3	0	1	1	0	1	0	0	0	1	0	0	0	10	0.00860003	0	0.00132472	0.00430334	0	0.00113068	0	0.901372	6.11924	1.56802	0.769323	6.48272	1.13727	0	0	0	0	0
NLDKKQRNFDKVLAD	EDLMVDVERANGLAANLDKKQRNFDKVLAD	NLDKKQRNFDKVLADWKQKYEEGQAELEGT	A	N	L	A	D	W	1	1	2	3	0	1	0	0	0	0	2	3	0	1	0	0	0	0	0	1	0	0	15	0.00215078	0	0	0.0064298	0	0	1	3.80018	12.0667	5.07243	3.52354	12.575	4.27012	0.000143386	0	0	0.000428653	0
GMPGPAGQSGDSGSAGPAGPSGPRGPAGPHGPPGKDGRSGSH	GERGMKGLRGHGGLQGMPGPAGQSGDSGSA	GPHGPPGKDGRSGSHGTIGAPGARGPPGYL	Q	G	M	S	H	G	4	2	0	2	0	1	0	14	2	0	0	1	1	0	9	6	0	0	0	0	0	0	42	0.0120815	0	0.00579127	0.0179298	0	0.0491856	1.2	4.61995	13.4961	6.01331	4.31439	14.0334	5.13669	0.000345186	0	0.000165465	0.000512281	0
GWLDKNKDPLND	FAMVHYAGTVAYNVAGWLDKNKDPLNDSVI	NVAGWLDKNKDPLNDSVIQLYQKSSNKLLP	A	G	W	N	D	S	0	0	2	3	0	0	0	1	0	0	2	2	0	0	1	0	0	1	0	0	0	0	12	0.00522544	0	0.00149365	0.0051065	0	0.00226336	-1	0.00255974	2.17182	0.0636073	0.0151018	2.39048	0.00441253	-0.000435453	0	-0.000124471	-0.000425541	0
SNPYDFPMC	MTNHKPEIIEITLITSNPYDFPMCSQGQIT	EITLITSNPYDFPMCSQGQITVASIDDKEE	T	S	N	M	C	S	0	0	1	1	1	0	0	0	0	0	0	0	1	1	2	1	0	0	1	0	0	0	9	0.00243317	1.79195e-05	0.000627473	0.00381378	0	0.00889911	-1.07	0.0145429	1.9704	0.0331987	0.0372063	2.17892	1.27671e-05	-0.000289277	-2.13043e-06	-7.45996e-05	-0.000453416	0
RGDSGPAGPPGEQGMLGPA	PGSSGAAGKDGPRGLRGDSGPAGPPGEQGM	GPAGPPGEQGMLGPAGLAGDKGPSGDSGPA	L	R	G	P	A	G	2	1	0	1	0	1	1	6	0	0	1	0	1	0	4	1	0	0	0	0	0	0	19	0.0117863	0	0.00294759	0.00800238	0	0.000367741	-1	0.00255974	2.17182	0.0636073	0.0151018	2.39048	0.00441253	-0.000620331	0	-0.000155136	-0.000421178	0
SFPGLPGADDKFIAR	LQQIATSPEDVIQVSSFPGLPGADDKFIAR	SFPGLPGADDKFIARLSGDPFPETPTDIEE	S	S	F	A	R	L	2	1	0	2	0	0	0	2	0	1	1	1	0	2	2	1	0	0	0	0	0	0	15	0.00667744	7.98511e-05	0.000352086	0.00631767	0	0	0	0.901372	6.11924	1.56802	0.769323	6.48272	1.13727	0	0	0	0	0
RVPLTDAIKDKIL	EGVIDRCTYVRVGTTRVPLTDAIKDKILAV	TTRVPLTDAIKDKILAVIKDWGTGRDTLRC	T	R	V	I	L	A	1	1	0	2	0	0	0	0	0	2	2	2	0	0	1	0	1	0	0	1	0	0	13	0.00516164	0	0.00045415	0.00546416	0	0.00312892	1	3.80018	12.0667	5.07243	3.52354	12.575	4.27012	0.000397049	0	3.49346e-05	0.00042032	0
IIDQDKSDFVEEDE	GLAAKSPADIKKVFEIIDQDKSDFVEEDEL	EIIDQDKSDFVEEDELKLFLQNFSAGARAL	E	I	I	D	E	L	0	0	0	4	0	1	3	0	0	2	0	1	0	1	0	1	0	0	0	1	0	0	14	0.0155966	0	0.00606804	0.00587096	0	0.00472644	-6	25.5085	12.4347	22.5416	26.244	11.9293	24.3401	-0.00668425	0	-0.00260059	-0.00251612	0
EFDDLPISEQ	FAEDEDVTGKAYTGREFDDLPISEQAEAVV	AYTGREFDDLPISEQAEAVVRASCFARVEP	R	E	F	E	Q	A	0	0	0	2	0	1	2	0	0	1	1	0	0	1	1	1	0	0	0	0	0	0	10	0.00186449	0	0.00385162	0.00415956	0	0.009053	-4	9.30612	2.32956	7.55038	9.75244	2.11377	8.60585	-0.000745798	0	-0.00154065	-0.00166382	0
GWVPIGSIGVE	DCEYKSEWNNYVRGTGWVPIGSIGVETAKI	VRGTGWVPIGSIGVETAKIGGQIQSENKYX	T	G	W	V	E	T	0	0	0	0	0	0	1	3	0	2	0	0	0	0	1	1	0	1	0	2	0	0	11	0.000707183	0	8.07788e-05	0.00456135	0	0.000311811	-1	0.00255974	2.17182	0.0636073	0.0151018	2.39048	0.00441253	-6.42894e-05	0	-7.34353e-06	-0.000414669	0
NKLLPVLYPPVVE	DPLNDSVVQLYQKSSNKLLPVLYPPVVEET	SSNKLLPVLYPPVVEETGGAKKGGKKKGGS	S	N	K	V	E	E	0	0	1	0	0	0	1	0	0	0	3	1	0	0	3	0	0	0	1	3	0	0	13	0.00211806	0	0	0.00538651	0	5.77411e-05	0	0.901372	6.11924	1.56802	0.769323	6.48272	1.13727	0	0	0	0	0
WDPVATPVL	NLRVSDEWYTRFRVAWDPVATPVLGYKLVY	TRFRVAWDPVATPVLGYKLVYAPTAPGRPQ	A	W	D	V	L	G	1	0	0	1	0	0	0	0	0	0	1	0	0	0	2	0	1	1	0	2	0	0	9	0.00120398	0	3.93288e-05	0.00368567	0	0.000107737	-1	0.00255974	2.17182	0.0636073	0.0151018	2.39048	0.00441253	-0.000133776	0	-4.36986e-06	-0.000409518	0
DRPGPPAGPISIY	NVGGEKSVNINVKVLDRPGPPAGPISIYGV	VLDRPGPPAGPISIYGVSSEKCSIAWKSPI	L	D	R	I	Y	G	1	1	0	1	0	0	0	2	0	2	0	0	0	0	4	1	0	0	1	0	0	0	13	0.00211248	0	0.000425215	0.00530886	0	0.00177169	0	0.901372	6.11924	1.56802	0.769323	6.48272	1.13727	0	0	0	0	0
AIGIGDMF	SLLTYLCSDPTVDVSAIGIGDMFDKVEESE	DPTVDVSAIGIGDMFDKVEESESLKSIACN	S	A	I	M	F	D	1	0	0	1	0	0	0	2	0	2	0	0	1	1	0	0	0	0	0	0	0	0	8	0.00115826	0	8.12486e-05	0.00326012	0	0	-1	0.00255974	2.17182	0.0636073	0.0151018	2.39048	0.00441253	-0.000144782	0	-1.01561e-05	-0.000407515	0
PGPM	VGKAGSSGPGGERGPPGPMGPSGLAGASGE	GSSGPGGERGPPGPMGPSGLAGASGEVGRE	P	P	G	P	M	G	0	0	0	0	0	0	0	1	0	0	0	0	1	0	2	0	0	0	0	0	0	0	4	0.00168451	0.000250596	0.00439642	0.00162691	0.00046185	0.00392366	0	0.901372	6.11924	1.56802	0.769323	6.48272	1.13727	0	0	0	0	0
AGPRGPSGNIGMPGMTGPQGEAGRE	PGGAGESGRVGPTGSAGPRGPSGNIGMPGM	GMPGMTGPQGEAGREGNTGNDGPPGRPGIA	S	A	G	R	E	G	2	2	1	0	0	1	2	8	0	1	0	0	2	0	4	1	1	0	0	0	0	0	25	0.00792266	0	0	0.0100475	0	0	0	0.901372	6.11924	1.56802	0.769323	6.48272	1.13727	0	0	0	0	0
IIIKDPITVPDRPEE	ENAIGVGPFAETPCEIIIKDPITVPDRPEE	IIIKDPITVPDRPEELDVSAVTRDYISLTW	E	I	I	E	E	L	0	1	0	2	0	0	2	0	0	4	0	1	0	0	3	0	1	0	0	1	0	0	15	0.00576449	0.000141665	0.00749928	0.00594374	0.000112064	0.00539933	-2	1.10375	0.224401	0.559197	1.26088	0.298245	0.871559	-0.000768599	-1.88887e-05	-0.000999904	-0.000792498	-1.49419e-05
LDFM	PARGGMGVQKEGIKALDFMRRQPYQLNPAM	GMGVQKEGIKALDFMRRQPYQLNPAMFSYG	A	L	D	F	M	R	0	0	0	1	0	0	0	0	0	0	1	0	1	1	0	0	0	0	0	0	0	0	4	0.00163851	2.56198e-05	0.00357747	0.00158371	0	0.00309161	-1	0.00255974	2.17182	0.0636073	0.0151018	2.39048	0.00441253	-0.000409628	-6.40496e-06	-0.000894368	-0.000395927	0
VIGRPDVPEGPLE	LENKCGKKAVYIKVKVIGRPDVPEGPLEFD	VKVIGRPDVPEGPLEFDDIQARSVRVSWRP	K	V	I	L	E	F	0	1	0	1	0	0	2	2	0	1	1	0	0	0	3	0	0	0	0	2	0	0	13	0.00399915	7.51192e-05	0.00512977	0.00513264	0	0.00564397	-2	1.10375	0.224401	0.559197	1.26088	0.298245	0.871559	-0.000615253	-1.15568e-05	-0.000789195	-0.000789637	0
SVSDNAFQF	AYRGKKRMEAPPHIFSVSDNAFQFILTDRE	APPHIFSVSDNAFQFILTDRENHSVLITGE	F	S	V	Q	F	I	1	0	1	1	0	1	0	0	0	0	0	0	0	2	0	2	0	0	0	1	0	0	9	0.00257331	0	0.000120795	0.00355337	0	0.00109379	-1	0.00255974	2.17182	0.0636073	0.0151018	2.39048	0.00441253	-0.000285924	0	-1.34217e-05	-0.000394819	0
DAGEDDGNLDFS	QQSDDVDILSSFKRADAGEDDGNLDFSALL	KRADAGEDDGNLDFSALLKAAKKKKRPEDD	A	D	A	F	S	A	1	0	1	4	0	0	1	2	0	0	1	0	0	1	0	1	0	0	0	0	0	0	12	0.000489596	0	0.00106859	0.00470993	0	0.00407289	-5	16.4073	6.38214	14.046	16.9982	6.02154	15.473	-0.000203998	0	-0.000445245	-0.00196247	0
EKFLDIPKML	KDDPIGNLNTAFEVAEKFLDIPKMLDAEDI	AFEVAEKFLDIPKMLDAEDIVNTPKPDEKA	A	E	K	M	L	D	0	0	0	1	0	0	1	0	0	1	2	2	1	1	1	0	0	0	0	0	0	0	10	7.06363e-05	0	0	0.00391278	0	0	0	0.901372	6.11924	1.56802	0.769323	6.48272	1.13727	0	0	0	0	0
LDGWPSDDLEQA	RSGGARGHPRVMLVLLDGWPSDDLEQAAGL	LVLLDGWPSDDLEQAAGLARDSGINVFLLS	L	L	D	Q	A	A	1	0	0	3	0	1	1	1	0	0	2	0	0	0	1	1	0	1	0	0	0	0	12	0.00376028	3.28284e-05	0.0030236	0.00469405	0	0.00509158	-4	9.30612	2.32956	7.55038	9.75244	2.11377	8.60585	-0.00125343	-1.09428e-05	-0.00100787	-0.00156468	0
AKPSPPLSPVVS	EPLELAAPILIKSQLAKPSPPLSPVVSGIT	SQLAKPSPPLSPVVSGITRDSCVLSWKPPS	L	A	K	V	S	G	1	0	0	0	0	0	0	0	0	0	1	1	0	0	4	3	0	0	0	2	0	0	12	0.00178648	0	0	0.00467902	0	0.000189115	1	3.80018	12.0667	5.07243	3.52354	12.575	4.27012	0.000148873	0	0	0.000389919	0
SSNKLLPVLYPPVVE	NKDPLNDSVVQLYQKSSNKLLPVLYPPVVE	SSNKLLPVLYPPVVEETGGAKKGGKKKGGS	K	S	S	V	E	E	0	0	1	0	0	0	1	0	0	0	3	1	0	0	3	2	0	0	1	3	0	0	15	0.00146257	0	0	0.00582303	0	0.000288986	0	0.901372	6.11924	1.56802	0.769323	6.48272	1.13727	0	0	0	0	0
SYELPDGQ	ENEMATAASSSSLEKSYELPDGQVITIGNE	SSSSLEKSYELPDGQVITIGNERFRCPETL	K	S	Y	G	Q	V	0	0	0	1	0	1	1	1	0	0	1	0	0	0	1	1	0	0	1	0	0	0	8	0.00389524	0	0.0181741	0.00309932	0	0.00608508	-2	1.10375	0.224401	0.559197	1.26088	0.298245	0.871559	-0.000973811	0	-0.00454351	-0.00077483	0
IIRPPQDVFEPPGSDIVFE	KRSRARLFVEETAVEIIRPPQDVFEPPGSD	PQDVFEPPGSDIVFEVELNKDRVEVKWLRN	E	I	I	F	E	V	0	1	0	2	0	1	2	1	0	3	0	0	0	2	4	1	0	0	0	2	0	0	19	0.00488138	0	0.000490684	0.00735341	0	0.00325888	-3	4.20494	0.276981	3.05479	4.50666	0.206009	3.7387	-0.000770744	0	-7.74764e-05	-0.00116107	0
GNKDVILPVPA	AEKGVPLYRHIADLAGNKDVILPVPAFNVI	ADLAGNKDVILPVPAFNVINGGSHAGNKLA	A	G	N	P	A	F	1	0	1	1	0	0	0	1	0	1	1	1	0	0	2	0	0	0	0	2	0	0	11	0.0050478	0.00300636	0.0266841	0.00425173	0.000808646	0.0122839	0	0.901372	6.11924	1.56802	0.769323	6.48272	1.13727	0	0	0	0	0
TEQLGETGKSIHELE	LKRENKNLQQEISDLTEQLGETGKSIHELE	TEQLGETGKSIHELEKAKKQTEIEKSEIQT	L	T	E	L	E	K	0	0	0	0	0	1	4	2	1	1	2	1	0	0	0	1	2	0	0	0	0	0	15	0.00326023	0	0	0.00578387	0	0	-2.9	3.80482	0.181723	2.71523	4.09208	0.125232	3.36199	-0.000630311	0	0	-0.00111821	0
NHKPEIIEMT	LPDERGYHIFYQLMTNHKPEIIEMTLITTN	YQLMTNHKPEIIEMTLITTNPYDFPMCSQG	T	N	H	M	T	L	0	0	1	0	0	0	2	0	1	2	0	1	1	0	1	0	1	0	0	0	0	0	10	0.0113979	0.00467835	0.00249459	0.00385162	0.000785138	0.000871508	-0.9	0.00244097	2.47656	0.124048	0.000523918	2.7097	0.0276979	-0.00102581	-0.000421052	-0.000224513	-0.000346646	-7.06625e-05
GDSGSAGPAGPSGPRGPAGPH	GHGGLQGMPGPAGQSGDSGSAGPAGPSGPR	GPAGPSGPRGPAGPHGPPGKDGRSGSHGTI	S	G	D	P	H	G	3	1	0	1	0	0	0	7	1	0	0	0	0	0	5	3	0	0	0	0	0	0	21	0.006853	0.000383501	0.00214119	0.0080884	0	0.00602522	0.1	1.10125	6.62398	1.82846	0.954745	7.00194	1.36055	3.26333e-05	1.82619e-06	1.01961e-05	3.85162e-05	0
LDPIDPPGKPDVINVT	AGLGKASRATEAVVALDPIDPPGKPDVINV	DPIDPPGKPDVINVTRCSVTLMWTAPKYDG	A	L	D	V	T	R	0	0	1	3	0	0	0	1	0	2	1	1	0	0	4	0	1	0	0	2	0	0	16	0.00672149	0.000242126	0.00406962	0.00615401	0.000128111	0.00639562	-2	1.10375	0.224401	0.559197	1.26088	0.298245	0.871559	-0.000840187	-3.02658e-05	-0.000508702	-0.000769251	-1.60139e-05
SAGKDGMSGLPGPS	SAGPAGPRGPSGSSGSAGKDGMSGLPGPSG	GSAGKDGMSGLPGPSGPSGPRGRSGEMGPA	G	S	A	P	S	G	1	0	0	1	0	0	0	4	0	0	1	1	1	0	2	3	0	0	0	0	0	0	14	0.0045461	0	0.0158869	0.00536823	0	0.00848621	0	0.901372	6.11924	1.56802	0.769323	6.48272	1.13727	0	0	0	0	0
AFPPDVAGN	QCDRFSPEEIKNMWSAFPPDVAGNVDYKNI	IKNMWSAFPPDVAGNVDYKNICYVITHGEE	S	A	F	G	N	V	2	0	1	1	0	0	0	1	0	0	0	0	0	1	2	0	0	0	0	1	0	0	9	0.00530005	0.00011742	0	0.00344779	0.000559816	0.0082118	-1	0.00255974	2.17182	0.0636073	0.0151018	2.39048	0.00441253	-0.000588895	-1.30467e-05	0	-0.000383087	-6.22018e-05
FEEF	PSMSFRINGQPVQGMFEEFNVEGFFFPVVS	FRINGQPVQGMFEEFNVEGFFFPVVSFSAG	M	F	E	E	F	N	0	0	0	0	0	0	2	0	0	0	0	0	0	2	0	0	0	0	0	0	0	0	4	0.00222315	2.04391e-05	0.00741526	0.00152992	0	0.00261646	-2	1.10375	0.224401	0.559197	1.26088	0.298245	0.871559	-0.00111157	-1.02196e-05	-0.00370763	-0.000764959	0
SGSAGKDGMSGLPGPS	AGSAGPAGPRGPSGSSGSAGKDGMSGLPGP	GSAGKDGMSGLPGPSGPSGPRGRSGEMGPA	S	S	G	P	S	G	1	0	0	1	0	0	0	5	0	0	1	1	1	0	2	4	0	0	0	0	0	0	16	0.00460228	0	0.0146067	0.00611853	0	0.00896476	0	0.901372	6.11924	1.56802	0.769323	6.48272	1.13727	0	0	0	0	0
WAPM	NAQKHGITVLAVGTAWAPMEDLKAMASQPH	HGITVLAVGTAWAPMEDLKAMASQPHDRHT	A	W	A	P	M	E	1	0	0	0	0	0	0	0	0	0	0	0	1	0	1	0	0	1	0	0	0	0	4	0.000331045	0	0.00045081	0.00152648	0	0.00112838	0	0.901372	6.11924	1.56802	0.769323	6.48272	1.13727	0	0	0	0	0
GQSGDSGSAGPAGPSGPRGPAGPH	GLRGHGGLQGMPGPAGQSGDSGSAGPAGPS	GPAGPSGPRGPAGPHGPPGKDGRSGSHGTI	A	G	Q	P	H	G	3	1	0	1	0	1	0	8	1	0	0	0	0	0	5	4	0	0	0	0	0	0	24	0.00691995	0.000400389	0.00166163	0.00902757	4.06047e-06	0.0116817	0.1	1.10125	6.62398	1.82846	0.954745	7.00194	1.36055	2.88331e-05	1.66829e-06	6.92345e-06	3.76149e-05	1.69186e-08
DFF	VKISWYLGDKEIKQSDFFRMSQFDDNCQLE	SWYLGDKEIKQSDFFRMSQFDDNCQLEISR	S	D	F	F	F	R	0	0	0	1	0	0	0	0	0	0	0	0	0	2	0	0	0	0	0	0	0	0	3	4.17431e-05	0	3.05981e-05	0.00112587	0	0.000460109	-1	0.00255974	2.17182	0.0636073	0.0151018	2.39048	0.00441253	-1.39144e-05	0	-1.01994e-05	-0.00037529	0
GKDGMSGLPGPS	GPAGPRGPSGSSGSAGKDGMSGLPGPSGPS	GSAGKDGMSGLPGPSGPSGPRGRSGEMGPA	A	G	K	P	S	G	0	0	0	1	0	0	0	4	0	0	1	1	1	0	2	2	0	0	0	0	0	0	12	0.00286709	0	0.0477891	0.00446228	0	0.00725538	0	0.901372	6.11924	1.56802	0.769323	6.48272	1.13727	0	0	0	0	0
SDNQLTEPIIPS	KGTIDKLSALEKLYLSDNQLTEPIIPSSKA	LYLSDNQLTEPIIPSSKALEELKIMNNKLT	L	S	D	P	S	S	0	0	1	1	0	1	1	0	0	2	1	0	0	0	2	2	1	0	0	0	0	0	12	0.00622106	0	0	0.00442881	0	0	-2	1.10375	0.224401	0.559197	1.26088	0.298245	0.871559	-0.00103684	0	0	-0.000738134	0
IIDQDKSDFVEEDELK	GLAAKSPADIKKVFEIIDQDKSDFVEEDEL	IDQDKSDFVEEDELKLFLQNFSAGARALSD	E	I	I	L	K	L	0	0	0	4	0	1	3	0	0	2	1	2	0	1	0	1	0	0	0	1	0	0	16	0.00994503	0.00715167	0.0128209	0.00589363	0.0214489	0.0391056	-5	16.4073	6.38214	14.046	16.9982	6.02154	15.473	-0.00310782	-0.0022349	-0.00400653	-0.00184176	-0.00670278
GQKDSYVGDEAQSKRGIL	SIVGRPRHQGVMVGMGQKDSYVGDEAQSKR	DSYVGDEAQSKRGILTLKYPIEHGIITNWD	M	G	Q	I	L	T	1	1	0	2	0	2	1	3	0	1	1	2	0	0	0	2	0	0	1	1	0	0	18	0.07369	0.000168734	0.0035508	0.00661102	0	0.000866158	0	0.901372	6.11924	1.56802	0.769323	6.48272	1.13727	0	0	0	0	0
VLPF	TDDVIGAASTLKRSGVLPFSIGTRDVSSHE	IGAASTLKRSGVLPFSIGTRDVSSHELKAV	G	V	L	P	F	S	0	0	0	0	0	0	0	0	0	0	1	0	0	1	1	0	0	0	0	1	0	0	4	0.00100821	0	0.00318609	0.0014664	0	0	0	0.901372	6.11924	1.56802	0.769323	6.48272	1.13727	0	0	0	0	0
VVGDDLTVTNPKRIQ	DWANWADFTAAVDIQVVGDDLTVTNPKRIQ	VVGDDLTVTNPKRIQQAVEKKACNCLLLKV	Q	V	V	I	Q	Q	0	1	1	2	0	1	0	1	0	1	1	1	0	0	1	0	2	0	0	3	0	0	15	0.0124297	0	0.000801141	0.00547968	0	0.0016711	0	0.901372	6.11924	1.56802	0.769323	6.48272	1.13727	0	0	0	0	0
SAGPRGPSGNIGMPGMTGPQ	VPGGAGESGRVGPTGSAGPRGPSGNIGMPG	GPSGNIGMPGMTGPQGEAGREGNTGNDGPP	G	S	A	P	Q	G	1	1	1	0	0	1	0	6	0	1	0	0	2	0	4	2	1	0	0	0	0	0	20	0.0126008	0	0.000244457	0.00724615	0	0	1	3.80018	12.0667	5.07243	3.52354	12.575	4.27012	0.00063004	0	1.22228e-05	0.000362308	0
LEEISERLEEAGGATSAQ	XXXXXXXXXXDLSRELEEISERLEEAGGAT	ISERLEEAGGATSAQIEMNKKREAEFQKLR	E	L	E	A	Q	I	3	1	0	0	0	1	5	2	0	1	2	0	0	0	0	2	1	0	0	0	0	0	18	0.010512	0.0445728	0.0427587	0.00650287	0.0469359	0.0245204	-4	9.30612	2.32956	7.55038	9.75244	2.11377	8.60585	-0.002336	-0.00990508	-0.00950193	-0.00144508	-0.0104302
GSAGPAGPRGPSGSSGSAGKDGMSGLPGPSGPSGPRGRSGEMGPA	GPPGQAGSSGDQGPAGSAGPAGPRGPSGSS	GPSGPRGRSGEMGPAGPPGPPGPPGPPGAP	A	G	S	P	A	G	4	3	0	1	0	0	1	15	0	0	1	1	2	0	8	9	0	0	0	0	0	0	45	0.00373016	0	0	0.0162362	0	0.00482989	2	8.699	20.0141	10.5768	8.27777	20.6672	9.40297	0.000165785	0	0	0.000721611	0
GDQGPAGSAGPAGPRGPSGSSGSAGKD	GFTGMQGPPGQAGSSGDQGPAGSAGPAGPR	GPRGPSGSSGSAGKDGMSGLPGPSGPSGPR	S	G	D	K	D	G	4	1	0	2	0	1	0	9	0	0	0	1	0	0	4	5	0	0	0	0	0	0	27	0.00882916	0	0	0.00973498	0	0.00491479	0	0.901372	6.11924	1.56802	0.769323	6.48272	1.13727	0	0	0	0	0
GDLGIEIPTE	FDEILEASDGIMVARGDLGIEIPTEKVFIA	IMVARGDLGIEIPTEKVFIAQKMMTGRCNR	R	G	D	T	E	K	0	0	0	1	0	0	2	2	0	2	1	0	0	0	1	0	1	0	0	0	0	0	10	0.00629046	1.09866e-05	0.00455411	0.00357647	0	0.00304662	-3	4.20494	0.276981	3.05479	4.50666	0.206009	3.7387	-0.00188714	-3.29599e-06	-0.00136623	-0.00107294	0
AGPAGPRGPSGSSGSAGKDGMSGLPGPSGPSGPRGRSG	PGQAGSSGDQGPAGSAGPAGPRGPSGSSGS	LPGPSGPSGPRGRSGEMGPAGPPGPPGPPG	S	A	G	S	G	E	3	3	0	1	0	0	0	13	0	0	1	1	1	0	7	8	0	0	0	0	0	0	38	0.00420856	0	0	0.0135177	0	0.00568219	3	15.5978	29.9615	18.0812	15.032	30.7594	16.5358	0.000332255	0	0	0.00106719	0
VVPVYPEGEGL	VVLRNLLSDMPYTVTVVPVYPEGEGLRQAE	YTVTVVPVYPEGEGLRQAEKGKTLPRTAPR	T	V	V	G	L	R	0	0	0	0	0	0	2	2	0	0	1	0	0	0	2	0	0	0	1	3	0	0	11	0.00233393	0	4.78595e-05	0.00390977	0	0	-2	1.10375	0.224401	0.559197	1.26088	0.298245	0.871559	-0.000424351	0	-8.70172e-06	-0.000710867	0
LLGL	QAEPDGNEEADKISYLLGLNSADMLKGLCY	DGNEEADKISYLLGLNSADMLKGLCYPRVK	Y	L	L	G	L	N	0	0	0	0	0	0	0	1	0	0	3	0	0	0	0	0	0	0	0	0	0	0	4	0.000757927	6.48014e-05	0.000440159	0.00141411	0.000551311	0.00379942	0	0.901372	6.11924	1.56802	0.769323	6.48272	1.13727	0	0	0	0	0
EEGNKLPDFL	KREVQERMSRKVDLYEEGNKLPDFLVALRP	KVDLYEEGNKLPDFLVALRPHTVWEKTPVK	Y	E	E	F	L	V	0	0	1	1	0	0	2	1	0	0	2	1	0	1	1	0	0	0	0	0	0	0	10	0.000887381	0.00013155	0.000419356	0.00352887	0	0.0010227	-2	1.10375	0.224401	0.559197	1.26088	0.298245	0.871559	-0.000177476	-2.631e-05	-8.38712e-05	-0.000705774	0
DAEDIVNTPKPDEKAIMT	AFEVAEKFLDIPKMLDAEDIVNTPKPDEKA	DIVNTPKPDEKAIMTYVSCFYHAFAGAEQA	L	D	A	M	T	Y	2	0	1	3	0	0	2	0	0	2	0	2	1	0	2	0	2	0	0	1	0	0	18	0.00122282	0	0.000341446	0.00633574	0	0.00195219	-3	4.20494	0.276981	3.05479	4.50666	0.206009	3.7387	-0.000203803	0	-5.69077e-05	-0.00105596	0
GPSGSSGSAGKDGMSGLPGPSGPSGPRGRSGE	GDQGPAGSAGPAGPRGPSGSSGSAGKDGMS	PGPSGPSGPRGRSGEMGPAGPPGPPGPPGP	R	G	P	G	E	M	1	2	0	1	0	0	1	11	0	0	1	1	1	0	5	8	0	0	0	0	0	0	32	0.00902006	0	0	0.0112617	0	0.0054666	1	3.80018	12.0667	5.07243	3.52354	12.575	4.27012	0.000281877	0	0	0.000351928	0
LKPDIPSVQ	MKYTAAWNKDKLTFHLKPDIPSVQLAKANA	DKLTFHLKPDIPSVQLAKANAINISNKLYT	H	L	K	V	Q	L	0	0	0	1	0	1	0	0	0	1	1	1	0	0	2	1	0	0	0	1	0	0	9	0.00184447	0.00045443	0.00196612	0.0031585	0.000662555	0.00317368	0	0.901372	6.11924	1.56802	0.769323	6.48272	1.13727	0	0	0	0	0
GVEGDHVNLD	LTTNQMCVTKMFIIKGVEGDHVNLDAFDIS	MFIIKGVEGDHVNLDAFDISGSKYTPEGEV	K	G	V	L	D	A	0	0	1	2	0	0	1	2	1	0	1	0	0	0	0	0	0	0	0	2	0	0	10	0.0101754	0	0.01605	0.0035068	0	0.00899641	-2.9	3.80482	0.181723	2.71523	4.09208	0.125232	3.36199	-0.00295088	0	-0.00465451	-0.00101697	0
AFF	______________________________	______________________________	-	A	F	F	F	-	1	0	0	0	0	0	0	0	0	0	0	0	0	2	0	0	0	0	0	0	0	0	3	0.000169816	3.40527e-05	0.000595929	0.00104796	0	0.00320557	0	0.901372	6.11924	1.56802	0.769323	6.48272	1.13727	0	0	0	0	0
KGDLIEIPADVIGLPIPKVE	IHMLKVFKGDSITVRKGDLIEIPADVIGLP	EIPADVIGLPIPKVEWFKDDVLIVEASESL	R	K	G	V	E	W	1	0	0	2	0	0	2	2	0	4	2	2	0	0	3	0	0	0	0	2	0	0	20	0.00246955	0	0.000243681	0.0069249	0	0.0033067	-2	1.10375	0.224401	0.559197	1.26088	0.298245	0.871559	-0.000246955	0	-2.43681e-05	-0.00069249	0
KVDFDDIQKKRQNKDLSEL	VKMIWPSAPKIPDGEKVDFDDIQKKRQNKD	DDIQKKRQNKDLSELQGLIDAHFEGRKKEE	E	K	V	E	L	Q	0	1	1	4	0	2	1	0	0	1	2	4	0	1	0	1	0	0	0	1	0	0	19	0.00392768	0	0	0.00655875	0	0	0	0.901372	6.11924	1.56802	0.769323	6.48272	1.13727	0	0	0	0	0
VDFNVPMSGK	TLDKVDVKGKRVIMRVDFNVPMSGKNITNN	RVIMRVDFNVPMSGKNITNNQRIKAAVPTI	R	V	D	G	K	N	0	0	1	1	0	0	0	1	0	0	0	1	1	1	1	1	0	0	0	2	0	0	10	0.00155121	0	0	0.00345086	0	0.000215675	0	0.901372	6.11924	1.56802	0.769323	6.48272	1.13727	0	0	0	0	0
VGPIKVIDYIITPE	RVAARNDKGQGDFVEVGPIKVIDYIITPEA	EVGPIKVIDYIITPEACLADYPGGTFSVRL	E	V	G	P	E	A	0	0	0	1	0	0	1	1	0	4	0	1	0	0	2	0	1	0	1	2	0	0	14	0.001582	0	0.000106926	0.00481864	0	0.000880751	-1	0.00255974	2.17182	0.0636073	0.0151018	2.39048	0.00441253	-0.000113	0	-7.63758e-06	-0.000344189	0
FLM	APGKPTVRDVAKTSCFLMWTKPEHDGGAKI	KPTVRDVAKTSCFLMWTKPEHDGGAKIDGY	C	F	L	L	M	W	0	0	0	0	0	0	0	0	0	0	1	0	1	1	0	0	0	0	0	0	0	0	3	0.000120608	0	0.000424791	0.00102411	0.00200827	0.00582021	0	0.901372	6.11924	1.56802	0.769323	6.48272	1.13727	0	0	0	0	0
LTVPFTGKPKPVVTW	FLRQRYVANVGAKINLTVPFTGKPKPVVTW	LTVPFTGKPKPVVTWTKDGQPLDTKRVQIR	N	L	T	T	W	T	0	0	0	0	0	0	0	1	0	0	1	2	0	1	3	0	3	1	0	3	0	0	15	0.000353605	0	0	0.0051175	0	0	2	8.699	20.0141	10.5768	8.27777	20.6672	9.40297	4.71474e-05	0	0	0.000682333	0
TVDRPDFISH	DYKKKYEATKNKWIWTVDRPDFISHSRNTL	NKWIWTVDRPDFISHSRNTLQQSDVEYKYD	W	T	V	S	H	S	0	1	0	2	0	0	0	0	1	1	0	0	0	1	1	1	1	0	0	1	0	0	10	0.00180099	0	0	0.00340412	0	0	-0.9	0.00244097	2.47656	0.124048	0.000523918	2.7097	0.0276979	-0.000162089	0	0	-0.000306371	0
APSADAPMF	ASAHLKGGAKRVIISAPSADAPMFVMGVNH	KRVIISAPSADAPMFVMGVNHEKYENSLQV	S	A	P	M	F	V	3	0	0	1	0	0	0	0	0	0	0	0	1	1	2	1	0	0	0	0	0	0	9	0.00019566	0	0.00330691	0.00305244	0	0.0141701	-1	0.00255974	2.17182	0.0636073	0.0151018	2.39048	0.00441253	-2.174e-05	0	-0.000367435	-0.00033916	0
VEVF	DVPMTTQYIAKAGRDVEVFIPLKGRPSPNV	TTQYIAKAGRDVEVFIPLKGRPSPNVTWRR	D	V	E	V	F	I	0	0	0	0	0	0	1	0	0	0	0	0	0	1	0	0	0	0	0	2	0	0	4	0.000480586	7.33772e-05	0.00052071	0.00135283	0	0.00130966	-1	0.00255974	2.17182	0.0636073	0.0151018	2.39048	0.00441253	-0.000120147	-1.83443e-05	-0.000130177	-0.000338209	0
SVIDTPDIIHA	TKYKHTAELDRASFTSVIDTPDIIHAQQMR	ASFTSVIDTPDIIHAQQMRNIISQNKYKAE	T	S	V	H	A	Q	1	0	0	2	0	0	0	0	1	3	0	0	0	0	1	1	1	0	0	1	0	0	11	0.00178188	0	0	0.0037094	0	0.00122787	-1.9	0.903629	0.329143	0.419638	1.0463	0.417468	0.694844	-0.000307779	0	0	-0.000640714	0
AYRGKKRMEAPPHIF	NPYKWLPVYDQEVVNAYRGKKRMEAPPHIF	AYRGKKRMEAPPHIFSVSDNAIQNMLTDRQ	N	A	Y	I	F	S	2	2	0	0	0	0	1	1	1	1	0	2	1	1	2	0	0	0	1	0	0	0	15	0.00127628	0	0	0.00505204	0	0	3.1	16.3977	31.0662	18.9417	15.8174	31.8786	17.3591	0.000263764	0	0	0.00104409	0
EYLF	LQDQEYTVTDVMEGKEYLFRVTACNKCGPG	EYTVTDVMEGKEYLFRVTACNKCGPGEPAY	K	E	Y	L	F	R	0	0	0	0	0	0	1	0	0	0	1	0	0	1	0	0	0	0	1	0	0	0	4	0	0	0	0.00134525	0	0	-1	0.00255974	2.17182	0.0636073	0.0151018	2.39048	0.00441253	0	0	0	-0.000336313	0
GAAGPAGPSGPRGPAGIAGA	GPAGKTGDRGETGPAGAAGPAGPSGPRGPA	AGPSGPRGPAGIAGARGDKGESGEAGERGM	A	G	A	G	A	R	6	1	0	0	0	0	0	7	0	1	0	0	0	0	4	1	0	0	0	0	0	0	20	0.00327368	0	0	0.00669085	0	0	1	3.80018	12.0667	5.07243	3.52354	12.575	4.27012	0.000163684	0	0	0.000334543	0
WRPPSDDGGSDIL	PLEFDDIQARSVRVSWRPPSDDGGSDILGY	VSWRPPSDDGGSDILGYLVERREVPKAAWC	S	W	R	I	L	G	0	1	0	3	0	0	0	2	0	1	1	0	0	0	2	2	0	1	0	0	0	0	13	0	0	0	0.00434412	0	0.00519593	-2	1.10375	0.224401	0.559197	1.26088	0.298245	0.871559	0	0	0	-0.000668327	0
DILVPPEVVVD	GESEPRELSETVLAKDILVPPEVVVDASCR	VLAKDILVPPEVVVDASCRDSLTVRAGQSI	K	D	I	V	D	A	0	0	0	2	0	0	1	0	0	1	1	0	0	0	2	0	0	0	0	4	0	0	11	0.00132822	0	0.000468592	0.00365782	0	0.00294	-3	4.20494	0.276981	3.05479	4.50666	0.206009	3.7387	-0.000362242	0	-0.000127798	-0.000997587	0
LGTGDPSVPSKPILA	TEGCQYEFRVMAENELGTGDPSVPSKPILA	LGTGDPSVPSKPILAKDPIVPPSPPVTPEA	E	L	G	L	A	K	1	0	0	1	0	0	0	2	0	1	2	1	0	0	3	2	1	0	0	1	0	0	15	0.00215616	0	0	0.00495569	0	0	0	0.901372	6.11924	1.56802	0.769323	6.48272	1.13727	0	0	0	0	0
FSGDEEFPDLSL	ATAMAKNCHNDYKMKFSGDEEFPDLSLHNN	KMKFSGDEEFPDLSLHNNHMAKVLTKDIYN	K	F	S	S	L	H	0	0	0	2	0	0	2	1	0	0	2	0	0	2	1	2	0	0	0	0	0	0	12	0.00175902	0.000148753	3.92289e-05	0.00396039	6.42337e-05	0.00081547	-4	9.30612	2.32956	7.55038	9.75244	2.11377	8.60585	-0.00058634	-4.95844e-05	-1.30763e-05	-0.00132013	-2.14112e-05
VIGRPSAPEGPL	LENKVGKKKATIKVKVIGRPSAPEGPLSFD	KVKVIGRPSAPEGPLSFDEVQANSVKVSWK	K	V	I	P	L	S	1	1	0	0	0	0	1	2	0	1	1	0	0	0	3	1	0	0	0	1	0	0	12	0.00108811	0	0.000532612	0.00395575	0	0.00372337	0	0.901372	6.11924	1.56802	0.769323	6.48272	1.13727	0	0	0	0	0
GDQGPAGSAGPAGPRGPSGSSGSAGKDGMSGLPGPSGPSGPRGRSG	GFTGMQGPPGQAGSSGDQGPAGSAGPAGPR	LPGPSGPSGPRGRSGEMGPAGPPGPPGPPG	S	G	D	S	G	E	4	3	0	2	0	1	0	16	0	0	1	1	1	0	8	9	0	0	0	0	0	0	46	0.00499975	0	0	0.0151369	0	0.00153432	2	8.699	20.0141	10.5768	8.27777	20.6672	9.40297	0.00021738	0	0	0.000658126	0
IWDPPVNDGGVKIK	QNLKINGVTKESVSLIWDPPVNDGGVKIKN	LIWDPPVNDGGVKIKNYIVEKRESTRKAYA	L	I	W	I	K	N	0	0	1	2	0	0	0	2	0	2	0	2	0	0	2	0	0	1	0	2	0	0	14	0.00295998	0.000176838	0.000448532	0.00459687	0.000491274	0.00274607	0	0.901372	6.11924	1.56802	0.769323	6.48272	1.13727	0	0	0	0	0
DLTDYLMK	YALPHAIMRLDLAGRDLTDYLMKILTERGY	RLDLAGRDLTDYLMKILTERGYSFVTTAER	R	D	L	M	K	I	0	0	0	2	0	0	0	0	0	0	2	1	1	0	0	0	1	0	1	0	0	0	8	0.00118525	0	0	0.00262524	0	0.000297515	-1	0.00255974	2.17182	0.0636073	0.0151018	2.39048	0.00441253	-0.000148157	0	0	-0.000328155	0
MDPIEPPSAPLHPR	RGAGKHSETSVITVAMDPIEPPSAPLHPRV	AMDPIEPPSAPLHPRVTDTTRTSVSLAWLR	A	M	D	P	R	V	1	1	0	1	0	0	1	0	1	1	1	0	1	0	5	1	0	0	0	0	0	0	14	0.00343452	0	0.00147976	0.00458125	0	0.00337105	-0.9	0.00244097	2.47656	0.124048	0.000523918	2.7097	0.0276979	-0.000220791	0	-9.51272e-05	-0.000294509	0
LPML	TGARYTEMPHVIEVILPMLCNYLSSWWEMG	YTEMPHVIEVILPMLCNYLSSWWEMGPDNM	I	L	P	M	L	C	0	0	0	0	0	0	0	0	0	0	2	0	1	0	1	0	0	0	0	0	0	0	4	0	0	0	0.00130358	0	0	0	0.901372	6.11924	1.56802	0.769323	6.48272	1.13727	0	0	0	0	0
VLVF	NAEGSEFCKSKVTVKVLVFTDDNTPSDKGT	SEFCKSKVTVKVLVFTDDNTPSDKGTKAAP	K	V	L	V	F	T	0	0	0	0	0	0	0	0	0	0	1	0	0	1	0	0	0	0	0	2	0	0	4	3.50862e-05	0	0.00138795	0.00129874	9.96952e-06	0.0013016	0	0.901372	6.11924	1.56802	0.769323	6.48272	1.13727	0	0	0	0	0
VERDNLADDL	RRQVEAVTSQRSRVEVERDNLADDLQKLRL	RSRVEVERDNLADDLQKLRLRYGTRGKEGG	E	V	E	D	L	Q	1	1	1	3	0	0	1	0	0	0	2	0	0	0	0	0	0	0	0	1	0	0	10	0.00162828	0	0	0.0032343	0	0	-3	4.20494	0.276981	3.05479	4.50666	0.206009	3.7387	-0.000488485	0	0	-0.00097029	0
NFDVY	LMERKKKGSSRWTKLNFDVYEATTYEAKRM	KKGSSRWTKLNFDVYEATTYEAKRMIEGVY	L	N	F	V	Y	E	0	0	1	1	0	0	0	0	0	0	0	0	0	1	0	0	0	0	1	1	0	0	5	0.000815038	0	0.000659257	0.0016095	0	0.000652652	-1	0.00255974	2.17182	0.0636073	0.0151018	2.39048	0.00441253	-0.000163008	0	-0.000131851	-0.000321899	0
IIRPPQDVFEPPGSDVVFE	RARLFVEVFTETPVEIIRPPQDVFEPPGSD	PQDVFEPPGSDVVFEVELNKDRVEVKWMRN	E	I	I	F	E	V	0	1	0	2	0	1	2	1	0	2	0	0	0	2	4	1	0	0	0	3	0	0	19	0.00373655	0	0.000714679	0.00608843	0	0.00227844	-3	4.20494	0.276981	3.05479	4.50666	0.206009	3.7387	-0.000589981	0	-0.000112844	-0.000961331	0
LEQQVDDLEGSLEQEKK	AEEDKVNSLTKAKTKLEQQVDDLEGSLEQE	QQVDDLEGSLEQEKKLRMDLERAKRKLEGD	K	L	E	K	K	L	0	0	0	2	0	3	4	1	0	0	3	2	0	0	0	1	0	0	0	1	0	0	17	0.00332354	0.325758	0.00134157	0.00544578	0.405111	0.00126994	-4	9.30612	2.32956	7.55038	9.75244	2.11377	8.60585	-0.000782009	-0.0766489	-0.000315662	-0.00128136	-0.0953203
GDQGPAGSAGPAGPRGPSGSSGS	GFTGMQGPPGQAGSSGDQGPAGSAGPAGPR	AGPAGPRGPSGSSGSAGKDGMSGLPGPSGP	S	G	D	G	S	A	3	1	0	1	0	1	0	8	0	0	0	0	0	0	4	5	0	0	0	0	0	0	23	0	0	0	0.00735655	0	0.00440273	0	0.901372	6.11924	1.56802	0.769323	6.48272	1.13727	0	0	0	0	0
GSSGDQGPAGSAGPAGPRGPSGS	GHRGFTGMQGPPGQAGSSGDQGPAGSAGPA	AGSAGPAGPRGPSGSSGSAGKDGMSGLPGP	A	G	S	G	S	S	3	1	0	1	0	1	0	8	0	0	0	0	0	0	4	5	0	0	0	0	0	0	23	0	0	0	0.00735655	0	0.00440273	0	0.901372	6.11924	1.56802	0.769323	6.48272	1.13727	0	0	0	0	0
GEPGEPGASGPM	PSPGPMGPQGFTGPAGEPGEPGASGPMGSR	GPAGEPGEPGASGPMGSRGAGGPPGKNGDD	A	G	E	P	M	G	1	0	0	0	0	0	2	4	0	0	0	0	1	0	3	1	0	0	0	0	0	0	12	0.00534959	0	0.0123757	0.00383653	0	0.00322907	-2	1.10375	0.224401	0.559197	1.26088	0.298245	0.871559	-0.000891599	0	-0.00206262	-0.000639421	0
VLF	SSDVEIKEEGTRHTLVLFNVRLDMAGGVDF	VEIKEEGTRHTLVLFNVRLDMAGGVDFSAA	L	V	L	L	F	N	0	0	0	0	0	0	0	0	0	0	1	0	0	1	0	0	0	0	0	1	0	0	3	0.000334105	1.90246e-05	0.00177036	0.000952393	0.000797498	0.0160765	0	0.901372	6.11924	1.56802	0.769323	6.48272	1.13727	0	0	0	0	0
LTLM	EKTHGEVERRIVSQLLTLMDGLKQRAHVIV	GEVERRIVSQLLTLMDGLKQRAHVIVMAAT	L	L	T	L	M	D	0	0	0	0	0	0	0	0	0	0	2	0	1	0	0	0	1	0	0	0	0	0	4	0.00108308	2.01009e-05	0.00250661	0.00126848	5.94288e-05	0.000942249	0	0.901372	6.11924	1.56802	0.769323	6.48272	1.13727	0	0	0	0	0
WLSL	TFLLDVDYIIISDCGWLSLRPALTYGTRGN	DVDYIIISDCGWLSLRPALTYGTRGNCYFS	G	W	L	S	L	R	0	0	0	0	0	0	0	0	0	0	2	0	0	0	0	1	0	1	0	0	0	0	4	0.00101025	0	0.0020581	0.00126205	1.39542e-05	0.00195645	0	0.901372	6.11924	1.56802	0.769323	6.48272	1.13727	0	0	0	0	0
LFPL	SLAVPADTTTAVLPHLFPLTTYEVNVFAQY	PADTTTAVLPHLFPLTTYEVNVFAQYEKGD	H	L	F	P	L	T	0	0	0	0	0	0	0	0	0	0	2	0	0	1	1	0	0	0	0	0	0	0	4	0.000407304	1.47316e-05	3.73516e-05	0.00124907	0	0.000120928	0	0.901372	6.11924	1.56802	0.769323	6.48272	1.13727	0	0	0	0	0
GPSGNIGMPGMTGPQGEAGRE	GESGRVGPTGSAGPRGPSGNIGMPGMTGPQ	GMPGMTGPQGEAGREGNTGNDGPPGRPGIA	R	G	P	R	E	G	1	1	1	0	0	1	2	7	0	1	0	0	2	0	3	1	1	0	0	0	0	0	21	0.00756472	0	0	0.00655266	0	0	-1	0.00255974	2.17182	0.0636073	0.0151018	2.39048	0.00441253	-0.000360225	0	0	-0.000312032	0
DTPGPVEGPIRFT	NSSGAKRADVNVRVQDTPGPVEGPIRFTGI	VQDTPGPVEGPIRFTGITAEKCTVWWNPPE	Q	D	T	F	T	G	0	1	0	1	0	0	1	2	0	1	0	0	0	1	3	0	2	0	0	1	0	0	13	0.00122845	0	0	0.00404953	0	0	-1	0.00255974	2.17182	0.0636073	0.0151018	2.39048	0.00441253	-9.44961e-05	0	0	-0.000311502	0
VIDQDKSGFIEEDELKLF	GLSGKSADDIKKAFFVIDQDKSGFIEEDEL	QDKSGFIEEDELKLFLQVFKAGARALTDAE	F	V	I	L	F	L	0	0	0	3	0	1	3	1	0	2	2	2	0	2	0	1	0	0	0	1	0	0	18	0.00484565	0.1035	0.037539	0.00560479	0.0559861	0.00934889	-4	9.30612	2.32956	7.55038	9.75244	2.11377	8.60585	-0.00107681	-0.023	-0.00834201	-0.00124551	-0.0124413
DHFLFDKPVSPL	PLKSMTDAEQDQLINDHFLFDKPVSPLLTC	LINDHFLFDKPVSPLLTCAGMARDWPDGRG	N	D	H	P	L	L	0	0	0	2	0	0	0	0	1	0	2	1	0	2	2	1	0	0	0	1	0	0	12	0.000962526	0	0	0.00372914	0	0.00058874	-0.9	0.00244097	2.47656	0.124048	0.000523918	2.7097	0.0276979	-7.21894e-05	0	0	-0.000279686	0
QDKSGFIEEDELKLF	GKSADDIKKAFFVIDQDKSGFIEEDELKLF	QDKSGFIEEDELKLFLQVFKAGARALTDAE	D	Q	D	L	F	L	0	0	0	2	0	1	3	1	0	1	2	2	0	2	0	1	0	0	0	0	0	0	15	0.000815535	0.00018242	0.0002718	0.0046603	4.75207e-05	0.00298139	-3	4.20494	0.276981	3.05479	4.50666	0.206009	3.7387	-0.000163107	-3.6484e-05	-5.43601e-05	-0.00093206	-9.50414e-06
IITIEDPTGVPSPPIAL	AENEAGVGHPSEPTEIITIEDPTGVPSPPI	TIEDPTGVPSPPIALQITGASRDFLSIGWK	E	I	I	A	L	Q	1	0	0	1	0	0	1	1	0	4	1	0	0	0	4	1	2	0	0	1	0	0	17	0.00330866	0	0.000109219	0.00527651	0	0.000859878	-2	1.10375	0.224401	0.559197	1.26088	0.298245	0.871559	-0.000389254	0	-1.28493e-05	-0.000620765	0
LLPV	GGISDSSALVAPPVVLLPVADTSTPEGMPA	DSSALVAPPVVLLPVADTSTPEGMPARFQC	V	L	L	P	V	A	0	0	0	0	0	0	0	0	0	0	2	0	0	0	1	0	0	0	0	1	0	0	4	0.00134578	0	2.23626e-05	0.00124092	1.32726e-05	0.0217677	0	0.901372	6.11924	1.56802	0.769323	6.48272	1.13727	0	0	0	0	0
DLLDPIISDR	VGCVAGDEESYEVFKDLLDPIISDRHGGYK	YEVFKDLLDPIISDRHGGYKPTDKHATDLN	K	D	L	D	R	H	0	1	0	3	0	0	0	0	0	2	2	0	0	0	1	1	0	0	0	0	0	0	10	0.00546834	0	0.00013085	0.00309939	0	0.000364834	-2	1.10375	0.224401	0.559197	1.26088	0.298245	0.871559	-0.00109367	0	-2.61699e-05	-0.000619878	0
GICDQWDNL	ELDYHDAVTVNARCQGICDQWDNLGTLTQK	VNARCQGICDQWDNLGTLTQKRRDSLERVE	Q	G	I	N	L	G	0	0	1	2	1	1	0	1	0	1	1	0	0	0	0	0	0	1	0	0	0	0	9	0.00165315	0	0.000397952	0.00278936	0	0.000776807	-2.07	1.25573	0.162982	0.668789	1.42298	0.226688	1.00716	-0.000380226	0	-9.1529e-05	-0.000641552	0
DEIEAPDAIMDPK	ILSAPSQSTGEITAKDEIEAPDAIMDPKFK	AKDEIEAPDAIMDPKFKDLTVVHAGETFVI	K	D	E	P	K	F	2	0	0	3	0	0	2	0	0	2	0	1	1	0	2	0	0	0	0	0	0	0	13	0.00144396	0	0.00168189	0.00400898	0	0.00407814	-4	9.30612	2.32956	7.55038	9.75244	2.11377	8.60585	-0.000444295	0	-0.000517505	-0.00123353	0
GTLF	______________________________	______________________________	-	G	T	L	F	-	0	0	0	0	0	0	0	1	0	0	1	0	0	1	0	0	1	0	0	0	0	0	4	0.000110538	0	0	0.00123127	0	0	0	0.901372	6.11924	1.56802	0.769323	6.48272	1.13727	0	0	0	0	0
LQLL	VAMQACLSPKCVATILQLLQHFRRGRLLEY	ACLSPKCVATILQLLQHFRRGRLLEYSLFL	I	L	Q	L	L	Q	0	0	0	0	0	1	0	0	0	0	3	0	0	0	0	0	0	0	0	0	0	0	4	0.000513201	0	0.000601571	0.00123054	7.07358e-05	0.00247623	0	0.901372	6.11924	1.56802	0.769323	6.48272	1.13727	0	0	0	0	0
TGPAGEPGEPGASGPM	SGGNPSPGPMGPQGFTGPAGEPGEPGASGP	GPAGEPGEPGASGPMGSRGAGGPPGKNGDD	F	T	G	P	M	G	2	0	0	0	0	0	2	5	0	0	0	0	1	0	4	1	1	0	0	0	0	0	16	0.00686857	0	0.00184625	0.0049188	0	0.00218839	-2	1.10375	0.224401	0.559197	1.26088	0.298245	0.871559	-0.000858571	0	-0.000230782	-0.00061485	0
VASESEMGPVIGLSGE	PHVRKYRSPKNGRDNVASESEMGPVIGLSG	ASESEMGPVIGLSGEVGCQRSGGPENHPGE	N	V	A	G	E	V	1	0	0	0	0	0	3	3	0	1	1	0	1	0	1	3	0	0	0	2	0	0	16	0.00733971	0	0.000666006	0.0048709	0	0	-3	4.20494	0.276981	3.05479	4.50666	0.206009	3.7387	-0.0013762	0	-0.000124876	-0.000913294	0
DWIEDALS	DMDDGDDMPTIAELEDWIEDALSGDIDDDD	PTIAELEDWIEDALSGDIDDDDDDDDDDDD	E	D	W	L	S	G	1	0	0	2	0	0	1	0	0	1	1	0	0	0	0	1	0	1	0	0	0	0	8	0.000127945	0	7.57218e-06	0.00243113	5.73126e-06	0.00128732	-3	4.20494	0.276981	3.05479	4.50666	0.206009	3.7387	-4.79795e-05	0	-2.83957e-06	-0.000911674	-2.14922e-06
IEDPTGVPSPPIAL	EAGVGHPSEPTEIITIEDPTGVPSPPIALQ	TIEDPTGVPSPPIALQITGASRDFLSIGWK	T	I	E	A	L	Q	1	0	0	1	0	0	1	1	0	2	1	0	0	0	4	1	1	0	0	1	0	0	14	0.000562058	0	0.000156933	0.00423695	0	0.000906012	-2	1.10375	0.224401	0.559197	1.26088	0.298245	0.871559	-8.0294e-05	0	-2.2419e-05	-0.000605279	0
VVGDDLTVTNPK	DWANWADFTAAVDIQVVGDDLTVTNPKRIQ	DIQVVGDDLTVTNPKRIQQAVEKKACNCLL	Q	V	V	P	K	R	0	0	1	2	0	0	0	1	0	0	1	1	0	0	1	0	2	0	0	3	0	0	12	0	0	0	0.00363159	0.000745292	0.00228578	-1	0.00255974	2.17182	0.0636073	0.0151018	2.39048	0.00441253	0	0	0	-0.000302632	-6.21077e-05
APF	SVVSELGITQEKTSAAPFFIKKPSVQRLVE	SELGITQEKTSAAPFFIKKPSVQRLVEGGS	A	A	P	P	F	F	1	0	0	0	0	0	0	0	0	0	0	0	0	1	1	0	0	0	0	0	0	0	3	0.000413026	1.94349e-05	0.00088673	0.000904871	1.08148e-05	0.00125972	0	0.901372	6.11924	1.56802	0.769323	6.48272	1.13727	0	0	0	0	0
FTF	GVFTLTASNPGGFAKFTFNVKVLDRPGPPD	TLTASNPGGFAKFTFNVKVLDRPGPPDCLT	K	F	T	T	F	N	0	0	0	0	0	0	0	0	0	0	0	0	0	2	0	0	1	0	0	0	0	0	3	0	0	0	0.000904624	0.000265367	0.0016308	0	0.901372	6.11924	1.56802	0.769323	6.48272	1.13727	0	0	0	0	0
DFDDIQKKRQNKDLSE	MIWPSAPKIPDGEKVDFDDIQKKRQNKDLS	FDDIQKKRQNKDLSELQGLIDAHFEGRKKE	V	D	F	S	E	L	0	1	1	4	0	2	1	0	0	1	1	3	0	1	0	1	0	0	0	0	0	0	16	0.00518199	0	0	0.00481247	0	0	-1	0.00255974	2.17182	0.0636073	0.0151018	2.39048	0.00441253	-0.000323874	0	0	-0.00030078	0
AGVSPPATL	PVGEKINFRVFAKNLAGVSPPATLAQPVTV	VFAKNLAGVSPPATLAQPVTVREIVDLPKI	L	A	G	T	L	A	2	0	0	0	0	0	0	1	0	0	1	0	0	0	2	1	1	0	0	1	0	0	9	0.0012779	0.000440773	0.000715475	0.00269533	0.000305877	0.000882967	0	0.901372	6.11924	1.56802	0.769323	6.48272	1.13727	0	0	0	0	0
VGPF	GKAYFFRVAVENAIGVGPFAETPCEIIIKD	FFRVAVENAIGVGPFAETPCEIIIKDPITV	G	V	G	P	F	A	0	0	0	0	0	0	0	1	0	0	0	0	0	1	1	0	0	0	0	1	0	0	4	0.0233887	0	0.0658778	0.00119499	5.10444e-05	0.0136918	0	0.901372	6.11924	1.56802	0.769323	6.48272	1.13727	0	0	0	0	0
LVW	PINPKVKDYSKSTADLVWSKPNKDGGSPIL	PKVKDYSKSTADLVWSKPNKDGGSPILGYT	D	L	V	V	W	S	0	0	0	0	0	0	0	0	0	0	1	0	0	0	0	0	0	1	0	1	0	0	3	0.000213891	0	0.00142372	0.00089456	0.000553738	0.00276196	0	0.901372	6.11924	1.56802	0.769323	6.48272	1.13727	0	0	0	0	0
ASGPINFT	QINVKNEELEAMVKEASGPINFTVFLTMFG	LEAMVKEASGPINFTVFLTMFGEKLKGADP	E	A	S	F	T	V	1	0	1	0	0	0	0	1	0	1	0	0	0	1	1	1	1	0	0	0	0	0	8	0.00201425	0.000322118	0.000895105	0.00238535	0.000224515	0.000598948	0	0.901372	6.11924	1.56802	0.769323	6.48272	1.13727	0	0	0	0	0
EAPPVAPPPGVPVKIIPQ	AGQEIPKSPFTVNIAEAPPVAPPPGVPVKI	PVAPPPGVPVKIIPQSVCAPPPGAKGGKGP	A	E	A	P	Q	S	2	0	0	0	0	1	1	1	0	2	0	1	0	0	7	0	0	0	0	3	0	0	18	0.00146936	0	0	0.00536671	0	0.000276856	0	0.901372	6.11924	1.56802	0.769323	6.48272	1.13727	0	0	0	0	0
GQTGQAGRGGNRGESGPGGPTGPSGM	GSNGPMGMAGAPGPSGQTGQAGRGGNRGES	RGESGPGGPTGPSGMAGARGAAGPAGPRGE	S	G	Q	G	M	A	1	2	1	0	0	2	1	11	0	0	0	0	1	0	3	2	2	0	0	0	0	0	26	0.00452954	0	0.000279735	0.00773639	0	0.00593203	1	3.80018	12.0667	5.07243	3.52354	12.575	4.27012	0.000174213	0	1.0759e-05	0.000297554	0
DLLDPIISD	VGCVAGDEESYEVFKDLLDPIISDRHGGYK	SYEVFKDLLDPIISDRHGGYKPTDKHATDL	K	D	L	S	D	R	0	0	0	3	0	0	0	0	0	2	2	0	0	0	1	1	0	0	0	0	0	0	9	0.00431088	8.00163e-06	0.000192476	0.00267692	8.32769e-06	0.000357154	-3	4.20494	0.276981	3.05479	4.50666	0.206009	3.7387	-0.00143696	-2.66721e-06	-6.41588e-05	-0.000892307	-2.7759e-06
SDGMLDYDEF	SEEEIDELLKDGDKNSDGMLDYDEFMKMME	DGDKNSDGMLDYDEFMKMMENVQ_______	N	S	D	E	F	M	0	0	0	3	0	0	1	1	0	0	1	0	1	1	0	1	0	0	1	0	0	0	10	0.00318088	0	0.0073054	0.00297046	0	0.0057474	-4	9.30612	2.32956	7.55038	9.75244	2.11377	8.60585	-0.00127235	0	-0.00292216	-0.00118818	0
DRPSAPIGPVE	NSSGTTKTFLNIVVLDRPSAPIGPVEVSDV	IVVLDRPSAPIGPVEVSDVTEDSVGLQWSP	L	D	R	V	E	V	1	1	0	1	0	0	1	1	0	1	0	0	0	0	3	1	0	0	0	1	0	0	11	0.0015055	0	0	0.00325169	0	0.00145564	-1	0.00255974	2.17182	0.0636073	0.0151018	2.39048	0.00441253	-0.000136864	0	0	-0.000295608	0
DVILPVPAF	GVPLYRHIADLAGNKDVILPVPAFNVINGG	DLAGNKDVILPVPAFNVINGGSHAGNKLAM	K	D	V	A	F	N	1	0	0	1	0	0	0	0	0	1	1	0	0	1	2	0	0	0	0	2	0	0	9	0.000775257	0	2.0579e-05	0.00265922	0	0.00028848	-1	0.00255974	2.17182	0.0636073	0.0151018	2.39048	0.00441253	-8.61396e-05	0	-2.28656e-06	-0.000295468	0
LDGWPSDDLE	RSGGARGHPRVMLVLLDGWPSDDLEQAAGL	VMLVLLDGWPSDDLEQAAGLARDSGINVFL	L	L	D	L	E	Q	0	0	0	3	0	0	1	1	0	0	2	0	0	0	1	1	0	1	0	0	0	0	10	0.00250822	7.46184e-06	0.0032462	0.00295046	0	0.00371055	-4	9.30612	2.32956	7.55038	9.75244	2.11377	8.60585	-0.00100329	-2.98474e-06	-0.00129848	-0.00118019	0
SGDEEFPDL	TAMAKNCHNDYKMKFSGDEEFPDLSLHNNH	DYKMKFSGDEEFPDLSLHNNHMAKVLTKDI	F	S	G	D	L	S	0	0	0	2	0	0	2	1	0	0	1	0	0	1	1	1	0	0	0	0	0	0	9	0.00791301	0	0.00197473	0.00265445	0	0.00097271	-4	9.30612	2.32956	7.55038	9.75244	2.11377	8.60585	-0.00351689	0	-0.000877656	-0.00117976	0
AVLF	FTCQVSNDAGKVDCTAVLFVKEPPLFEKKL	VSNDAGKVDCTAVLFVKEPPLFEKKLEAIK	T	A	V	L	F	V	1	0	0	0	0	0	0	0	0	0	1	0	0	1	0	0	0	0	0	1	0	0	4	0.000592882	0	0.000814658	0.00117845	0	0.000164006	0	0.901372	6.11924	1.56802	0.769323	6.48272	1.13727	0	0	0	0	0
LQVF	QDKSGFIEEDELKLFLQVFKAGARALTDAE	GFIEEDELKLFLQVFKAGARALTDAETKAF	F	L	Q	V	F	K	0	0	0	0	0	1	0	0	0	0	1	0	0	1	0	0	0	0	0	1	0	0	4	0.00037418	0	0.000242397	0.00117338	5.44277e-05	0.00138553	0	0.901372	6.11924	1.56802	0.769323	6.48272	1.13727	0	0	0	0	0
DVIDVPGPVKAL	IIKNKHGEGEAFINLDVIDVPGPVKALKVT	INLDVIDVPGPVKALKVTDTTDGEVSLAWE	L	D	V	A	L	K	1	0	0	2	0	0	0	1	0	1	1	1	0	0	2	0	0	0	0	3	0	0	12	0.000804039	0	0	0.00350253	0	0.000397816	-1	0.00255974	2.17182	0.0636073	0.0151018	2.39048	0.00441253	-6.70032e-05	0	0	-0.000291878	0
STDAEMA	______________________________	______________________________	M	S	T	M	A	Y	2	0	0	1	0	0	1	0	0	0	0	0	1	0	0	1	1	0	0	0	0	0	7	0.00149971	0.00149396	0.00309057	0.00203768	0.000663747	0.00123914	-2	1.10375	0.224401	0.559197	1.26088	0.298245	0.871559	-0.00042849	-0.000426846	-0.00088302	-0.000582196	-0.000189642
AGPEPEPEPE	AVEEEVVQEVEVAPEAGPEPEPEPEAEPEP	EVAPEAGPEPEPEPEAEPEPEPEPEPEPVV	E	A	G	P	E	A	1	0	0	0	0	0	4	1	0	0	0	0	0	0	4	0	0	0	0	0	0	0	10	0.00293158	0	0.0092791	0.0029079	0	0.0032671	-4	9.30612	2.32956	7.55038	9.75244	2.11377	8.60585	-0.00117263	0	-0.00371164	-0.00116316	0
ELNLPTGIPIVY	GIVKHLEGMSDAAIMELNLPTGIPIVYELD	AIMELNLPTGIPIVYELDADLKPVKPMAFL	M	E	L	V	Y	E	0	0	1	0	0	0	1	1	0	2	2	0	0	0	2	0	1	0	1	1	0	0	12	0.000575787	0	0	0.00348227	0	0.000660724	-1	0.00255974	2.17182	0.0636073	0.0151018	2.39048	0.00441253	-4.79822e-05	0	0	-0.000290189	0
KHWP	AVYTIQYNIRSFMNVKHWPWMKVYYKIKPL	IQYNIRSFMNVKHWPWMKVYYKIKPLLKTA	V	K	H	W	P	W	0	0	0	0	0	0	0	0	1	0	0	1	0	0	1	0	0	1	0	0	0	0	4	0	0	0	0.00115893	0	0	1.1	4.20007	12.7714	5.53287	3.90897	13.2942	4.69341	0	0	0	0.000318705	0
LAMF	______________________________	______________________________	-	L	A	M	F	-	1	0	0	0	0	0	0	0	0	0	1	0	1	1	0	0	0	0	0	0	0	0	4	3.24773e-05	0	0.00034141	0.00115771	2.10774e-05	0.00182413	0	0.901372	6.11924	1.56802	0.769323	6.48272	1.13727	0	0	0	0	0
VVDRPQPPEGPVVF	LENAVGTRKGLCSITVVDRPQPPEGPVVFD	TVVDRPQPPEGPVVFDEVYRNYMVISWSPP	T	V	V	V	F	D	0	1	0	1	0	1	1	1	0	0	0	0	0	1	4	0	0	0	0	4	0	0	14	0.00274589	0	0.00495083	0.00404232	0	0.00563827	-1	0.00255974	2.17182	0.0636073	0.0151018	2.39048	0.00441253	-0.000196135	0	-0.000353631	-0.000288737	0
AVDPLYPPGPPKNL	QFGRSDYVVTKTPIKAVDPLYPPGPPKNLH	KAVDPLYPPGPPKNLHHTDADKSEVWLEWE	K	A	V	N	L	H	1	0	1	1	0	0	0	1	0	0	2	1	0	0	5	0	0	0	1	1	0	0	14	0.0051734	0	0	0.00403546	0	0	0	0.901372	6.11924	1.56802	0.769323	6.48272	1.13727	0	0	0	0	0
GPAGPRGPSGSSGSAGKDGMSGLPGPSGPSGPRGRSGEMGPA	GQAGSSGDQGPAGSAGPAGPRGPSGSSGSA	GPSGPRGRSGEMGPAGPPGPPGPPGPPGAP	A	G	P	P	A	G	3	3	0	1	0	0	1	14	0	0	1	1	2	0	8	8	0	0	0	0	0	0	42	0.00364928	0	0	0.0120888	0	0.00302798	2	8.699	20.0141	10.5768	8.27777	20.6672	9.40297	0.000173775	0	0	0.000575658	0
VVFL	______________________________	______________________________	D	V	V	F	L	L	0	0	0	0	0	0	0	0	0	0	1	0	0	1	0	0	0	0	0	2	0	0	4	0.0029235	0.000200612	0.000794443	0.00113958	0.000362184	0	0	0.901372	6.11924	1.56802	0.769323	6.48272	1.13727	0	0	0	0	0
SVFDDPLIM	LEGYRKQVGHHIGALSVFDDPLIMLAMNSA	HHIGALSVFDDPLIMLAMNSAKIASEALYK	L	S	V	I	M	L	0	0	0	2	0	0	0	0	0	1	1	0	1	1	1	1	0	0	0	1	0	0	9	0.00048642	0.000298738	7.65438e-05	0.00254008	6.72051e-05	0.000505265	-2	1.10375	0.224401	0.559197	1.26088	0.298245	0.871559	-0.000108093	-6.63862e-05	-1.70097e-05	-0.000564463	-1.49345e-05
TIDDLEDE	TRAEFAERSVAKLEKTIDDLEDELYAQKLK	SVAKLEKTIDDLEDELYAQKLKYKAISEEL	K	T	I	D	E	L	0	0	0	3	0	0	2	0	0	1	1	0	0	0	0	0	1	0	0	0	0	0	8	0.00616853	0	0.00781724	0.00225737	0	0.00131806	-5	16.4073	6.38214	14.046	16.9982	6.02154	15.473	-0.00385533	0	-0.00488578	-0.00141085	0
DDILDTVRGL	RDAEAHFYLNTYTTKDDILDTVRGLRHRGG	TYTTKDDILDTVRGLRHRGGRPLNTGSALK	K	D	D	G	L	R	0	1	0	3	0	0	0	1	0	1	2	0	0	0	0	0	1	0	0	1	0	0	10	0.00210624	0	0	0.00281355	0	8.69767e-05	-2	1.10375	0.224401	0.559197	1.26088	0.298245	0.871559	-0.000421247	0	0	-0.00056271	0
SSGPGGERGPPGPM	FPGLPGPSGEVGKAGSSGPGGERGPPGPMG	GSSGPGGERGPPGPMGPSGLAGASGEVGRE	G	S	S	P	M	G	0	1	0	0	0	0	1	5	0	0	0	0	1	0	4	2	0	0	0	0	0	0	14	0.00178055	0	0.00140747	0.00392305	0	0.00338196	0	0.901372	6.11924	1.56802	0.769323	6.48272	1.13727	0	0	0	0	0
GPAGPSGPRGPAGIAG	GKTGDRGETGPAGAAGPAGPSGPRGPAGIA	PAGPSGPRGPAGIAGARGDKGESGEAGERG	A	G	P	A	G	A	3	1	0	0	0	0	0	6	0	1	0	0	0	0	4	1	0	0	0	0	0	0	16	0.00130081	0	0	0.00447834	0	0	1	3.80018	12.0667	5.07243	3.52354	12.575	4.27012	8.13008e-05	0	0	0.000279896	0
WFKDEEFVTY	HGSDTAENAKMEIALWFKDEEFVTYTPCTQ	MEIALWFKDEEFVTYTPCTQAQLYE_____	L	W	F	T	Y	T	0	0	0	1	0	0	2	0	0	0	0	1	0	2	0	0	1	1	1	1	0	0	10	0.0012222	0	0.000574195	0.00278991	0	0.00251837	-2	1.10375	0.224401	0.559197	1.26088	0.298245	0.871559	-0.00024444	0	-0.000114839	-0.000557982	0
KFLDIPKML	DDPIGNLNTAFEVAEKFLDIPKMLDAEDIV	AFEVAEKFLDIPKMLDAEDIVNTPKPDEKA	E	K	F	M	L	D	0	0	0	1	0	0	0	0	0	1	2	2	1	1	1	0	0	0	0	0	0	0	9	0.000124714	0	0	0.00250207	0	0	1	3.80018	12.0667	5.07243	3.52354	12.575	4.27012	1.38571e-05	0	0	0.000278008	0
IIDQDKSDFVEED	GLAAKSPADIKKVFEIIDQDKSDFVEEDEL	FEIIDQDKSDFVEEDELKLFLQNFSAGARA	E	I	I	E	D	E	0	0	0	4	0	1	2	0	0	2	0	1	0	1	0	1	0	0	0	1	0	0	13	0.00663654	0	0.011794	0.00360047	0.000617527	0.0100966	-5	16.4073	6.38214	14.046	16.9982	6.02154	15.473	-0.00255251	0	-0.00453615	-0.0013848	-0.000237511
IGRNIIHGSDTAENA	ADSKPGSIRGDFCISIGRNIIHGSDTAENA	IGRNIIHGSDTAENAKMEIALWFKDEEFVT	S	I	G	N	A	K	2	1	2	1	0	0	1	2	1	3	0	0	0	0	0	1	1	0	0	0	0	0	15	0.00285476	0	0	0.00414951	0	0.00156242	-0.9	0.00244097	2.47656	0.124048	0.000523918	2.7097	0.0276979	-0.000171286	0	0	-0.000248971	0
ELEDWIEDALS	VWLDMDDGDDMPTIAELEDWIEDALSGDID	PTIAELEDWIEDALSGDIDDDDDDDDDDDD	A	E	L	L	S	G	1	0	0	2	0	0	3	0	0	1	2	0	0	0	0	1	0	1	0	0	0	0	11	0.000332384	0	0	0.00303648	0	0.00108519	-5	16.4073	6.38214	14.046	16.9982	6.02154	15.473	-0.000151084	0	0	-0.00138022	0
GGTGGGGIRNPWLGY	PAKEVGLEGTPGPGTGGTGGGGIRNPWLGY	GGTGGGGIRNPWLGYGNPYGAGVGLGGGPG	T	G	G	G	Y	G	0	1	1	0	0	0	0	7	0	1	1	0	0	0	1	0	1	1	1	0	0	0	15	0.000462622	0	0.000488238	0.00412955	0	0	1	3.80018	12.0667	5.07243	3.52354	12.575	4.27012	3.08415e-05	0	3.25492e-05	0.000275304	0
GSSGSAGKDGMSGLPGPSGPSGPRGR	GPAGSAGPAGPRGPSGSSGSAGKDGMSGLP	SGLPGPSGPSGPRGRSGEMGPAGPPGPPGP	S	G	S	G	R	S	1	2	0	1	0	0	0	9	0	0	1	1	1	0	4	6	0	0	0	0	0	0	26	0	0	0	0.00709754	0	0.110863	2	8.699	20.0141	10.5768	8.27777	20.6672	9.40297	0	0	0	0.000545965	0
SVVDLPAIVL	NENLYRQAPSTVKFTSVVDLPAIVLSKQNA	TVKFTSVVDLPAIVLSKQNAENISEMKYTA	T	S	V	V	L	S	1	0	0	1	0	0	0	0	0	1	2	0	0	0	1	1	0	0	0	3	0	0	10	0.000901706	0.00019155	8.00595e-05	0.00272546	0.00101553	0.000427702	-1	0.00255974	2.17182	0.0636073	0.0151018	2.39048	0.00441253	-9.01706e-05	-1.9155e-05	-8.00595e-06	-0.000272546	-0.000101553
GESGPGGPTGPSGM	GPSGQTGQAGRGGNRGESGPGGPTGPSGMA	RGESGPGGPTGPSGMAGARGAAGPAGPRGE	R	G	E	G	M	A	0	0	0	0	0	0	1	6	0	0	0	0	1	0	3	2	1	0	0	0	0	0	14	0.00367764	0	0.00385334	0.00381555	0	0.0054353	-1	0.00255974	2.17182	0.0636073	0.0151018	2.39048	0.00441253	-0.000262689	0	-0.000275239	-0.000272539	0
LGPIKAVDPQGPPSYPE	FRVIAKNKYGMGPPELGPIKAVDPQGPPSY	PIKAVDPQGPPSYPEKFHYTERTKNSITLS	E	L	G	P	E	K	1	0	0	1	0	1	1	2	0	1	1	1	0	0	5	1	0	0	1	1	0	0	17	0.000277079	0	0	0.00463213	0	0.000415961	-1	0.00255974	2.17182	0.0636073	0.0151018	2.39048	0.00441253	-1.62988e-05	0	0	-0.000272478	0
KILDPEATGS	KLKGADPEDVIVAAFKILDPEATGSIKKEF	IVAAFKILDPEATGSIKKEFLQELLTTQCD	F	K	I	G	S	I	1	0	0	1	0	0	1	1	0	1	1	1	0	0	1	1	1	0	0	0	0	0	10	0.00272124	0	0.00118273	0.00272428	0	0.00319425	-1	0.00255974	2.17182	0.0636073	0.0151018	2.39048	0.00441253	-0.000272124	0	-0.000118273	-0.000272428	0
HERDPANIKWGDAGAQ	EGDKLVIDGHKISVFHERDPANIKWGDAGA	ERDPANIKWGDAGAQYVVESTGVFTTIEKA	F	H	E	A	Q	Y	3	1	1	2	0	1	1	2	1	1	0	1	0	0	1	0	0	1	0	0	0	0	16	0.019459	0	0.00878737	0.00435353	0	0.00310443	-0.9	0.00244097	2.47656	0.124048	0.000523918	2.7097	0.0276979	-0.00109457	0	-0.000494289	-0.000244886	0
LRGDSGPAGPPGEQGML	PPGSSGAAGKDGPRGLRGDSGPAGPPGEQG	GDSGPAGPPGEQGMLGPAGLAGDKGPSGDS	G	L	R	M	L	G	1	1	0	1	0	1	1	5	0	0	2	0	1	0	3	1	0	0	0	0	0	0	17	0.00540622	0.000254025	0.00144462	0.0046221	0.000333953	0.00436787	-1	0.00255974	2.17182	0.0636073	0.0151018	2.39048	0.00441253	-0.000318013	-1.49426e-05	-8.49776e-05	-0.000271888	-1.96443e-05
GDQGPAGSAGPAGPRGPSGSSGSAGKDGMSGLPGPS	GFTGMQGPPGQAGSSGDQGPAGSAGPAGPR	GSAGKDGMSGLPGPSGPSGPRGRSGEMGPA	S	G	D	P	S	G	4	1	0	2	0	1	0	12	0	0	1	1	1	0	6	7	0	0	0	0	0	0	36	0.00694483	0	0	0.00978308	0	0.00312731	0	0.901372	6.11924	1.56802	0.769323	6.48272	1.13727	0	0	0	0	0
VDEDGSGTIDFEE	GQNPTREELDEIIEEVDEDGSGTIDFEEFL	EEVDEDGSGTIDFEEFLVMMVRLLKEDQAG	E	V	D	E	E	F	0	0	0	3	0	0	3	2	0	1	0	0	0	1	0	1	1	0	0	1	0	0	13	0.00588592	0	0.00126619	0.0035185	0	0.002653	-6	25.5085	12.4347	22.5416	26.244	11.9293	24.3401	-0.00271658	0	-0.000584393	-0.00162392	0
KVDFDDIQKKRQNKDLSE	VKMIWPSAPKIPDGEKVDFDDIQKKRQNKD	FDDIQKKRQNKDLSELQGLIDAHFEGRKKE	E	K	V	S	E	L	0	1	1	4	0	2	1	0	0	1	1	4	0	1	0	1	0	0	0	1	0	0	18	0.00439146	0	0	0.00485343	0	0	0	0.901372	6.11924	1.56802	0.769323	6.48272	1.13727	0	0	0	0	0
IITNWDDMEK	SKRGILTLKYPIEHGIITNWDDMEKIWHHT	PIEHGIITNWDDMEKIWHHTFYNELRVAPE	G	I	I	E	K	I	0	0	1	2	0	0	1	0	0	2	0	1	1	0	0	0	1	1	0	0	0	0	10	8.76e-05	0.177625	0.00591063	0.00269445	0.223054	0.0040859	-2	1.10375	0.224401	0.559197	1.26088	0.298245	0.871559	-1.752e-05	-0.0355249	-0.00118213	-0.00053889	-0.0446107
VEFE	______________________________	______________________________	-	V	E	F	E	-	0	0	0	0	0	0	2	0	0	0	0	0	0	1	0	0	0	0	0	1	0	0	4	0.000125647	0	0	0.00107408	0	0.00054352	-2	1.10375	0.224401	0.559197	1.26088	0.298245	0.871559	-6.28234e-05	0	0	-0.000537038	0
FALM	SHSGAPVEHQDGDAGFALMFPSIEGVNIRP	APVEHQDGDAGFALMFPSIEGVNIRPFHFC	G	F	A	L	M	F	1	0	0	0	0	0	0	0	0	0	1	0	1	1	0	0	0	0	0	0	0	0	4	0.000235813	0	0	0.00107247	8.09242e-05	0.000216965	0	0.901372	6.11924	1.56802	0.769323	6.48272	1.13727	0	0	0	0	0
AIGNPIPDIVWM	NISVKQGTLVELAVRAIGNPIPDIVWMKNS	AVRAIGNPIPDIVWMKNSDIITPHKHPNIR	R	A	I	W	M	K	1	0	1	1	0	0	0	1	0	3	0	0	1	0	2	0	0	1	0	1	0	0	12	0.000905606	0	0.000178501	0.00321716	0	0.000892915	-1	0.00255974	2.17182	0.0636073	0.0151018	2.39048	0.00441253	-7.54672e-05	0	-1.48751e-05	-0.000268097	0
TGPAGAAGPAGPSGPRGPAGIA	PGPVGPAGKTGDRGETGPAGAAGPAGPSGP	GPAGPSGPRGPAGIAGARGDKGESGEAGER	E	T	G	I	A	G	6	1	0	0	0	0	0	7	0	1	0	0	0	0	5	1	1	0	0	0	0	0	22	0.00465709	0	0	0.00588113	0	0	1	3.80018	12.0667	5.07243	3.52354	12.575	4.27012	0.000211686	0	0	0.000267324	0
TDPIDPPGCPQNPRIT	RGLSKPSLLSKPAVATDPIDPPGCPQNPRI	DPIDPPGCPQNPRITDTTKTSVSLAWSAPD	A	T	D	I	T	D	0	1	1	2	1	1	0	1	0	2	0	0	0	0	5	0	2	0	0	0	0	0	16	0.00179908	0	0	0.00425224	0	0	-1.07	0.0145429	1.9704	0.0331987	0.0372063	2.17892	1.27671e-05	-0.000120314	0	0	-0.000284368	0
EDKIEEPDLDIDPELR	VGVGEHADVSGAIIAEDKIEEPDLDIDPEL	DKIEEPDLDIDPELRKILSIKAGASLRLFI	A	E	D	L	R	K	0	1	0	4	0	0	4	0	0	2	2	1	0	0	2	0	0	0	0	0	0	0	16	0.00516849	0	0	0.00423564	0	0.00334526	-6	25.5085	12.4347	22.5416	26.244	11.9293	24.3401	-0.00193818	0	0	-0.00158837	0
EYDEAGPSIVH	LASLSTFQQMWISKQEYDEAGPSIVHRKCF	ISKQEYDEAGPSIVHRKCF___________	Q	E	Y	V	H	R	1	0	0	1	0	0	2	1	1	1	0	0	0	0	1	1	0	0	1	1	0	0	11	0.0166759	0	0	0.00289851	0	0.000595348	-2.9	3.80482	0.181723	2.71523	4.09208	0.125232	3.36199	-0.00439637	0	0	-0.000764153	0
DTDITEIPKGLPS	GAFADLKRVSYIRIADTDITEIPKGLPSSL	IADTDITEIPKGLPSSLSELHLDSNKISKV	A	D	T	P	S	S	0	0	0	2	0	0	1	1	0	2	1	1	0	0	2	1	2	0	0	0	0	0	13	0.00246176	0	0	0.00342114	0	0.000572473	-2	1.10375	0.224401	0.559197	1.26088	0.298245	0.871559	-0.000378733	0	0	-0.000526329	0
IEEDELKLF	IKKAFFVIDQDKSGFIEEDELKLFLQVFKA	QDKSGFIEEDELKLFLQVFKAGARALTDAE	F	I	E	L	F	L	0	0	0	1	0	0	3	0	0	1	2	1	0	1	0	0	0	0	0	0	0	0	9	0.0135494	0.00136081	0.00147737	0.00233414	0.000832569	0.00194492	-3	4.20494	0.276981	3.05479	4.50666	0.206009	3.7387	-0.00451645	-0.000453604	-0.000492455	-0.000778046	-0.000277523
KLF	PVVHGPTALDEDKTIKLFVPLSDMKWYRKL	HGPTALDEDKTIKLFVPLSDMKWYRKLRDQ	I	K	L	L	F	V	0	0	0	0	0	0	0	0	0	0	1	1	0	1	0	0	0	0	0	0	0	0	3	0.000883378	1.52501e-05	2.30678e-05	0.000777466	1.01357e-05	0.000190181	1	3.80018	12.0667	5.07243	3.52354	12.575	4.27012	0.000294459	5.08336e-06	7.68928e-06	0.000259155	3.37857e-06
WVNL	AALGLPEALIPVQLLWVNLVTDGLPATALG	LPEALIPVQLLWVNLVTDGLPATALGFNPP	L	W	V	N	L	V	0	0	1	0	0	0	0	0	0	0	1	0	0	0	0	0	0	1	0	1	0	0	4	0	0	0.00107919	0.00103582	0	0.000644611	0	0.901372	6.11924	1.56802	0.769323	6.48272	1.13727	0	0	0	0	0
IVPGDIVEV	YRSDRKSVQMIKAREIVPGDIVEVSVGDKV	MIKAREIVPGDIVEVSVGDKVPADIRLVCI	E	I	V	E	V	S	0	0	0	1	0	0	1	1	0	2	0	0	0	0	1	0	0	0	0	3	0	0	9	0.0062509	0.000809141	0.0152925	0.00233053	7.92423e-05	0.0161615	-2	1.10375	0.224401	0.559197	1.26088	0.298245	0.871559	-0.00138909	-0.000179809	-0.00339833	-0.000517896	-1.76094e-05
VDGSSSVGREFPIIQ	FVASSLGPKKDVVFLVDGSSSVGREFPIIQ	VDGSSSVGREFPIIQEFMRRVVENLNVGEN	L	V	D	I	Q	E	0	1	0	1	0	1	1	2	0	2	0	0	0	1	1	3	0	0	0	2	0	0	15	0.0119426	0	0.00273555	0.00388395	0	0.000201778	-1	0.00255974	2.17182	0.0636073	0.0151018	2.39048	0.00441253	-0.000796176	0	-0.00018237	-0.00025893	0
AVDSLVPIGRGQ	IPRISVREPMQTGIKAVDSLVPIGRGQREL	GIKAVDSLVPIGRGQRELIIGDRQTGKTAI	K	A	V	G	Q	R	1	1	0	1	0	1	0	2	0	1	1	0	0	0	1	1	0	0	0	2	0	0	12	0.00130934	0	0	0.00308892	0	9.18983e-05	0	0.901372	6.11924	1.56802	0.769323	6.48272	1.13727	0	0	0	0	0
GEVDDSVQE	LNSKKKLESDLVQVQGEVDDSVQEARNAEE	DLVQVQGEVDDSVQEARNAEEKAKKAITDA	Q	G	E	Q	E	A	0	0	0	2	0	1	2	1	0	0	0	0	0	0	0	1	0	0	0	2	0	0	9	0.00133338	0	0.0128938	0.00231373	0	0.0118845	-4	9.30612	2.32956	7.55038	9.75244	2.11377	8.60585	-0.000592611	0	-0.00573058	-0.00102832	0
LLGF	TPRTLREILPTLFKLLLGFLASTCPDKRTI	LREILPTLFKLLLGFLASTCPDKRTIAART	L	L	L	G	F	L	0	0	0	0	0	0	0	1	0	0	2	0	0	1	0	0	0	0	0	0	0	0	4	0.000712627	5.46638e-05	0.000459702	0.00102761	0.000914555	0.00239662	0	0.901372	6.11924	1.56802	0.769323	6.48272	1.13727	0	0	0	0	0
AIDTIFQPGPPGNPRVL	NAGLSQPSQSSPFYKAIDTIFQPGPPGNPR	DTIFQPGPPGNPRVLDTTKSSVTVAWNKPV	K	A	I	V	L	D	1	1	1	1	0	1	0	2	0	2	1	0	0	1	4	0	1	0	0	1	0	0	17	0.00236653	0	0	0.00434685	0	0.000289963	0	0.901372	6.11924	1.56802	0.769323	6.48272	1.13727	0	0	0	0	0
VDNEQRRGAEAIKGVRKY	QLQKLEARVRDLESEVDNEQRRGAEAIKGV	EQRRGAEAIKGVRKYERRVKELTYQTEEDK	E	V	D	K	Y	E	2	3	1	1	0	1	2	2	0	1	0	2	0	0	0	0	0	0	1	2	0	0	18	0.000550319	0	0	0.0045992	0	0.000936243	2	8.699	20.0141	10.5768	8.27777	20.6672	9.40297	6.11465e-05	0	0	0.000511022	0
IVDDNVGMR	YKDGVILEHGSAGRYIVDDNVGMRSLEIPR	GSAGRYIVDDNVGMRSLEIPRCGTDDTAQY	Y	I	V	M	R	S	0	1	1	2	0	0	0	1	0	1	0	0	1	0	0	0	0	0	0	2	0	0	9	0.00216887	0.000292276	0.00405851	0.00229071	0	0.00215774	-1	0.00255974	2.17182	0.0636073	0.0151018	2.39048	0.00441253	-0.000240986	-3.24752e-05	-0.000450946	-0.000254524	0
SEGDNLNDAEE	VSLLQEKNDLSLQVASEGDNLNDAEERCEG	LQVASEGDNLNDAEERCEGLIKSKIQLEAR	A	S	E	E	E	R	1	0	2	2	0	0	3	1	0	0	1	0	0	0	0	1	0	0	0	0	0	0	11	0.00248941	0	0.00445574	0.0027972	0	0.0047243	-5	16.4073	6.38214	14.046	16.9982	6.02154	15.473	-0.00113155	0	-0.00202534	-0.00127146	0
APSPAPPASPSPAPPKAV	IIPPKMPIELPQPKQAPSPAPPASPSPAPP	PAPPASPSPAPPKAVGGRGMKSPTPTRRK_	Q	A	P	A	V	G	5	0	0	0	0	0	0	0	0	0	0	1	0	0	8	3	0	0	0	1	0	0	18	0.00133155	0	0	0.00456765	0	0	1	3.80018	12.0667	5.07243	3.52354	12.575	4.27012	7.39749e-05	0	0	0.000253758	0
STGEPISEEEIDE	ADGYIDREEFALIIRSTGEPISEEEIDELL	IRSTGEPISEEEIDELLKDGDKNSDGMLDY	R	S	T	D	E	L	0	0	0	1	0	0	5	1	0	2	0	0	0	0	1	2	1	0	0	0	0	0	13	0.005664	0	0.00761459	0.00328789	0	0.00511429	-6	25.5085	12.4347	22.5416	26.244	11.9293	24.3401	-0.00261415	0	-0.00351442	-0.00151749	0
VVERPGPPTKVKVT	VQIENMEDRATIDLRVVERPGPPTKVKVTE	RVVERPGPPTKVKVTEVWGFNAALEWEAPK	R	V	V	V	T	E	0	1	0	0	0	0	1	1	0	0	0	2	0	0	3	0	2	0	0	4	0	0	14	0.00168116	0	0.00138503	0.0035386	0	0.00086319	2	8.699	20.0141	10.5768	8.27777	20.6672	9.40297	0.000240166	0	0.000197861	0.000505514	0
MEGDLNEM	SEVRSRNDALRIKKKMEGDLNEMEIQLSHA	ALRIKKKMEGDLNEMEIQLSHANRQAAEAQ	K	M	E	E	M	E	0	0	1	1	0	0	2	1	0	0	1	0	2	0	0	0	0	0	0	0	0	0	8	0.00167506	0.000714744	0.00676098	0.00199464	0.00179943	0.0134085	-3	4.20494	0.276981	3.05479	4.50666	0.206009	3.7387	-0.000628146	-0.000268029	-0.00253537	-0.000747992	-0.000674786
DTIFQPGPPGNPRVL	GLSQPSQSSPFYKAIDTIFQPGPPGNPRVL	DTIFQPGPPGNPRVLDTTKSSVTVAWNKPV	I	D	T	V	L	D	0	1	1	1	0	1	0	2	0	1	1	0	0	1	4	0	1	0	0	1	0	0	15	0.000876358	0	0	0.00372976	0	0	0	0.901372	6.11924	1.56802	0.769323	6.48272	1.13727	0	0	0	0	0
DAILPPGPPIPW	GPGPFSEPSDRTVAMDAILPPGPPIPWVVD	VAMDAILPPGPPIPWVVDTGKDCVMIAWKP	M	D	A	P	W	V	1	0	0	1	0	0	0	1	0	2	1	0	0	0	5	0	0	1	0	0	0	0	12	0.000172368	0	0	0.00298274	0	0.000217581	-1	0.00255974	2.17182	0.0636073	0.0151018	2.39048	0.00441253	-1.4364e-05	0	0	-0.000248562	0
AEPEPEPEPEPEPVVEPEPEPEPEPEQE	EVAPEAGPEPEPEPEAEPEPEPEPEPEPVV	VVEPEPEPEPEPEQEAEELEGMSEFFHPGL	E	A	E	Q	E	A	1	0	0	0	0	1	13	0	0	0	0	0	0	0	11	0	0	0	0	2	0	0	28	0.0101566	0	0.0260213	0.00695341	0	0.0167796	-13	145.217	110.803	138.011	146.964	109.284	142.41	-0.00471557	0	-0.0120813	-0.00322837	0
DFDDIQKKRQNKDLSELQ	MIWPSAPKIPDGEKVDFDDIQKKRQNKDLS	DIQKKRQNKDLSELQGLIDAHFEGRKKEEE	V	D	F	L	Q	G	0	1	1	4	0	3	1	0	0	1	2	3	0	1	0	1	0	0	0	0	0	0	18	0.0034823	0	0	0.00446587	0	0	-1	0.00255974	2.17182	0.0636073	0.0151018	2.39048	0.00441253	-0.000193461	0	0	-0.000248104	0
DKPDIPEGPIVL	NHFGRADTAFNVEIYDKPDIPEGPIVLEAL	EIYDKPDIPEGPIVLEALLKNSVVISWKAP	Y	D	K	V	L	E	0	0	0	2	0	0	1	1	0	2	1	1	0	0	3	0	0	0	0	1	0	0	12	0.00174025	0	0.00361028	0.00297544	0	0.00535844	-2	1.10375	0.224401	0.559197	1.26088	0.298245	0.871559	-0.000290042	0	-0.000601713	-0.000495907	0
GNKLPDFL	EVQERMSRKVDLYEEGNKLPDFLVALRPHT	KVDLYEEGNKLPDFLVALRPHTVWEKTPVK	E	G	N	F	L	V	0	0	1	1	0	0	0	1	0	0	2	1	0	1	1	0	0	0	0	0	0	0	8	0.00102169	4.7013e-05	0.00104814	0.00198137	0	0.00077932	0	0.901372	6.11924	1.56802	0.769323	6.48272	1.13727	0	0	0	0	0
MESPMPIIPH	QKSRRPVLIPTGTPRMESPMPIIPHQKXXX	TGTPRMESPMPIIPHQKXXXXXXXXVEYTP	R	M	E	P	H	Q	0	0	0	0	0	0	1	0	1	2	0	0	2	0	3	1	0	0	0	0	0	0	10	0.0014216	0	0	0.00247467	0	0	-0.9	0.00244097	2.47656	0.124048	0.000523918	2.7097	0.0276979	-0.000127944	0	0	-0.00022272	0
AFKILDPEAT	GEKLKGADPEDVIVAAFKILDPEATGSIKK	DVIVAAFKILDPEATGSIKKEFLQELLTTQ	A	A	F	A	T	G	2	0	0	1	0	0	1	0	0	1	1	1	0	1	1	0	1	0	0	0	0	0	10	0.000582209	2.05164e-05	0.000750703	0.00246999	0	0.00237509	-1	0.00255974	2.17182	0.0636073	0.0151018	2.39048	0.00441253	-5.82209e-05	-2.05164e-06	-7.50703e-05	-0.000246999	0
MDDGDDMPTIA	IGVVDADDADSVWLDMDDGDDMPTIAELED	VWLDMDDGDDMPTIAELEDWIEDALSGDID	D	M	D	I	A	E	1	0	0	4	0	0	0	1	0	1	0	0	2	0	1	0	1	0	0	0	0	0	11	0.00167818	0	0	0.00271663	0	0.000104575	-4	9.30612	2.32956	7.55038	9.75244	2.11377	8.60585	-0.000610247	0	0	-0.000987866	0
SGSVALPIPQ	KEDEEIVLETAPNAMSGSVALPIPQFSRKD	APNAMSGSVALPIPQFSRKDQGVYKATLSD	M	S	G	P	Q	F	1	0	0	0	0	1	0	1	0	1	1	0	0	0	2	2	0	0	0	1	0	0	10	0.000869594	0	0	0.00246001	0	0.000219505	0	0.901372	6.11924	1.56802	0.769323	6.48272	1.13727	0	0	0	0	0
AELGEQIDNL	EATAAALRKKQADSVAELGEQIDNLQRVKQ	QADSVAELGEQIDNLQRVKQKLEKEKSEYK	V	A	E	N	L	Q	1	0	1	1	0	1	2	1	0	1	2	0	0	0	0	0	0	0	0	0	0	0	10	0.00231093	0	0	0.00245647	0	0	-3	4.20494	0.276981	3.05479	4.50666	0.206009	3.7387	-0.000693279	0	0	-0.00073694	0
EDELKLFL	KAFFVIDQDKSGFIEEDELKLFLQVFKAGA	DKSGFIEEDELKLFLQVFKAGARALTDAET	E	E	D	F	L	Q	0	0	0	1	0	0	2	0	0	0	3	1	0	1	0	0	0	0	0	0	0	0	8	0.00208349	1.69954e-05	0.000183152	0.00196183	2.13795e-05	0.000377995	-2	1.10375	0.224401	0.559197	1.26088	0.298245	0.871559	-0.000520873	-4.24886e-06	-4.5788e-05	-0.000490456	-5.34489e-06
AIDPLTPPGMPAAPT	SAGIGPFSGASDSAFAIDPLTPPGMPAAPT	AIDPLTPPGMPAAPTIADKTKHSVTLAWSA	F	A	I	P	T	I	3	0	0	1	0	0	0	1	0	1	1	0	1	0	5	0	2	0	0	0	0	0	15	0.00293707	0.000236877	5.43649e-05	0.00367338	0.0001679	0.000569307	-1	0.00255974	2.17182	0.0636073	0.0151018	2.39048	0.00441253	-0.000195805	-1.57918e-05	-3.62433e-06	-0.000244892	-1.11933e-05
LKPGELPTCE	HAYSKIISGSRRYKGLKPGELPTCESLKDT	RRYKGLKPGELPTCESLKDTIARALPYWND	G	L	K	C	E	S	0	0	0	0	1	0	2	1	0	0	2	1	0	0	2	0	1	0	0	0	0	0	10	0.00254571	0	0.00170543	0.00244441	8.49312e-05	0.00369151	-1.07	0.0145429	1.9704	0.0331987	0.0372063	2.17892	1.27671e-05	-0.000272391	0	-0.000182481	-0.000261552	-9.08764e-06
STGEPISEEEIDELLKDGDKNSDGMLDYDEF	ADGYIDREEFALIIRSTGEPISEEEIDELL	DGDKNSDGMLDYDEFMKMMENVQ_______	R	S	T	E	F	M	0	0	1	6	0	0	6	3	0	2	3	2	1	1	1	3	1	0	1	0	0	0	31	0.0204515	8.20008e-05	0.000699276	0.00756404	0	0.000474133	-10	81.9132	56.645	76.5239	83.2271	55.5604	79.8087	-0.00659726	-2.64519e-05	-0.000225573	-0.00244001	0
GVPVIPQTGLPGGVNPA	GYGPGGAGTGAAVPAGVPVIPQTGLPGGVN	PVIPQTGLPGGVNPAAAAAAAKKAAKLPGV	A	G	V	P	A	A	1	0	1	0	0	1	0	4	0	1	1	0	0	0	4	0	1	0	0	3	0	0	17	0.00257563	0	0.00042096	0.00414	0	0.00046582	0	0.901372	6.11924	1.56802	0.769323	6.48272	1.13727	0	0	0	0	0
SAGKDGMSGLPGPSGPSGPRGRSGEMGPA	SAGPAGPRGPSGSSGSAGKDGMSGLPGPSG	GPSGPRGRSGEMGPAGPPGPPGPPGPPGAP	G	S	A	P	A	G	2	2	0	1	0	0	1	9	0	0	1	1	2	0	5	5	0	0	0	0	0	0	29	0.00261483	0	0	0.00702003	0	0.00396955	1	3.80018	12.0667	5.07243	3.52354	12.575	4.27012	9.01667e-05	0	0	0.00024207	0
VDTIPIGPDDVQIG	GATIINSMREFIKRFVDTIPIGPDDVQIGV	FVDTIPIGPDDVQIGVAQFSNVGRREIDLN	F	V	D	I	G	V	0	0	0	3	0	1	0	2	0	3	0	0	0	0	2	0	1	0	0	2	0	0	14	0.00438477	0.00150535	0.00179968	0.00338342	0.00126972	0.00209964	-3	4.20494	0.276981	3.05479	4.50666	0.206009	3.7387	-0.000939593	-0.000322576	-0.000385647	-0.000725019	-0.000272084
WKAPVYTGA	DLSFSEVRSDSLVILWKAPVYTGASAVTGY	DSLVILWKAPVYTGASAVTGYLVEMAKKGS	L	W	K	G	A	S	2	0	0	0	0	0	0	1	0	0	0	1	0	0	1	0	1	1	1	1	0	0	9	0.000590351	0	0.000252682	0.00217361	0	0.000774386	1	3.80018	12.0667	5.07243	3.52354	12.575	4.27012	6.55946e-05	0	2.80758e-05	0.000241512	0
WETIDQL	LTQKRRDSLERVEKLWETIDQLYLEFAKRA	SLERVEKLWETIDQLYLEFAKRAAPFNNWM	L	W	E	Q	L	Y	0	0	0	1	0	1	1	0	0	1	1	0	0	0	0	0	1	1	0	0	0	0	7	0.00113417	0	0.000311147	0.00168973	0	0.001211	-2	1.10375	0.224401	0.559197	1.26088	0.298245	0.871559	-0.000324049	0	-8.88992e-05	-0.000482781	0
STGEPISEEEIDEL	ADGYIDREEFALIIRSTGEPISEEEIDELL	RSTGEPISEEEIDELLKDGDKNSDGMLDYD	R	S	T	E	L	L	0	0	0	1	0	0	5	1	0	2	1	0	0	0	1	2	1	0	0	0	0	0	14	0.00398059	0	0.0103515	0.00337181	0	0.00344318	-6	25.5085	12.4347	22.5416	26.244	11.9293	24.3401	-0.00170597	0	-0.00443636	-0.00144506	0
GNSGLTDVIHM	HGVKDEVFLSVPCVLGNSGLTDVIHMTLKP	PCVLGNSGLTDVIHMTLKPDEEKQLVKSAE	L	G	N	H	M	T	0	0	1	1	0	0	0	2	1	1	1	0	1	0	0	1	1	0	0	1	0	0	11	0.00916414	0	0.000408913	0.00263983	0	0.000599221	-0.9	0.00244097	2.47656	0.124048	0.000523918	2.7097	0.0276979	-0.000749793	0	-3.34565e-05	-0.000215986	0
GWLD	FAMVHYAGTVAYNVAGWLDKNKDPLNDSVI	HYAGTVAYNVAGWLDKNKDPLNDSVIQLYQ	A	G	W	L	D	K	0	0	0	1	0	0	0	1	0	0	1	0	0	0	0	0	0	1	0	0	0	0	4	0	0	0	0.000959897	0	0	-1	0.00255974	2.17182	0.0636073	0.0151018	2.39048	0.00441253	0	0	0	-0.000239974	0
WGHAPGPVQNY	DLVVINATTTSLTPKWGHAPGPVQNYKITY	LTPKWGHAPGPVQNYKITYQPSAGGKTLTR	K	W	G	N	Y	K	1	0	1	0	0	1	0	2	1	0	0	0	0	0	2	0	0	1	1	1	0	0	11	0.000450853	0	0	0.00263299	0	0	0.1	1.10125	6.62398	1.82846	0.954745	7.00194	1.36055	4.09867e-06	0	0	2.39363e-05	0
LTFY	FLKPLTKKRVFENDCLTFYAEVFGLPSPEV	LTKKRVFENDCLTFYAEVFGLPSPEVRWFH	C	L	T	F	Y	A	0	0	0	0	0	0	0	0	0	0	1	0	0	1	0	0	1	0	1	0	0	0	4	0.000122882	0	0	0.000957379	0	0.000319939	0	0.901372	6.11924	1.56802	0.769323	6.48272	1.13727	0	0	0	0	0
VETL	AKRFKNFRRFAYDYEVETLNGVKGATPVQN	KNFRRFAYDYEVETLNGVKGATPVQNGPKV	E	V	E	T	L	N	0	0	0	0	0	0	1	0	0	0	1	0	0	0	0	0	1	0	0	1	0	0	4	5.80164e-05	0	0	0.000957379	0	0.000284232	-1	0.00255974	2.17182	0.0636073	0.0151018	2.39048	0.00441253	-1.45041e-05	0	0	-0.000239345	0
WSAFPPDVAGNVDYK	TTQCDRFSPEEIKNMWSAFPPDVAGNVDYK	WSAFPPDVAGNVDYKNICYVITHGEEKEE_	M	W	S	Y	K	N	2	0	1	2	0	0	0	1	0	0	0	1	0	1	2	1	0	1	1	2	0	0	15	0.000444017	0	0	0.00358969	0	0.000708741	-1	0.00255974	2.17182	0.0636073	0.0151018	2.39048	0.00441253	-2.96011e-05	0	0	-0.000239313	0
DLLDPIIS	VGCVAGDEESYEVFKDLLDPIISDRHGGYK	ESYEVFKDLLDPIISDRHGGYKPTDKHATD	K	D	L	I	S	D	0	0	0	2	0	0	0	0	0	2	2	0	0	0	1	1	0	0	0	0	0	0	8	0	0	0	0.00191416	0	0.000185753	-2	1.10375	0.224401	0.559197	1.26088	0.298245	0.871559	0	0	0	-0.000478539	0
KTPYVPPGSPHVE	SYGVSDSLESAAVVMKTPYVPPGSPHVEDV	VMKTPYVPPGSPHVEDVSQIAHDGMTITWS	M	K	T	V	E	D	0	0	0	0	0	0	1	1	1	0	0	1	0	0	4	1	1	0	1	2	0	0	13	0.00149295	0	0.00193847	0.00310637	0	0.00327311	0.1	1.10125	6.62398	1.82846	0.954745	7.00194	1.36055	1.14842e-05	0	1.49113e-05	2.38951e-05	0
FLY	______________________________	______________________________	-	F	L	L	Y	-	0	0	0	0	0	0	0	0	0	0	1	0	0	1	0	0	0	0	1	0	0	0	3	6.11063e-05	0	0.000609442	0.000716425	0.000145612	0.00342339	0	0.901372	6.11924	1.56802	0.769323	6.48272	1.13727	0	0	0	0	0
NVGENNDRVSVV	FAAMRDFVQRMVEELNVGENNDRVSVVQYG	EELNVGENNDRVSVVQYGRDADAHFYLNTY	L	N	V	V	V	Q	0	1	3	1	0	0	1	1	0	0	0	0	0	0	0	1	0	0	0	4	0	0	12	0.00349364	0	0.000919689	0.00286437	0	0	-1	0.00255974	2.17182	0.0636073	0.0151018	2.39048	0.00441253	-0.000291137	0	-7.66408e-05	-0.000238697	0
VLEL	GGKPEPKVFWSKGEKVLELGEKYSLTYTTT	EPKVFWSKGEKVLELGEKYSLTYTTTRAMA	K	V	L	E	L	G	0	0	0	0	0	0	1	0	0	0	2	0	0	0	0	0	0	0	0	1	0	0	4	0.000885948	6.53238e-05	0.00364779	0.00095446	4.09273e-05	0.00284296	-1	0.00255974	2.17182	0.0636073	0.0151018	2.39048	0.00441253	-0.000221487	-1.6331e-05	-0.000911947	-0.000238615	-1.02318e-05
GIIDQDQSDFIEEEE	CGLAGKSSDDVKKAFGIIDQDQSDFIEEEE	GIIDQDQSDFIEEEELKLFLQNFSASARAL	F	G	I	E	E	L	0	0	0	3	0	2	4	1	0	3	0	0	0	1	0	1	0	0	0	0	0	0	15	0.0100744	0	0.000714991	0.00357756	0	0.000302086	-7	36.6097	20.4873	33.0371	37.4898	19.8371	35.2073	-0.00470137	0	-0.000333662	-0.00166953	0
FTNEKLQQFFNH	FEIFNYNSLEQLCINFTNEKLQQFFNHHMF	CINFTNEKLQQFFNHHMFVLEQEEYKKEGI	N	F	T	N	H	H	0	0	2	0	0	2	1	0	1	0	1	1	0	3	0	0	1	0	0	0	0	0	12	0.00356316	0	0.000172856	0.00286093	0	0.000689783	0.1	1.10125	6.62398	1.82846	0.954745	7.00194	1.36055	2.9693e-05	0	1.44046e-06	2.38411e-05	0
LVLLE	______________________________	______________________________	-	L	V	L	E	-	0	0	0	0	0	0	1	0	0	0	3	0	0	0	0	0	0	0	0	1	0	0	5	0.000971324	0.00068975	0.00409054	0.00119168	0.000597027	0.00267724	-1	0.00255974	2.17182	0.0636073	0.0151018	2.39048	0.00441253	-0.000194265	-0.00013795	-0.000818109	-0.000238336	-0.000119405
ITGVPAEF	DPGMVSVHGPGLQGGITGVPAEFVVNTCNA	GPGLQGGITGVPAEFVVNTCNAGSGALAVN	G	I	T	E	F	V	1	0	0	0	0	0	1	1	0	1	0	0	0	1	1	0	1	0	0	1	0	0	8	0.000422155	0.000185874	0.000229363	0.00190208	0.000499299	0.00111936	-1	0.00255974	2.17182	0.0636073	0.0151018	2.39048	0.00441253	-5.27693e-05	-2.32343e-05	-2.86703e-05	-0.00023776	-6.24123e-05
FMF	DIAGFEIFDVSSTKQFMFCGLTVTLLQSHH	GFEIFDVSSTKQFMFCGLTVTLLQSHHMFV	Q	F	M	M	F	C	0	0	0	0	0	0	0	0	0	0	0	0	1	2	0	0	0	0	0	0	0	0	3	2.41419e-05	0	0.000101139	0.000713184	0.000147826	0.00142223	0	0.901372	6.11924	1.56802	0.769323	6.48272	1.13727	0	0	0	0	0
DRPGPPGGPL	NVGGFAKHIFNVKVLDRPGPPGGPLVVSDV	NVKVLDRPGPPGGPLVVSDVTADNCILTWT	L	D	R	P	L	V	0	1	0	1	0	0	0	3	0	0	1	0	0	0	4	0	0	0	0	0	0	0	10	0.00153079	0	0.000410166	0.00237467	0	0.00271717	0	0.901372	6.11924	1.56802	0.769323	6.48272	1.13727	0	0	0	0	0
AKDPIVPPSPPVTPE	ELGTGDPSVPSKPILAKDPIVPPSPPVTPE	AKDPIVPPSPPVTPEACDKTKDSVSLKWQM	L	A	K	P	E	A	1	0	0	1	0	0	1	0	0	1	0	1	0	0	6	1	1	0	0	2	0	0	15	0.00186774	0	0.00193715	0.00356056	9.32024e-05	0.00466394	-1	0.00255974	2.17182	0.0636073	0.0151018	2.39048	0.00441253	-0.000124516	0	-0.000129143	-0.00023737	-6.21349e-06
GNKDVILPVPAFN	AEKGVPLYRHIADLAGNKDVILPVPAFNVI	LAGNKDVILPVPAFNVINGGSHAGNKLAMQ	A	G	N	F	N	V	1	0	2	1	0	0	0	1	0	1	1	1	0	1	2	0	0	0	0	2	0	0	13	0.00427296	0.0001147	0.000468113	0.00305703	2.88698e-05	0.000573656	0	0.901372	6.11924	1.56802	0.769323	6.48272	1.13727	0	0	0	0	0
GPAGPPGPPGPPGPPGAPGGGFDM	GPSGPSGPRGRSGEMGPAGPPGPPGPPGPP	GPPGPPGAPGGGFDMGFISQPQEKAPDPYR	M	G	P	D	M	G	2	0	0	1	0	0	0	9	0	0	0	0	1	1	10	0	0	0	0	0	0	0	24	0.0042005	0	0.00430569	0.00564213	0	0.00549756	-1	0.00255974	2.17182	0.0636073	0.0151018	2.39048	0.00441253	-0.000175021	0	-0.000179404	-0.000235089	0
VNEEDHLRVI	GRGIWHNDAKSFLVWVNEEDHLRVIAMEQG	SFLVWVNEEDHLRVIAMEQGGNMREVFRRF	W	V	N	V	I	A	0	1	1	1	0	0	2	0	1	1	1	0	0	0	0	0	0	0	0	2	0	0	10	0.002021	0	0.000929396	0.00234981	0	0.00121069	-1.9	0.903629	0.329143	0.419638	1.0463	0.417468	0.694844	-0.00038399	0	-0.000176585	-0.000446464	0
AGPEPEPEPEAEPEPEPEPEPEPVVEPEPEPEPEPEQE	AVEEEVVQEVEVAPEAGPEPEPEPEAEPEP	VVEPEPEPEPEPEQEAEELEGMSEFFHPGL	E	A	G	Q	E	A	2	0	0	0	0	1	17	1	0	0	0	0	0	0	15	0	0	0	0	2	0	0	38	0.0150407	0	0.00834264	0.00891502	0	0.0193922	-17	257.622	211.013	247.993	259.948	208.915	253.879	-0.00672873	0	-0.00373224	-0.0039883	0
GFPGIPGPGGEPGKQ	GQRGILGLSGQRGERGFPGIPGPGGEPGKQ	GFPGIPGPGGEPGKQGSSGPFGERGPPGPM	R	G	F	K	Q	G	0	0	0	0	0	1	1	6	0	1	0	1	0	1	4	0	0	0	0	0	0	0	15	0.00868241	0	0.0344273	0.00350825	0	0.00272367	0	0.901372	6.11924	1.56802	0.769323	6.48272	1.13727	0	0	0	0	0
LTFL	QQNPPKFDKIEDMAMLTFLHEPAVLFNLKE	PKFDKIEDMAMLTFLHEPAVLFNLKERYAA	M	L	T	F	L	H	0	0	0	0	0	0	0	0	0	0	2	0	0	1	0	0	1	0	0	0	0	0	4	0.000593121	0	0	0.00093549	0.000235007	0.000531222	0	0.901372	6.11924	1.56802	0.769323	6.48272	1.13727	0	0	0	0	0
SIGVSDPSEITDK	IKPEKKYVIRVRAINSIGVSDPSEITDKIF	INSIGVSDPSEITDKIFTKDPDCAPTLKLD	N	S	I	D	K	I	0	0	0	2	0	0	1	1	0	2	0	1	0	0	1	3	1	0	0	1	0	0	13	0.00205231	0	0	0.0030309	0	0.000521239	-2	1.10375	0.224401	0.559197	1.26088	0.298245	0.871559	-0.00031574	0	0	-0.000466293	0
VPDL	EEKAKDKEIRGTKFVVPDLKEGSQYRFRVR	KDKEIRGTKFVVPDLKEGSQYRFRVRAVNA	V	V	P	D	L	K	0	0	0	1	0	0	0	0	0	0	1	0	0	0	1	0	0	0	0	1	0	0	4	0.00028705	0	0.000242554	0.000928065	0	0.000216031	-1	0.00255974	2.17182	0.0636073	0.0151018	2.39048	0.00441253	-7.17625e-05	0	-6.06386e-05	-0.000232016	0
WTF	TIRVPITGYPTPTAKWTFGDKELTSDDERV	VPITGYPTPTAKWTFGDKELTSDDERVTMV	K	W	T	T	F	G	0	0	0	0	0	0	0	0	0	0	0	0	0	1	0	0	1	1	0	0	0	0	3	3.8391e-05	0	0.000161952	0.000695233	1.52991e-05	0.000379257	0	0.901372	6.11924	1.56802	0.769323	6.48272	1.13727	0	0	0	0	0
VEVL	LSAKNEGGERRKAVVVEVLDVPGPVGLPFA	NEGGERRKAVVVEVLDVPGPVGLPFAGENL	V	V	E	V	L	D	0	0	0	0	0	0	1	0	0	0	1	0	0	0	0	0	0	0	0	2	0	0	4	0.000562305	4.39659e-05	0.00436669	0.000923773	5.80458e-05	0.00165937	-1	0.00255974	2.17182	0.0636073	0.0151018	2.39048	0.00441253	-0.000140576	-1.09915e-05	-0.00109167	-0.000230943	-1.45114e-05
SAPSEATGPITVK	QYDFHVIAKNSAELLSAPSEATGPITVKDD	LLSAPSEATGPITVKDDVDPPAITLKEKLR	L	S	A	V	K	D	2	0	0	0	0	0	1	1	0	1	0	1	0	0	2	2	2	0	0	1	0	0	13	0.00151152	0	0	0.00300217	0	0.000550354	0	0.901372	6.11924	1.56802	0.769323	6.48272	1.13727	0	0	0	0	0
DLDFKSPDDPSRY	GMDVAASEFYKSGKYDLDFKSPDDPSRYIT	KYDLDFKSPDDPSRYITPDQLADLYKSFVK	Y	D	L	R	Y	I	0	1	0	4	0	0	0	0	0	0	1	1	0	1	2	2	0	0	1	0	0	0	13	0.00169222	0	0	0.00299069	0	0.000909197	-2	1.10375	0.224401	0.559197	1.26088	0.298245	0.871559	-0.000260341	0	0	-0.000460106	0
YNPVADSPQIL	SDIKYKEKYEKAKGHYNPVADSPQILHAKA	AKGHYNPVADSPQILHAKAVRTLASESKYK	H	Y	N	I	L	H	1	0	1	1	0	1	0	0	0	1	1	0	0	0	2	1	0	0	1	1	0	0	11	0.00101836	0	0	0.00252606	0	0	-1	0.00255974	2.17182	0.0636073	0.0151018	2.39048	0.00441253	-9.25781e-05	0	0	-0.000229641	0
MFVL	DEHSLNCSLSVQYHHMFVLEQEEYKKEGII	LNCSLSVQYHHMFVLEQEEYKKEGIIWEFI	H	M	F	V	L	E	0	0	0	0	0	0	0	0	0	0	1	0	1	1	0	0	0	0	0	1	0	0	4	0.00159522	0	0.000809229	0.000918337	0	0.000433328	0	0.901372	6.11924	1.56802	0.769323	6.48272	1.13727	0	0	0	0	0
LDLM	______________________________	______________________________	A	L	D	L	M	R	0	0	0	1	0	0	0	0	0	0	2	0	1	0	0	0	0	0	0	0	0	0	4	0.00141389	3.21422e-05	0.00249019	0.000917321	0	0.000249	-1	0.00255974	2.17182	0.0636073	0.0151018	2.39048	0.00441253	-0.000353472	-8.03554e-06	-0.000622549	-0.00022933	0
VVTPSLRPDQGTY	DERVTMVTKSTFVELVVTPSLRPDQGTYSL	ELVVTPSLRPDQGTYSLTLENDVTSVSGEI	L	V	V	T	Y	S	0	1	0	1	0	1	0	1	0	0	1	0	0	0	2	1	2	0	1	2	0	0	13	0.000444139	0	0	0.00295767	0	0.00120071	0	0.901372	6.11924	1.56802	0.769323	6.48272	1.13727	0	0	0	0	0
LSLM	IKSESSSISVTTQPRLSLMAPQSEESTALP	SSSISVTTQPRLSLMAPQSEESTALPKELT	R	L	S	L	M	A	0	0	0	0	0	0	0	0	0	0	2	0	1	0	0	1	0	0	0	0	0	0	4	0.0001667	0	0.000302866	0.000909567	0	0.000772957	0	0.901372	6.11924	1.56802	0.769323	6.48272	1.13727	0	0	0	0	0
AVDPKEPPGIQ	RLGASRPCKATDEILAVDPKEPPGIQLDAK	DEILAVDPKEPPGIQLDAKLLAGLTAKAGS	L	A	V	I	Q	L	1	0	0	1	0	1	1	1	0	1	0	1	0	0	3	0	0	0	0	1	0	0	11	0.00168829	0	0.00451901	0.00249989	3.76601e-05	0.00322331	-1	0.00255974	2.17182	0.0636073	0.0151018	2.39048	0.00441253	-0.000153481	0	-0.000410819	-0.000227263	-3.42365e-06
TWF	TARFELELSHENVPVTWFRNDMKIHPSRTV	FELELSHENVPVTWFRNDMKIHPSRTVLTH	V	T	W	W	F	R	0	0	0	0	0	0	0	0	0	0	0	0	0	1	0	0	1	1	0	0	0	0	3	3.3463e-05	0	6.99597e-05	0.00067974	0	9.87738e-05	0	0.901372	6.11924	1.56802	0.769323	6.48272	1.13727	0	0	0	0	0
SGGTTMYPGIADRM	CDIDIRKDLYANNVLSGGTTMYPGIADRMQ	LSGGTTMYPGIADRMQKEITALAPSTMKIK	L	S	G	R	M	Q	1	1	0	1	0	0	0	3	0	1	0	0	2	0	1	1	2	0	1	0	0	0	14	0.0229865	0	0	0.00316551	0	0.000490698	0	0.901372	6.11924	1.56802	0.769323	6.48272	1.13727	0	0	0	0	0
DAGKLFPEHL	IGGVILFHETMYQKTDAGKLFPEHLKSRGM	MYQKTDAGKLFPEHLKSRGMVVGIKVDKGV	T	D	A	H	L	K	1	0	0	1	0	0	1	1	1	0	2	1	0	1	1	0	0	0	0	0	0	0	10	0.000748305	0	0.000742302	0.00225768	0	0.00166475	-0.9	0.00244097	2.47656	0.124048	0.000523918	2.7097	0.0276979	-6.73474e-05	0	-6.68072e-05	-0.000203191	0
GPRGPSGSSGSAGKDGMSGLPGPS	GSSGDQGPAGSAGPAGPRGPSGSSGSAGKD	GSAGKDGMSGLPGPSGPSGPRGRSGEMGPA	A	G	P	P	S	G	1	1	0	1	0	0	0	8	0	0	1	1	1	0	4	6	0	0	0	0	0	0	24	0.00473035	0	0	0.00537654	0	0.00322332	1	3.80018	12.0667	5.07243	3.52354	12.575	4.27012	0.000197098	0	0	0.000224023	0
LIEDTIKDDFGTY	SNRVHIVIDKQIHKLLIEDTIKDDFGTYSF	KLLIEDTIKDDFGTYSFMIPAQEISTSAKL	L	L	I	T	Y	S	0	0	0	3	0	0	1	1	0	2	1	1	0	1	0	0	2	0	1	0	0	0	13	0.00197172	0	0.00193839	0.00290946	0.000179791	0.00287219	-3	4.20494	0.276981	3.05479	4.50666	0.206009	3.7387	-0.000455012	0	-0.00044732	-0.000671413	-4.14902e-05
ADDADSVWLD	TFGIDLSAPQIGVVDADDADSVWLDMDDGD	IGVVDADDADSVWLDMDDGDDMPTIAELED	D	A	D	L	D	M	2	0	0	4	0	0	0	0	0	0	1	0	0	0	0	1	0	1	0	1	0	0	10	0.00109319	0	0.000179992	0.00223633	0	0.00124607	-4	9.30612	2.32956	7.55038	9.75244	2.11377	8.60585	-0.000437276	0	-7.19967e-05	-0.000894531	0
KTKQRLQGEVEDL	EEQIEAVNSKCASLEKTKQRLQGEVEDLMV	LEKTKQRLQGEVEDLMVDVERANGLAANLD	E	K	T	D	L	M	0	1	0	1	0	2	2	1	0	0	2	2	0	0	0	0	1	0	0	1	0	0	13	0.00333477	0	0	0.00290141	0	0	0	0.901372	6.11924	1.56802	0.769323	6.48272	1.13727	0	0	0	0	0
WNDVIAPEIK	TCESLKDTIARALPYWNDVIAPEIKAGKNV	RALPYWNDVIAPEIKAGKNVIIAAHGNSLR	Y	W	N	I	K	A	1	0	1	1	0	0	1	0	0	2	0	1	0	0	1	0	0	1	0	1	0	0	10	0.00100222	0	0	0.0022241	0	0.000642482	-1	0.00255974	2.17182	0.0636073	0.0151018	2.39048	0.00441253	-0.000100222	0	0	-0.00022241	0
FVIDQDKSGFIEEDELKLF	CGLSGKSADDIKKAFFVIDQDKSGFIEEDE	QDKSGFIEEDELKLFLQVFKAGARALTDAE	F	F	V	L	F	L	0	0	0	3	0	1	3	1	0	2	2	2	0	3	0	1	0	0	0	1	0	0	19	0.00248125	0.0170292	0.012785	0.0042247	0.00850446	0.00302055	-4	9.30612	2.32956	7.55038	9.75244	2.11377	8.60585	-0.000522369	-0.00358508	-0.00269157	-0.000889409	-0.00179041
WVL	IRGYIVEFRVKGSDCWVLAGETKSLKMLVE	YIVEFRVKGSDCWVLAGETKSLKMLVEGLT	C	W	V	V	L	A	0	0	0	0	0	0	0	0	0	0	1	0	0	0	0	0	0	1	0	1	0	0	3	0.000185837	0	0.000374906	0.000666499	0	0.000319156	0	0.901372	6.11924	1.56802	0.769323	6.48272	1.13727	0	0	0	0	0
AGEDLTVEIPY	IAPVAKLLFNTFSVLAGEDLTVEIPYVARP	FSVLAGEDLTVEIPYVARPKAAVSWLKDGL	L	A	G	P	Y	V	1	0	0	1	0	0	2	1	0	1	1	0	0	0	1	0	1	0	1	1	0	0	11	0.0013168	8.53168e-05	6.20311e-05	0.00243612	2.06718e-05	0.00106538	-3	4.20494	0.276981	3.05479	4.50666	0.206009	3.7387	-0.000359127	-2.32682e-05	-1.69176e-05	-0.000664396	-5.63776e-06
TIVNSPNKGTLDDYVEGL	NSKRVDFEGFLPMMQTIVNSPNKGTLDDYV	NSPNKGTLDDYVEGLRVFDKEGNGTVMGAE	Q	T	I	G	L	R	0	0	2	2	0	0	1	2	0	1	2	1	0	0	1	1	2	0	1	2	0	0	18	0.000441553	0	0	0.00398026	0	0.000367902	-2	1.10375	0.224401	0.559197	1.26088	0.298245	0.871559	-4.90614e-05	0	0	-0.000442251	0
VILPVPAFN	VPLYRHIADLAGNKDVILPVPAFNVINGGS	LAGNKDVILPVPAFNVINGGSHAGNKLAMQ	D	V	I	F	N	V	1	0	1	0	0	0	0	0	0	1	1	0	0	1	2	0	0	0	0	2	0	0	9	0.00215573	1.62504e-05	9.89195e-05	0.00199	0	0.000383115	0	0.901372	6.11924	1.56802	0.769323	6.48272	1.13727	0	0	0	0	0
TDKEQDQLINDHF	LSGEFKGKYYPLNGMTDKEQDQLINDHFLF	GMTDKEQDQLINDHFLFDKPVSPLLTCAGM	M	T	D	H	F	L	0	0	1	3	0	2	1	0	1	1	1	1	0	1	0	0	1	0	0	0	0	0	13	0.0039515	0.000179733	0	0.00287189	0	0.00207029	-2.9	3.80482	0.181723	2.71523	4.09208	0.125232	3.36199	-0.000881489	-4.00943e-05	0	-0.000640652	0
ELPDGQVIT	EMATAASSSSLEKSYELPDGQVITIGNERF	SLEKSYELPDGQVITIGNERFRCPETLFQP	Y	E	L	I	T	I	0	0	0	1	0	1	1	1	0	1	1	0	0	0	1	0	1	0	0	1	0	0	9	0.000878471	0.0040355	0.0148877	0.00198517	0.014254	0.102951	-2	1.10375	0.224401	0.559197	1.26088	0.298245	0.871559	-0.000195216	-0.000896778	-0.00330837	-0.00044115	-0.00316755
VLLV	PAPQGSTQLFSVSNNVLLVNNGREEVISAK	GSTQLFSVSNNVLLVNNGREEVISAKDEGR	N	V	L	L	V	N	0	0	0	0	0	0	0	0	0	0	2	0	0	0	0	0	0	0	0	2	0	0	4	4.20245e-05	0	0.00048271	0.000879438	0.000144683	0.000101708	0	0.901372	6.11924	1.56802	0.769323	6.48272	1.13727	0	0	0	0	0
VALF	GNLEDVEAESWSPLAVALFVGLMPVVLCLR	DVEAESWSPLAVALFVGLMPVVLCLRWPAS	A	V	A	L	F	V	1	0	0	0	0	0	0	0	0	0	1	0	0	1	0	0	0	0	0	1	0	0	4	0.000523579	1.01887e-05	0.00071901	0.000878966	3.94561e-05	0.00236354	0	0.901372	6.11924	1.56802	0.769323	6.48272	1.13727	0	0	0	0	0
LFVL	NQSKNLFSAFRTPAVLFVLVCFLYVLSGLL	NLFSAFRTPAVLFVLVCFLYVLSGLLLFIG	V	L	F	V	L	V	0	0	0	0	0	0	0	0	0	0	2	0	0	1	0	0	0	0	0	1	0	0	4	0.000112771	2.60021e-05	0	0.000869624	0	0	0	0.901372	6.11924	1.56802	0.769323	6.48272	1.13727	0	0	0	0	0
LLVF	______________________________	______________________________	-	L	L	V	F	-	0	0	0	0	0	0	0	0	0	0	2	0	0	1	0	0	0	0	0	1	0	0	4	0	0	0	0.000869624	0.000194338	0.002226	0	0.901372	6.11924	1.56802	0.769323	6.48272	1.13727	0	0	0	0	0
GIDGSDPLFRIY	RDDVVKMLLDQQRKFGIDGSDPLFRIYESK	RKFGIDGSDPLFRIYESKDGNNLLFKDSTK	F	G	I	I	Y	E	0	1	0	2	0	0	0	2	0	2	1	0	0	1	1	1	0	0	1	0	0	0	12	0.00168849	0	0.000103098	0.0026063	0	5.17325e-05	-1	0.00255974	2.17182	0.0636073	0.0151018	2.39048	0.00441253	-0.000140708	0	-8.59147e-06	-0.000217191	0
GPSPISDPVKAT	SYEFRVFAENVAGISGPSPISDPVKATRAL	GISGPSPISDPVKATRALTKPGPPGSPKLK	S	G	P	A	T	R	1	0	0	1	0	0	0	1	0	1	0	1	0	0	3	2	1	0	0	1	0	0	12	0.000525314	0	0	0.00259917	0	0.0011903	0	0.901372	6.11924	1.56802	0.769323	6.48272	1.13727	0	0	0	0	0
GSLEDQMNNL	QTKMEEIGHVSADITGSLEDQMNNLKQYEQ	SADITGSLEDQMNNLKQYEQNIINYKSNID	T	G	S	N	L	K	0	0	2	1	0	1	1	1	0	0	2	0	1	0	0	1	0	0	0	0	0	0	10	0.00170747	0	0	0.0021565	0	9.47441e-05	-2	1.10375	0.224401	0.559197	1.26088	0.298245	0.871559	-0.000341494	0	0	-0.0004313	0
TEAPLNPKANREKMTQIM	YNELRVAPEEHPTLLTEAPLNPKANREKMT	PLNPKANREKMTQIMFETFNVPAMYVAIQA	L	T	E	I	M	F	2	1	2	0	0	1	2	0	0	1	1	2	2	0	2	0	2	0	0	0	0	0	18	0.0452813	9.68718e-05	0	0.00388054	0	0.000348116	1	3.80018	12.0667	5.07243	3.52354	12.575	4.27012	0.00251563	5.38177e-06	0	0.000215585	0
LEDDL	TAEEKLLAAEEVAAKLEDDLVALQKKLKGT	LLAAEEVAAKLEDDLVALQKKLKGTEDELD	K	L	E	D	L	V	0	0	0	2	0	0	1	0	0	0	2	0	0	0	0	0	0	0	0	0	0	0	5	0	0	0.0013411	0.0010778	0	0.00283848	-3	4.20494	0.276981	3.05479	4.50666	0.206009	3.7387	0	0	-0.00080466	-0.000646681	0
DAGPGAPGVTEPVTVKEPQEAPAVDF	LTEGTDYYIRVLAVNDAGPGAPGVTEPVTV	PVTVKEPQEAPAVDFDVSVKNGVMIRAGEA	N	D	A	D	F	D	4	0	0	2	0	1	3	3	0	0	0	1	0	1	5	0	2	0	0	4	0	0	26	0.00502492	0	0	0.00559285	0	0	-4	9.30612	2.32956	7.55038	9.75244	2.11377	8.60585	-0.000773064	0	0	-0.000860439	0
GYKPTDKHRTDLNFE	VFKDLLDPIISDRHSGYKPTDKHRTDLNFE	GYKPTDKHRTDLNFENLKGGDDLDPAYVLS	S	G	Y	F	E	N	0	1	1	2	0	0	1	1	1	0	1	2	0	1	1	0	2	0	1	0	0	0	15	0.00225351	0	0.000746215	0.00322638	0	0.00078685	0.1	1.10125	6.62398	1.82846	0.954745	7.00194	1.36055	1.50234e-05	0	4.97477e-06	2.15092e-05	0
VFLL	______________________________	______________________________	V	V	F	L	L	D	0	0	0	0	0	0	0	0	0	0	2	0	0	1	0	0	0	0	0	1	0	0	4	7.19869e-05	0	0	0.000859609	0	0.00203733	0	0.901372	6.11924	1.56802	0.769323	6.48272	1.13727	0	0	0	0	0
AIDDHPVML	SEKKYRKHPDTVPFTAIDDHPVMLQARVNQ	DTVPFTAIDDHPVMLQARVNQLQRSDLFYK	T	A	I	M	L	Q	1	0	0	2	0	0	0	0	1	1	1	0	1	0	1	0	0	0	0	1	0	0	9	0.000805018	0	0	0.00193254	5.02617e-05	0.000283914	-1.9	0.903629	0.329143	0.419638	1.0463	0.417468	0.694844	-0.000169948	0	0	-0.000407982	-1.06108e-05
TGQAGRGGNRGESGPGGPTGPSGM	NGPMGMAGAPGPSGQTGQAGRGGNRGESGP	RGESGPGGPTGPSGMAGARGAAGPAGPRGE	Q	T	G	G	M	A	1	2	1	0	0	1	1	10	0	0	0	0	1	0	3	2	2	0	0	0	0	0	24	0.00437718	0	0	0.00514924	0	0.00348533	1	3.80018	12.0667	5.07243	3.52354	12.575	4.27012	0.000182383	0	0	0.000214552	0
FGLF	KVEFTPDQMEDYREAFGLFDRVGDNKVCYN	TPDQMEDYREAFGLFDRVGDNKVCYNQIAD	A	F	G	L	F	D	0	0	0	0	0	0	0	1	0	0	1	0	0	2	0	0	0	0	0	0	0	0	4	0.000894353	0	0.000842163	0.000856376	0	0.000405361	0	0.901372	6.11924	1.56802	0.769323	6.48272	1.13727	0	0	0	0	0
FML	PGPPSTPIVKLATKAFMLVTWNEPVNDGGS	PSTPIVKLATKAFMLVTWNEPVNDGGSTVL	A	F	M	M	L	V	0	0	0	0	0	0	0	0	0	0	1	0	1	1	0	0	0	0	0	0	0	0	3	7.16295e-05	0	0	0.000642121	0.000243447	0.00232428	0	0.901372	6.11924	1.56802	0.769323	6.48272	1.13727	0	0	0	0	0
DVPGPVTDLKPVVVT	NPSGTKSAWARVDVMDVPGPVTDLKPVVVT	DVPGPVTDLKPVVVTRKMIFLNWDDPDDNG	M	D	V	V	T	R	0	0	0	2	0	0	0	1	0	0	1	1	0	0	3	0	2	0	0	5	0	0	15	0.00184583	0	0.000173406	0.00320653	0	0.00139226	-1	0.00255974	2.17182	0.0636073	0.0151018	2.39048	0.00441253	-0.000123055	0	-1.15604e-05	-0.000213769	0
TNEKLQQFFNH	EIFNYNSLEQLCINFTNEKLQQFFNHHMFV	CINFTNEKLQQFFNHHMFVLEQEEYKKEGI	F	T	N	N	H	H	0	0	2	0	0	2	1	0	1	0	1	1	0	2	0	0	1	0	0	0	0	0	11	0.00147407	0	0.000122764	0.00235086	0	0.000525358	0.1	1.10125	6.62398	1.82846	0.954745	7.00194	1.36055	1.34006e-05	0	1.11604e-06	2.13715e-05	0
LDADLKPVKPM	IMELNLPTGIPIVYELDADLKPVKPMAFLG	IVYELDADLKPVKPMAFLGDEETVKKAMEA	E	L	D	P	M	A	1	0	0	2	0	0	0	0	0	0	2	2	1	0	2	0	0	0	0	1	0	0	11	0.00302492	0	0	0.00234276	0	0	0	0.901372	6.11924	1.56802	0.769323	6.48272	1.13727	0	0	0	0	0
YFL	RKTLFRISGLEEGIHYFLRVLPENIYGIGE	LFRISGLEEGIHYFLRVLPENIYGIGEPCE	H	Y	F	F	L	R	0	0	0	0	0	0	0	0	0	0	1	0	0	1	0	0	0	0	1	0	0	0	3	0	0	0	0.000637218	0	0	0	0.901372	6.11924	1.56802	0.769323	6.48272	1.13727	0	0	0	0	0
PMPT	LSVVVVPPTSALPIDPMPTGPGPQPNGGVP	VVPPTSALPIDPMPTGPGPQPNGGVPGPPQ	D	P	M	P	T	G	0	0	0	0	0	0	0	0	0	0	0	0	1	0	2	0	1	0	0	0	0	0	4	0.000529563	8.45711e-05	0.00306175	0.000848608	0	0	0	0.901372	6.11924	1.56802	0.769323	6.48272	1.13727	0	0	0	0	0
FIPVDGGTEDME	NWEPADGAVRQYKIFFIPVDGGTEDMEVVP	KIFFIPVDGGTEDMEVVPVGTTSIVLRNLK	F	F	I	M	E	V	0	0	0	2	0	0	2	2	0	1	0	0	1	1	1	0	1	0	0	1	0	0	12	0.00144343	0	0.000183201	0.00254505	0	0.000305804	-4	9.30612	2.32956	7.55038	9.75244	2.11377	8.60585	-0.000481144	0	-6.1067e-05	-0.00084835	0
RLPVVLPEDEGVY	GRYQMEVLQDGRASLRLPVVLPEDEGVYTA	SLRLPVVLPEDEGVYTAFASNMKGNAVSSG	L	R	L	V	Y	T	0	1	0	1	0	0	2	1	0	0	2	0	0	0	2	0	0	0	1	3	0	0	13	0.00097678	0	0	0.00275058	0	0.000408493	-2	1.10375	0.224401	0.559197	1.26088	0.298245	0.871559	-0.000150274	0	0	-0.000423167	0
LLQL	______________________________	______________________________	-	L	L	Q	L	-	0	0	0	0	0	1	0	0	0	0	3	0	0	0	0	0	0	0	0	0	0	0	4	0.000249406	0.000119603	0.00067509	0.000846033	0.000244438	0.00198557	0	0.901372	6.11924	1.56802	0.769323	6.48272	1.13727	0	0	0	0	0
VFDKEGNGTVM	SPNKGTLDDYVEGLRVFDKEGNGTVMGAEL	EGLRVFDKEGNGTVMGAELRIVLSTLGEKM	R	V	F	V	M	G	0	0	1	1	0	0	1	2	0	0	0	1	1	1	0	0	1	0	0	2	0	0	11	0	0.000252186	0	0.00232482	9.29639e-05	0	-1	0.00255974	2.17182	0.0636073	0.0151018	2.39048	0.00441253	0	-2.2926e-05	0	-0.000211347	-8.45126e-06
LFM	TPAHATIVTTASSSKLFMPKCVRPDSGNYT	HATIVTTASSSKLFMPKCVRPDSGNYTITV	K	L	F	F	M	P	0	0	0	0	0	0	0	0	0	0	1	0	1	1	0	0	0	0	0	0	0	0	3	7.56443e-05	0	0.000288998	0.000631263	0.00193389	0.00307891	0	0.901372	6.11924	1.56802	0.769323	6.48272	1.13727	0	0	0	0	0
VNIPELPQIV	YTFIAGKNKSTMNLHVNIPELPQIVKHMEP	TMNLHVNIPELPQIVKHMEPQSVEAGKPAR	H	V	N	I	V	K	0	0	1	0	0	1	1	0	0	2	1	0	0	0	2	0	0	0	0	2	0	0	10	0.00122749	1.40172e-05	0.00014793	0.00210281	1.93117e-05	0.000861813	-1	0.00255974	2.17182	0.0636073	0.0151018	2.39048	0.00441253	-0.000122749	-1.40172e-06	-1.4793e-05	-0.000210281	-1.93117e-06
FTLL	DTNLKMRAHIDTTESFTLLVIPDCTRYDAG	KMRAHIDTTESFTLLVIPDCTRYDAGKYNL	S	F	T	L	L	V	0	0	0	0	0	0	0	0	0	0	2	0	0	1	0	0	1	0	0	0	0	0	4	0.000426452	0	0.000448974	0.000840897	0	0	0	0.901372	6.11924	1.56802	0.769323	6.48272	1.13727	0	0	0	0	0
LVDFIEDHDRPTLR	ADPLVIPGKPYTEKELVDFIEDHDRPTLRK	ELVDFIEDHDRPTLRKLQPHNMYEIWDDDV	E	L	V	L	R	K	0	2	0	3	0	0	1	0	1	1	2	0	0	1	1	0	1	0	0	1	0	0	14	0.00108969	0	0	0.00293473	0	0	-1.9	0.903629	0.329143	0.419638	1.0463	0.417468	0.694844	-0.000147886	0	0	-0.000398284	0
GERGPAGGKGDLGPAGPAGPA	GFAGPPGADGPSGVRGERGPAGGKGDLGPA	GGKGDLGPAGPAGPAGQSGPSGASGPAGPP	R	G	E	P	A	G	4	1	0	1	0	0	1	8	0	0	1	1	0	0	4	0	0	0	0	0	0	0	21	0.00448067	0	0.000916884	0.00439818	0	0	0	0.901372	6.11924	1.56802	0.769323	6.48272	1.13727	0	0	0	0	0
TWEPPLLDGGSKIK	NNFTIKEITKNSVTLTWEPPLLDGGSKIKH	LTWEPPLLDGGSKIKHYIVEKRESTRKVYS	L	T	W	I	K	H	0	0	0	1	0	0	1	2	0	1	2	2	0	0	2	1	1	1	0	0	0	0	14	0.00197453	0	0	0.00293092	0	0.000785137	0	0.901372	6.11924	1.56802	0.769323	6.48272	1.13727	0	0	0	0	0
DLW	VDISNYIIEKRDTNRDLWTTVTSASTKTIC	SNYIIEKRDTNRDLWTTVTSASTKTICKIP	R	D	L	L	W	T	0	0	0	1	0	0	0	0	0	0	1	0	0	0	0	0	0	1	0	0	0	0	3	0.00026286	0	0	0.000626295	0.00019891	0.000465985	-1	0.00255974	2.17182	0.0636073	0.0151018	2.39048	0.00441253	-8.76199e-05	0	0	-0.000208765	-6.63033e-05
GPPGPPGPPGPPGAPGGGF	GPSGPRGRSGEMGPAGPPGPPGPPGPPGAP	PPGPPGPPGAPGGGFDMGFISQPQEKAPDP	A	G	P	G	F	D	1	0	0	0	0	0	0	8	0	0	0	0	0	1	9	0	0	0	0	0	0	0	19	0.00160248	0	0.0237723	0.00396144	0	0.0068805	0	0.901372	6.11924	1.56802	0.769323	6.48272	1.13727	0	0	0	0	0
VAPF	______________________________	______________________________	-	V	A	P	F	-	1	0	0	0	0	0	0	0	0	0	0	0	0	1	1	0	0	0	0	1	0	0	4	0.00027586	0	0	0.000828178	0	0	0	0.901372	6.11924	1.56802	0.769323	6.48272	1.13727	0	0	0	0	0
VHDIPGPPTGPIKIE	GKNLLGTVTETITVLVHDIPGPPTGPIKIE	VHDIPGPPTGPIKIEEVSCDYVLLSWEGPE	L	V	H	I	E	E	0	0	0	1	0	0	1	2	1	3	0	1	0	0	4	0	1	0	0	1	0	0	15	0.00142598	0	0.00206298	0.00310427	0	0.00270747	-0.9	0.00244097	2.47656	0.124048	0.000523918	2.7097	0.0276979	-8.55586e-05	0	-0.000123779	-0.000186256	0
QLPDERGYHIF	ADIETYLLEKSRVTFQLPDERGYHIFYQMM	RVTFQLPDERGYHIFYQMMTNHKPEIVXXX	F	Q	L	I	F	Y	0	1	0	1	0	1	1	1	1	1	1	0	0	1	1	0	0	0	1	0	0	0	11	0.000268708	0	0.00150439	0.00227423	0	0.000833783	-0.9	0.00244097	2.47656	0.124048	0.000523918	2.7097	0.0276979	-2.19852e-05	0	-0.000123087	-0.000186073	0
TLITTNPYDFPMC	FYQMMTNHKPEIVEMTLITTNPYDFPMCSQ	EMTLITTNPYDFPMCSQGQITVASIDDKEE	M	T	L	M	C	S	0	0	1	1	1	0	0	0	0	1	1	0	1	1	2	0	3	0	1	0	0	0	13	0.00176862	0	7.69196e-05	0.00268414	0	0.00131742	-1.07	0.0145429	1.9704	0.0331987	0.0372063	2.17892	1.27671e-05	-0.000145571	0	-6.33108e-06	-0.000220925	0
TEPAILPFPGSQ	ATTKPDIADPDIMGQTEPAILPFPGSQATA	MGQTEPAILPFPGSQATACPGPLTEGAGNP	Q	T	E	S	Q	A	1	0	0	0	0	1	1	1	0	1	1	0	0	1	3	1	1	0	0	0	0	0	12	0.00367166	0	0.000775349	0.00247505	0	0.000318814	-1	0.00255974	2.17182	0.0636073	0.0151018	2.39048	0.00441253	-0.000305971	0	-6.46124e-05	-0.000206254	0
KLKLDPVMDEL	LVDISAYHKSQMDALKLKLDPVMDELTAKV	MDALKLKLDPVMDELTAKVSKNVEETKTAL	L	K	L	E	L	T	0	0	0	2	0	0	1	0	0	0	3	2	1	0	1	0	0	0	0	1	0	0	11	0.00192878	0	0	0.00226785	0	0	-1	0.00255974	2.17182	0.0636073	0.0151018	2.39048	0.00441253	-0.000175343	0	0	-0.000206168	0
AGPQGPAGPAGPKGSRGGLGSPGAT	KGDAGAPGSSGPVGSAGPQGPAGPAGPKGS	GPKGSRGGLGSPGATGFPGAAGRMGPPGPS	S	A	G	A	T	G	4	1	0	0	0	1	0	9	0	0	1	1	0	0	5	2	1	0	0	0	0	0	25	0	0	0	0.00514723	0	0	2	8.699	20.0141	10.5768	8.27777	20.6672	9.40297	0	0	0	0.000411779	0
LREQFEEEQEAKAELQRG	ALAHGVQSARHDCDLLREQFEEEQEAKAEL	QFEEEQEAKAELQRGMSKANGEVAQWRSKY	L	L	R	R	G	M	2	2	0	0	0	3	6	1	0	0	2	1	0	1	0	0	0	0	0	0	0	0	18	0.00403125	0.0181534	0.00391455	0.00369758	0.0243944	0.00689137	-3	4.20494	0.276981	3.05479	4.50666	0.206009	3.7387	-0.000671875	-0.00302557	-0.000652426	-0.000616263	-0.00406573
AGDDAPRAVFPSI	ALVCDNGSGLVKAGFAGDDAPRAVFPSIVG	GFAGDDAPRAVFPSIVGRPRHQGVMVGMGQ	F	A	G	S	I	V	3	1	0	2	0	0	0	1	0	1	0	0	0	1	2	1	0	0	0	1	0	0	13	0.000572607	0	0	0.00266894	0	0	-1	0.00255974	2.17182	0.0636073	0.0151018	2.39048	0.00441253	-4.40467e-05	0	0	-0.000205303	0
VIDTPDIIHA	KYKHTAELDRASFTSVIDTPDIIHAQQMRN	ASFTSVIDTPDIIHAQQMRNIISQNKYKAE	S	V	I	H	A	Q	1	0	0	2	0	0	0	0	1	3	0	0	0	0	1	0	1	0	0	1	0	0	10	0.00122817	0	0.00270831	0.00204334	7.57151e-05	0.00404475	-1.9	0.903629	0.329143	0.419638	1.0463	0.417468	0.694844	-0.000233352	0	-0.000514579	-0.000388234	-1.43859e-05
GSSGDQGPAGSAGPAGPRGPSGSSGSAGKDGMSGLPGPSGPSGPRGRSGE	GHRGFTGMQGPPGQAGSSGDQGPAGSAGPA	PGPSGPSGPRGRSGEMGPAGPPGPPGPPGP	A	G	S	G	E	M	4	3	0	2	0	1	1	17	0	0	1	1	1	0	8	11	0	0	0	0	0	0	50	0.00443909	0	0	0.0102015	0.00144334	0.00127755	1	3.80018	12.0667	5.07243	3.52354	12.575	4.27012	8.87819e-05	0	0	0.00020403	2.88668e-05
VALY	IIEGLDVGRDTIRVAVALYSTDPEVQFYLN	LDVGRDTIRVAVALYSTDPEVQFYLNSYES	A	V	A	L	Y	S	1	0	0	0	0	0	0	0	0	0	1	0	0	0	0	0	0	0	1	1	0	0	4	0.000329151	0	0	0.000815846	0	0.000520966	0	0.901372	6.11924	1.56802	0.769323	6.48272	1.13727	0	0	0	0	0
DRPGPSEGPL	NVAGTKTVPFSVKVLDRPGPSEGPLRIGNV	SVKVLDRPGPSEGPLRIGNVTEEKCSLSWL	L	D	R	P	L	R	0	1	0	1	0	0	1	2	0	0	1	0	0	0	3	1	0	0	0	0	0	0	10	0	0	0	0.00203865	0	0.000748211	-1	0.00255974	2.17182	0.0636073	0.0151018	2.39048	0.00441253	0	0	0	-0.000203865	0
IIKSPFEKPGIPQQPF	NQYGVSEALEIPSVLIIKSPFEKPGIPQQP	IKSPFEKPGIPQQPFIVSSDKNSCVVCWKA	L	I	I	P	F	I	0	0	0	0	0	2	1	1	0	3	0	2	0	2	4	1	0	0	0	0	0	0	16	0	6.61537e-05	0.00017139	0.00325137	0.00116654	0.00498127	1	3.80018	12.0667	5.07243	3.52354	12.575	4.27012	0	4.1346e-06	1.07119e-05	0.000203211	7.29089e-05
LDLAGRDLTDY	VPVYEGYALPHAIMRLDLAGRDLTDYLMKI	AIMRLDLAGRDLTDYLMKILTERGYSFVTT	R	L	D	D	Y	L	1	1	0	3	0	0	0	1	0	0	3	0	0	0	0	0	1	0	1	0	0	0	11	0.0027833	0	0.000469837	0.00223473	0	0.00207075	-2	1.10375	0.224401	0.559197	1.26088	0.298245	0.871559	-0.000506054	0	-8.54248e-05	-0.000406314	0
VLFL	PDMAASFCPDHKAPMVLFLDRVYGIEDQSF	ASFCPDHKAPMVLFLDRVYGIEDQSFLLRM	M	V	L	F	L	D	0	0	0	0	0	0	0	0	0	0	2	0	0	1	0	0	0	0	0	1	0	0	4	0.00132696	0	0.00157082	0.000811082	0.000425976	0	0	0.901372	6.11924	1.56802	0.769323	6.48272	1.13727	0	0	0	0	0
KEPGPPGTPSIG	SYGLDSHAVFAQYPYKEPGPPGTPSIGSLS	YPYKEPGPPGTPSIGSLSKDFQVVEWHEPV	Y	K	E	I	G	S	0	0	0	0	0	0	1	3	0	1	0	1	0	0	4	1	1	0	0	0	0	0	12	0.00182921	0	0	0.00242587	0	0.000294066	0	0.901372	6.11924	1.56802	0.769323	6.48272	1.13727	0	0	0	0	0
GIIDQDQSDFIEEE	CGLAGKSSDDVKKAFGIIDQDQSDFIEEEE	FGIIDQDQSDFIEEEELKLFLQNFSASARA	F	G	I	E	E	E	0	0	0	3	0	2	3	1	0	3	0	0	0	1	0	1	0	0	0	0	0	0	14	0.00569746	0	0.00136521	0.00282862	0	0.000436703	-6	25.5085	12.4347	22.5416	26.244	11.9293	24.3401	-0.00244177	0	-0.000585091	-0.00121227	0
FSGDEEFPDLS	ATAMAKNCHNDYKMKFSGDEEFPDLSLHNN	YKMKFSGDEEFPDLSLHNNHMAKVLTKDIY	K	F	S	L	S	L	0	0	0	2	0	0	2	1	0	0	1	0	0	2	1	2	0	0	0	0	0	0	11	0.00268253	0.0233513	0.0517936	0.00222107	0.0354697	0.0475738	-4	9.30612	2.32956	7.55038	9.75244	2.11377	8.60585	-0.000975466	-0.00849137	-0.018834	-0.000807663	-0.0128981
DLVIEPSLRPVLS	GRSDSRQLAQTVVAKDLVIEPSLRPVLSSY	AKDLVIEPSLRPVLSSYSVQVGYDLKVEVP	K	D	L	L	S	S	0	1	0	1	0	0	1	0	0	1	3	0	0	0	2	2	0	0	0	2	0	0	13	0.000516438	0	0	0.00262421	0	0.000443302	-1	0.00255974	2.17182	0.0636073	0.0151018	2.39048	0.00441253	-3.9726e-05	0	0	-0.000201862	0
TVPEAPGTPDSTHL	GKPLDSNPIVAQMQYTVPEAPGTPDSTHLT	YTVPEAPGTPDSTHLTGDSITLCWTRPRSD	Y	T	V	H	L	T	1	0	0	1	0	0	1	1	1	0	1	0	0	0	3	1	3	0	0	1	0	0	14	0.00205525	0	0	0.00282542	0	0.00288406	-1.9	0.903629	0.329143	0.419638	1.0463	0.417468	0.694844	-0.000278927	0	0	-0.00038345	0
ITFENPEDAKDAM	IIKHRETQRSRGFGFITFENPEDAKDAMIA	GFITFENPEDAKDAMIAMNGKPETPVVEVV	F	I	T	A	M	I	2	0	1	2	0	0	2	0	0	1	0	1	1	1	1	0	1	0	0	0	0	0	13	0.000991161	0.00115184	0	0.00261486	0.000580564	0.000648192	-3	4.20494	0.276981	3.05479	4.50666	0.206009	3.7387	-0.000228729	-0.000265809	0	-0.00060343	-0.000133976
VKEPPVTIT	YECVVGEDKCFTEVFVKEPPVTITKLMDDY	CFTEVFVKEPPVTITKLMDDYHVVVGERVE	F	V	K	I	T	K	0	0	0	0	0	0	1	0	0	1	0	1	0	0	2	0	2	0	0	2	0	0	9	0.00100475	0	0	0.00180829	0	0.000234314	0	0.901372	6.11924	1.56802	0.769323	6.48272	1.13727	0	0	0	0	0
DKPGPPTGPLKI	SAAGTVTEDITVVILDKPGPPTGPLKIEEV	VILDKPGPPTGPLKIEEVSSNYVNLSWERP	L	D	K	K	I	E	0	0	0	1	0	0	0	2	0	1	1	2	0	0	4	0	1	0	0	0	0	0	12	0.000896104	0	0.000727585	0.00240827	0	0.000864852	1	3.80018	12.0667	5.07243	3.52354	12.575	4.27012	7.46753e-05	0	6.06321e-05	0.000200689	0
GWNIPIGTL	LRGKKSCHTGIGKTAGWNIPIGTLLTTGQL	GIGKTAGWNIPIGTLLTTGQLVWSGQEDLP	A	G	W	T	L	L	0	0	1	0	0	0	0	2	0	2	1	0	0	0	1	0	1	1	0	0	0	0	9	0.00221815	0.000513218	0.0020736	0.0018061	4.24621e-05	0.000387602	0	0.901372	6.11924	1.56802	0.769323	6.48272	1.13727	0	0	0	0	0
GDQGPAGSAGPAGPRGPSGSSGSAGKDGMSGLPGPSGPSGPR	GFTGMQGPPGQAGSSGDQGPAGSAGPAGPR	GMSGLPGPSGPSGPRGRSGEMGPAGPPGPP	S	G	D	P	R	G	4	2	0	2	0	1	0	14	0	0	1	1	1	0	8	8	0	0	0	0	0	0	42	0.0194088	0	0	0.00841242	0	0.00306969	1	3.80018	12.0667	5.07243	3.52354	12.575	4.27012	0.000462115	0	0	0.000200296	0
AENRFGISDPIQSD	LGKLIPGKEYAFRIRAENRFGISDPIQSDR	RAENRFGISDPIQSDRMVAKFPFRRFHTLQ	R	A	E	S	D	R	1	1	1	2	0	1	1	1	0	2	0	0	0	1	1	2	0	0	0	0	0	0	14	0.00185821	0	0	0.00280399	0	0	-2	1.10375	0.224401	0.559197	1.26088	0.298245	0.871559	-0.000265458	0	0	-0.00040057	0
TDAEQDQLINDHFLF	LDGEFKGRYYPLKSMTDAEQDQLINDHFLF	TDAEQDQLINDHFLFDKPVSPLLTCAGMAR	M	T	D	L	F	D	1	0	1	3	0	2	1	0	1	1	2	0	0	2	0	0	1	0	0	0	0	0	15	0.000817445	0	0	0.00300256	0	0.000948351	-3.9	8.706	2.0343	7.01082	9.13786	1.833	8.02914	-0.000212536	0	0	-0.000780665	0
HWPW	VYTIQYNIRSFMNVKHWPWMKVYYKIKPLL	QYNIRSFMNVKHWPWMKVYYKIKPLLKTAE	K	H	W	P	W	M	0	0	0	0	0	0	0	0	1	0	0	0	0	0	1	0	0	2	0	0	0	0	4	0	0	0.00697037	0.000800138	0	0.00467627	0.1	1.10125	6.62398	1.82846	0.954745	7.00194	1.36055	0	0	0.000174259	2.00035e-05	0
SAFPPDVAGN	TQCDRFSPEEIKNMWSAFPPDVAGNVDYKN	IKNMWSAFPPDVAGNVDYKNICYVITHGEE	W	S	A	G	N	V	2	0	1	1	0	0	0	1	0	0	0	0	0	1	2	1	0	0	0	1	0	0	10	0.00123764	4.41187e-05	0.000115494	0.00198811	0	0.000187158	-1	0.00255974	2.17182	0.0636073	0.0151018	2.39048	0.00441253	-0.000123764	-4.41187e-06	-1.15494e-05	-0.000198811	0
DNSSRFGKFIR	NPLLEAYGNAKTVRNDNSSRFGKFIRIHFN	TVRNDNSSRFGKFIRIHFNTSGKLASADIE	N	D	N	I	R	I	0	2	1	1	0	0	0	1	0	1	0	1	0	2	0	2	0	0	0	0	0	0	11	0	0	0.00115805	0.00217166	0	0	2	8.699	20.0141	10.5768	8.27777	20.6672	9.40297	0	0	0.000210554	0.000394847	0
DITIEPIINL	GKSDAKPLASPVLVKDITIEPIINLMFNIY	PVLVKDITIEPIINLMFNIYSVRSGDDLKI	K	D	I	N	L	M	0	0	1	1	0	0	1	0	0	4	1	0	0	0	1	0	1	0	0	0	0	0	10	0.000750613	0	9.41158e-05	0.00197248	0	0.00052057	-2	1.10375	0.224401	0.559197	1.26088	0.298245	0.871559	-0.000150123	0	-1.88232e-05	-0.000394497	0
FKVEDEFPDL	______________________________	NFKLNFKVEDEFPDLSKHNNHMAKVLTKEI	N	F	K	D	L	S	0	0	0	2	0	0	2	0	0	0	1	1	0	2	1	0	0	0	0	1	0	0	10	0.00218618	0.000170542	0.00597661	0.00197087	0	0.00587481	-3	4.20494	0.276981	3.05479	4.50666	0.206009	3.7387	-0.000655854	-5.11626e-05	-0.00179298	-0.000591262	0
ELW	CAISNYIVEKRDTNRELWMPVTASCTRTSC	SNYIVEKRDTNRELWMPVTASCTRTSCKVP	R	E	L	L	W	M	0	0	0	0	0	0	1	0	0	0	1	0	0	0	0	0	0	1	0	0	0	0	3	0	0	0	0.000588912	0	0.00018967	-1	0.00255974	2.17182	0.0636073	0.0151018	2.39048	0.00441253	0	0	0	-0.000196304	0
GLAGDKGPSGDSGPA	GPAGPPGEQGMLGPAGLAGDKGPSGDSGPA	GLAGDKGPSGDSGPAGAPGTSGPSGQLGGQ	A	G	L	P	A	G	2	0	0	2	0	0	0	5	0	0	1	1	0	0	2	2	0	0	0	0	0	0	15	0.0363902	0	0.00359192	0.00294451	0	0.00199671	-1	0.00255974	2.17182	0.0636073	0.0151018	2.39048	0.00441253	-0.00242601	0	-0.000239461	-0.000196301	0
AIYPDESESEDLIGH	LEGLDIDTDYDVTVTAIYPDESESEDLIGH	AIYPDESESEDLIGHERTLLSPPPVSTGPP	T	A	I	G	H	E	1	0	0	2	0	0	3	1	1	2	1	0	0	0	1	2	0	0	1	0	0	0	15	0.00170747	0	0.000372657	0.00293925	0	0.000690163	-4.9	15.6072	5.88688	13.3064	16.1836	5.54076	14.6963	-0.000557774	0	-0.000121735	-0.000960155	0
AWDSPLLDGGAKIK	VNLKVKEITNRSVTLAWDSPLLDGGAKIKN	LAWDSPLLDGGAKIKNYILEKRESTRKTYA	L	A	W	I	K	N	2	0	0	2	0	0	0	2	0	1	2	2	0	0	1	1	0	1	0	0	0	0	14	0	0	0	0.00273854	0	0.000664649	0	0.901372	6.11924	1.56802	0.769323	6.48272	1.13727	0	0	0	0	0
AEPAKKAEPAPEPVAVPAPK	APKKDVKAPAAAAKKAEPAKKAEPAPEPVA	KAEPAPEPVAVPAPKTVDLSAVKVEFTPDQ	K	A	E	P	K	T	6	0	0	0	0	0	3	0	0	0	0	3	0	0	6	0	0	0	0	2	0	0	20	0.00231626	0	0	0.00391178	0	0	0	0.901372	6.11924	1.56802	0.769323	6.48272	1.13727	0	0	0	0	0
PMF	RLTVSPHPVVEDTMRPMFKRLLANVECVEG	VSPHPVVEDTMRPMFKRLLANVECVEGDSV	R	P	M	M	F	K	0	0	0	0	0	0	0	0	0	0	0	0	1	1	1	0	0	0	0	0	0	0	3	0.00163728	1.90973e-05	0.00202256	0.000586187	0.000989274	0.00464738	0	0.901372	6.11924	1.56802	0.769323	6.48272	1.13727	0	0	0	0	0
LAPF	LQCDTVKITDPFTVPLAPFSVEVTEVTGDS	TVKITDPFTVPLAPFSVEVTEVTGDSMTLT	P	L	A	P	F	S	1	0	0	0	0	0	0	0	0	0	1	0	0	1	1	0	0	0	0	0	0	0	4	0.000232183	0	0.00189964	0.000777277	5.1089e-05	0	0	0.901372	6.11924	1.56802	0.769323	6.48272	1.13727	0	0	0	0	0
WEAPLIDGGSKIK	KLQVKEIKKDSVTLFWEAPLIDGGSKIKNY	LFWEAPLIDGGSKIKNYVIDKRESTRKAYA	F	W	E	I	K	N	1	0	0	1	0	0	1	2	0	2	1	2	0	0	1	1	0	1	0	0	0	0	13	0.00100544	0	0.000210642	0.00252578	0	0.000666453	0	0.901372	6.11924	1.56802	0.769323	6.48272	1.13727	0	0	0	0	0
FSGDEEFPDLSLH	ATAMAKNCHNDYKMKFSGDEEFPDLSLHNN	MKFSGDEEFPDLSLHNNHMAKVLTKDIYNK	K	F	S	L	H	N	0	0	0	2	0	0	2	1	1	0	2	0	0	2	1	2	0	0	0	0	0	0	13	0.00182196	0	0.000110026	0.00252141	2.88862e-05	0.000509253	-3.9	8.706	2.0343	7.01082	9.13786	1.833	8.02914	-0.000546587	0	-3.30077e-05	-0.000756422	-8.66586e-06
GPRGPSGNIGMPGMTGPQ	GGAGESGRVGPTGSAGPRGPSGNIGMPGMT	GPSGNIGMPGMTGPQGEAGREGNTGNDGPP	A	G	P	P	Q	G	0	1	1	0	0	1	0	6	0	1	0	0	2	0	4	1	1	0	0	0	0	0	18	0.00281509	0	0	0.00348777	0	0	1	3.80018	12.0667	5.07243	3.52354	12.575	4.27012	0.000156394	0	0	0.000193765	0
KDPIVPPSPPVTPE	LGTGDPSVPSKPILAKDPIVPPSPPVTPEA	AKDPIVPPSPPVTPEACDKTKDSVSLKWQM	A	K	D	P	E	A	0	0	0	1	0	0	1	0	0	1	0	1	0	0	6	1	1	0	0	2	0	0	14	0.00215531	0	0.00614296	0.0027109	0	0.000573798	-1	0.00255974	2.17182	0.0636073	0.0151018	2.39048	0.00441253	-0.000153951	0	-0.000438783	-0.000193636	0
WKRPIVDGGSDIR	TPEVDNITRNSVTISWKRPIVDGGSDIRGY	ISWKRPIVDGGSDIRGYSVERKERKGMRWV	S	W	K	I	R	G	0	2	0	2	0	0	0	2	0	2	0	1	0	0	1	1	0	1	0	1	0	0	13	0.000649893	0	0	0.00250653	0	0.000227857	1	3.80018	12.0667	5.07243	3.52354	12.575	4.27012	4.99918e-05	0	0	0.00019281	0
GPMGPRGPAGPSGKNGEDGE	XXXXXXXXXXXXXXXGPMGPRGPAGPSGKN	RGPAGPSGKNGEDGESGKPGRNGERGSSGP	X	G	P	G	E	S	1	1	1	1	0	0	2	7	0	0	0	1	1	0	4	1	0	0	0	0	0	0	20	0.00532349	0	0	0.00385219	0	0.0026664	-1	0.00255974	2.17182	0.0636073	0.0151018	2.39048	0.00441253	-0.000266174	0	0	-0.00019261	0
IGMPGMTGPQGE	VGPTGSAGPRGPSGNIGMPGMTGPQGEAGR	SGNIGMPGMTGPQGEAGREGNTGNDGPPGR	N	I	G	G	E	A	0	0	0	0	0	1	1	4	0	1	0	0	2	0	2	0	1	0	0	0	0	0	12	0.00213635	0	0.000207328	0.00230659	0	0.00200439	-1	0.00255974	2.17182	0.0636073	0.0151018	2.39048	0.00441253	-0.000178029	0	-1.72773e-05	-0.000192216	0
MGPAGPPGPPGPPGPPGAPGGGF	PGPSGPSGPRGRSGEMGPAGPPGPPGPPGP	PPGPPGPPGAPGGGFDMGFISQPQEKAPDP	E	M	G	G	F	D	2	0	0	0	0	0	0	9	0	0	0	0	1	1	10	0	0	0	0	0	0	0	23	0.00315006	0	0.00186515	0.00441982	0	0.00437434	0	0.901372	6.11924	1.56802	0.769323	6.48272	1.13727	0	0	0	0	0
VVLL	GVGGISDSSALVAPPVVLLPVADTSTPEGM	ISDSSALVAPPVVLLPVADTSTPEGMPARF	P	V	V	L	L	P	0	0	0	0	0	0	0	0	0	0	2	0	0	0	0	0	0	0	0	2	0	0	4	0.000669985	5.11137e-05	0.00195661	0.000768521	0	0.000844371	0	0.901372	6.11924	1.56802	0.769323	6.48272	1.13727	0	0	0	0	0
AVEEAPPAETPAEGA	PEPEPAPVEPEAAPAAVEEAPPAETPAEGA	AVEEAPPAETPAEGAAEAPAEVVVEAPPPP	A	A	V	G	A	A	5	0	0	0	0	0	4	1	0	0	0	0	0	0	3	0	1	0	0	1	0	0	15	0.000300697	0	0.000589802	0.00288131	0	0.00566233	-4	9.30612	2.32956	7.55038	9.75244	2.11377	8.60585	-8.01858e-05	0	-0.000157281	-0.000768349	0
GPAGPRGPSGSSGSAGKDGMSGLPGPS	GQAGSSGDQGPAGSAGPAGPRGPSGSSGSA	GSAGKDGMSGLPGPSGPSGPRGRSGEMGPA	A	G	P	P	S	G	2	1	0	1	0	0	0	9	0	0	1	1	1	0	5	6	0	0	0	0	0	0	27	0.00381619	0	0	0.00518433	0	0.00355124	1	3.80018	12.0667	5.07243	3.52354	12.575	4.27012	0.00014134	0	0	0.000192012	0
RLPVVLPEDEGVYT	GRYQMEVLQDGRASLRLPVVLPEDEGVYTA	LRLPVVLPEDEGVYTAFASNMKGNAVSSGK	L	R	L	Y	T	A	0	1	0	1	0	0	2	1	0	0	2	0	0	0	2	0	1	0	1	3	0	0	14	0.00162785	0	7.97368e-05	0.00268797	0	0.0005615	-2	1.10375	0.224401	0.559197	1.26088	0.298245	0.871559	-0.00023255	0	-1.1391e-05	-0.000383996	0
LVEF	WQPPKDTGRGKILGYLVEFQKAGDEEWLKV	KDTGRGKILGYLVEFQKAGDEEWLKVNQTP	Y	L	V	E	F	Q	0	0	0	0	0	0	1	0	0	0	1	0	0	1	0	0	0	0	0	1	0	0	4	0.000433567	0.00484181	0	0.000765846	0.00596358	0.000433756	-1	0.00255974	2.17182	0.0636073	0.0151018	2.39048	0.00441253	-0.000108392	-0.00121045	0	-0.000191461	-0.0014909
RGPAGGKGDLGPAGPAGPAGQ	AGPPGADGPSGVRGERGPAGGKGDLGPAGP	KGDLGPAGPAGPAGQSGPSGASGPAGPPGG	E	R	G	G	Q	S	4	1	0	1	0	1	0	8	0	0	1	1	0	0	4	0	0	0	0	0	0	0	21	0.0043163	0	0	0.00401949	0	0	1	3.80018	12.0667	5.07243	3.52354	12.575	4.27012	0.000205538	0	0	0.000191404	0
DKSDFVEEDELKLF	KSPADIKKVFEIIDQDKSDFVEEDELKLFL	QDKSDFVEEDELKLFLQNFSAGARALSDAE	Q	D	K	L	F	L	0	0	0	3	0	0	3	0	0	0	2	2	0	2	0	1	0	0	0	1	0	0	14	0.00260667	4.84097e-05	0.000165139	0.00267691	6.18184e-05	0.000526678	-4	9.30612	2.32956	7.55038	9.75244	2.11377	8.60585	-0.000744763	-1.38313e-05	-4.71826e-05	-0.00076483	-1.76624e-05
WEAPGFDGGSPIM	KPVAYNVTSDGMTIQWEAPGFDGGSPIMGY	IQWEAPGFDGGSPIMGYHVEKKDRNSLLWQ	Q	W	E	I	M	G	1	0	0	1	0	0	1	3	0	1	0	0	1	1	2	1	0	1	0	0	0	0	13	0.000253869	0	0.000424224	0.00246073	0	0.00148795	-2	1.10375	0.224401	0.559197	1.26088	0.298245	0.871559	-3.90567e-05	0	-6.52652e-05	-0.000378574	0
SEPMDIITPV	DQYLFRIRATNSRGMSEPMDIITPVTIQEI	NSRGMSEPMDIITPVTIQEIKVMPMIDMTS	M	S	E	P	V	T	0	0	0	1	0	0	1	0	0	2	0	0	1	0	2	1	1	0	0	1	0	0	10	0.00110564	0	0	0.00188121	0	0.000235313	-2	1.10375	0.224401	0.559197	1.26088	0.298245	0.871559	-0.000221129	0	0	-0.000376242	0
TVPMLPSIQ	FRQEDESCLYAWLPYTVPMLPSIQYTKINI	YAWLPYTVPMLPSIQYTKINITFTEKFGPV	Y	T	V	I	Q	Y	0	0	0	0	0	1	0	0	0	1	1	0	1	0	2	1	1	0	0	1	0	0	9	0.00219881	0	0.00152442	0.00169125	0	0.00262935	0	0.901372	6.11924	1.56802	0.769323	6.48272	1.13727	0	0	0	0	0
VTPVYDQGPGTPML	LDLGSLMSQSEYDVAVTPVYDQGPGTPMLG	AVTPVYDQGPGTPMLGQAITXVVPAPKDLR	A	V	T	M	L	G	0	0	0	1	0	1	0	2	0	0	1	0	1	0	3	0	2	0	1	2	0	0	14	0.0013201	0	0	0.00262944	0	0	-1	0.00255974	2.17182	0.0636073	0.0151018	2.39048	0.00441253	-9.42932e-05	0	0	-0.000187817	0
GFTGPAGEPGEPGASGPM	KSSGGNPSPGPMGPQGFTGPAGEPGEPGAS	GPAGEPGEPGASGPMGSRGAGGPPGKNGDD	Q	G	F	P	M	G	2	0	0	0	0	0	2	6	0	0	0	0	1	1	4	1	1	0	0	0	0	0	18	0.00560067	0	0.00162324	0.00337478	0	0	-2	1.10375	0.224401	0.559197	1.26088	0.298245	0.871559	-0.000622297	0	-0.00018036	-0.000374976	0
DQKHVPDPPVDVE	GGGEYIELRNPVIAQDQKHVPDPPVDVETH	AQDQKHVPDPPVDVETHNATSKTVTLTWKP	Q	D	Q	V	E	T	0	0	0	3	0	1	1	0	1	0	0	1	0	0	3	0	0	0	0	3	0	0	13	0.00203778	0	0.00386115	0.00243553	0	0.0031638	-2.9	3.80482	0.181723	2.71523	4.09208	0.125232	3.36199	-0.000454581	0	-0.000861333	-0.00054331	0
FRENLGKLM	GGKKKGGSMQTVSSQFRENLGKLMTNLRST	QTVSSQFRENLGKLMTNLRSTHPHFVRCLI	Q	F	R	L	M	T	0	1	1	0	0	0	1	1	0	0	2	1	1	1	0	0	0	0	0	0	0	0	9	0.000619181	0	0	0.00168427	0	0.00030683	1	3.80018	12.0667	5.07243	3.52354	12.575	4.27012	6.87979e-05	0	0	0.000187141	0
LDPVMDEL	ISAYHKSQMDALKLKLDPVMDELTAKVSKN	MDALKLKLDPVMDELTAKVSKNVEETKTAL	K	L	D	E	L	T	0	0	0	2	0	0	1	0	0	0	2	0	1	0	1	0	0	0	0	1	0	0	8	0.00742057	2.44473e-05	0.00563079	0.00149495	3.36346e-05	0.00199441	-3	4.20494	0.276981	3.05479	4.50666	0.206009	3.7387	-0.00278272	-9.16775e-06	-0.00211155	-0.000560607	-1.2613e-05
HLNEDKLKDKINEL	KKKILAGRRKGLNIDHLNEDKLKDKINELH	DHLNEDKLKDKINELHEWMSTLESEKFDHM	D	H	L	E	L	H	0	0	2	2	0	0	2	0	1	1	3	3	0	0	0	0	0	0	0	0	0	0	14	0	0	0	0.00261592	0	0	-0.9	0.00244097	2.47656	0.124048	0.000523918	2.7097	0.0276979	0	0	0	-0.000168166	0
KKVAEDNTDNDDLSIV	AEESDPDGYEFLEILKKVAEDNTDNDDLSI	KVAEDNTDNDDLSIVWIDPDDFPLLVPHWE	L	K	K	I	V	W	1	0	2	4	0	0	1	0	0	1	1	2	0	0	0	1	1	0	0	2	0	0	16	0.00158204	0	0	0.00297463	0	0	-3	4.20494	0.276981	3.05479	4.50666	0.206009	3.7387	-0.000296632	0	0	-0.000557743	0
FRPPGPPGIPF	LSEPLLSQMVIAKHQFRPPGPPGIPFVYNV	AKHQFRPPGPPGIPFVYNVTNDGMSIQWEE	Q	F	R	P	F	V	0	1	0	0	0	0	0	2	0	1	0	0	0	2	5	0	0	0	0	0	0	0	11	0.000902976	0.000494197	0.00132233	0.00204348	0.00218545	0.00532931	1	3.80018	12.0667	5.07243	3.52354	12.575	4.27012	8.20887e-05	4.4927e-05	0.000120212	0.000185771	0.000198677
LDLAGRDLTDYLM	VPVYEGYALPHAIMRLDLAGRDLTDYLMKI	MRLDLAGRDLTDYLMKILTERGYSFVTTAE	R	L	D	L	M	K	1	1	0	3	0	0	0	1	0	0	4	0	1	0	0	0	1	0	1	0	0	0	13	0.00546794	0	0.00020965	0.00241368	0	0.00165194	-2	1.10375	0.224401	0.559197	1.26088	0.298245	0.871559	-0.000841221	0	-3.22539e-05	-0.000371335	0
VELM	LTHAEVKGAQWIKNGVELMTSNKYEVTCEG	EVKGAQWIKNGVELMTSNKYEVTCEGMVHT	G	V	E	L	M	T	0	0	0	0	0	0	1	0	0	0	1	0	1	0	0	0	0	0	0	1	0	0	4	0	0	0.000338463	0.000740495	1.91435e-05	0.00245043	-1	0.00255974	2.17182	0.0636073	0.0151018	2.39048	0.00441253	0	0	-8.46157e-05	-0.000185124	-4.78588e-06
LTLF	ADMEINLSQQSSLGDLTLFEKIAMDITGTK	INLSQQSSLGDLTLFEKIAMDITGTKQKMY	D	L	T	L	F	E	0	0	0	0	0	0	0	0	0	0	2	0	0	1	0	0	1	0	0	0	0	0	4	7.3238e-05	0	6.94504e-05	0.000738492	0	0.000810184	0	0.901372	6.11924	1.56802	0.769323	6.48272	1.13727	0	0	0	0	0
GTSEPSEPSKLIQ	EGKEYQFRVLSANMYGTSEPSEPSKLIQTQ	MYGTSEPSEPSKLIQTQALKGVPSAPGQVI	Y	G	T	I	Q	T	0	0	0	0	0	1	2	1	0	1	1	1	0	0	2	3	1	0	0	0	0	0	13	0.001795	0	0	0.00239768	0	0	-1	0.00255974	2.17182	0.0636073	0.0151018	2.39048	0.00441253	-0.000138077	0	0	-0.000184437	0
IKDPISVPERPEELE	IIGMGPFIETDKMVLIKDPISVPERPEELE	IKDPISVPERPEELEVTAITKESISVSWRP	L	I	K	L	E	V	0	1	0	1	0	0	4	0	0	2	1	1	0	0	3	1	0	0	0	1	0	0	15	0.00186523	0.000350794	0.0012227	0.00276006	0.000279629	0.0023628	-3	4.20494	0.276981	3.05479	4.50666	0.206009	3.7387	-0.000373046	-7.01588e-05	-0.000244541	-0.000552013	-5.59259e-05
AWTPPDKDGGSPIKGY	GCPVVKDKTKSSVTLAWTPPDKDGGSPIKG	WTPPDKDGGSPIKGYIIEVHEDGSPDWRRV	L	A	W	G	Y	I	1	0	0	2	0	0	0	3	0	1	0	2	0	0	3	1	1	1	1	0	0	0	16	0.00191732	0.00085245	0	0.00294224	0.00184966	0.00482932	0	0.901372	6.11924	1.56802	0.769323	6.48272	1.13727	0	0	0	0	0
AIDPLTPPGMPAAPTIA	SAGIGPFSGASDSAFAIDPLTPPGMPAAPT	DPLTPPGMPAAPTIADKTKHSVTLAWSAPE	F	A	I	I	A	D	4	0	0	1	0	0	0	1	0	2	1	0	1	0	5	0	2	0	0	0	0	0	17	0.000973724	0	0	0.0031178	0	8.49385e-05	-1	0.00255974	2.17182	0.0636073	0.0151018	2.39048	0.00441253	-5.72779e-05	0	0	-0.0001834	0
VDAF	YQSIEFSRLASLVPFVDAFQLERSIVDAAR	EFSRLASLVPFVDAFQLERSIVDAARHCDL	F	V	D	A	F	Q	1	0	0	1	0	0	0	0	0	0	0	0	0	1	0	0	0	0	0	1	0	0	4	0.00142011	0.000243892	0.00230521	0.00072802	0.000115586	0.000685177	-1	0.00255974	2.17182	0.0636073	0.0151018	2.39048	0.00441253	-0.000355028	-6.0973e-05	-0.000576302	-0.000182005	-2.88966e-05
YQLM	GENDSKYTFTSDKGLYQLMIHSLNMDDDAE	SKYTFTSDKGLYQLMIHSLNMDDDAEYTVM	L	Y	Q	L	M	I	0	0	0	0	0	1	0	0	0	0	1	0	1	0	0	0	0	0	1	0	0	0	4	0.000321415	0	0	0.00072782	0	0	0	0.901372	6.11924	1.56802	0.769323	6.48272	1.13727	0	0	0	0	0
WEPPLIDGGSPVKSY	NLVVKETSKSHAFITWEPPLIDGGSPVKSY	WEPPLIDGGSPVKSYIVEKRLAERKAWTCV	T	W	E	S	Y	I	0	0	0	1	0	0	1	2	0	1	1	1	0	0	3	2	0	1	1	1	0	0	15	0.00197792	7.52031e-05	0.000195005	0.00272219	4.41919e-05	0.0021429	-1	0.00255974	2.17182	0.0636073	0.0151018	2.39048	0.00441253	-0.000131862	-5.01354e-06	-1.30003e-05	-0.000181479	-2.94613e-06
DIDTDYDVT	AILSNDDTTHVLEGLDIDTDYDVTVTAIYP	HVLEGLDIDTDYDVTVTAIYPDESESEDLI	L	D	I	V	T	V	0	0	0	4	0	0	0	0	0	1	0	0	0	0	0	0	2	0	1	1	0	0	9	0.00016562	0	0.000230143	0.0016309	0	0.000944683	-4	9.30612	2.32956	7.55038	9.75244	2.11377	8.60585	-7.36088e-05	0	-0.000102286	-0.000724844	0
GESEPSEPSDPVLIK	EKQEYSFRVKAVNKAGESEPSEPSDPVLIK	GESEPSEPSDPVLIKERLSPPMAPRWLLVV	A	G	E	I	K	E	0	0	0	1	0	0	3	1	0	1	1	1	0	0	3	3	0	0	0	1	0	0	15	0.00300601	0	0	0.0027179	0	0.00345806	-3	4.20494	0.276981	3.05479	4.50666	0.206009	3.7387	-0.000601203	0	0	-0.000543579	0
DVTFPKVDFL	EPERRSHSPDRASKSDVTFPKVDFLSRYEE	RASKSDVTFPKVDFLSRYEERKQALRSERR	S	D	V	F	L	S	0	0	0	2	0	0	0	0	0	0	1	1	0	2	1	0	1	0	0	2	0	0	10	0.000264006	0	9.03352e-05	0.00180045	0	0.000485116	-1	0.00255974	2.17182	0.0636073	0.0151018	2.39048	0.00441253	-2.64006e-05	0	-9.03352e-06	-0.000180045	0
IELIEKPMG	IIWEFIDFGMDLAACIELIEKPMGIFSILE	MDLAACIELIEKPMGIFSILEEECMFPKAS	C	I	E	M	G	I	0	0	0	0	0	0	2	1	0	2	1	1	1	0	1	0	0	0	0	0	0	0	9	0.00254198	0.000165122	0.0093615	0.00161764	5.92628e-05	0.0143303	-1	0.00255974	2.17182	0.0636073	0.0151018	2.39048	0.00441253	-0.000282442	-1.83469e-05	-0.00104017	-0.000179737	-6.58476e-06
GQHPYDLQPIISE	EADAITLDGGEIYTAGQHPYDLQPIISEKY	TAGQHPYDLQPIISEKYGSAAETGSSCYYA	A	G	Q	S	E	K	0	0	0	1	0	2	1	1	1	2	1	0	0	0	2	1	0	0	1	0	0	0	13	0.00463259	0	0.0017733	0.00233603	0	0.000296555	-1.9	0.903629	0.329143	0.419638	1.0463	0.417468	0.694844	-0.000677071	0	-0.000259174	-0.00034142	0
GERGPAGGKGDLGPAGPAGPAGQ	GFAGPPGADGPSGVRGERGPAGGKGDLGPA	KGDLGPAGPAGPAGQSGPSGASGPAGPPGG	R	G	E	G	Q	S	4	1	0	1	0	1	1	9	0	0	1	1	0	0	4	0	0	0	0	0	0	0	23	0.00487711	0	0.000660904	0.00413067	0	0	0	0.901372	6.11924	1.56802	0.769323	6.48272	1.13727	0	0	0	0	0
WEMPLIDGGAKIT	NLKPIKIDKESITIQWEMPLIDGGAKITNY	IQWEMPLIDGGAKITNYIVEKRESTRKAYA	Q	W	E	I	T	N	1	0	0	1	0	0	1	2	0	2	1	1	1	0	1	0	1	1	0	0	0	0	13	0.000641254	0	0	0.00233305	0	0.000642842	-1	0.00255974	2.17182	0.0636073	0.0151018	2.39048	0.00441253	-4.93272e-05	0	0	-0.000179466	0
TLDDVIQT	EIYGKLRDKQTPSGYTLDDVIQTGVDNPGH	KQTPSGYTLDDVIQTGVDNPGHPFIMTVGC	Y	T	L	Q	T	G	0	0	0	2	0	1	0	0	0	1	1	0	0	0	0	0	2	0	0	1	0	0	8	0.00209712	0	5.65457e-05	0.00142906	0	0.000592522	-2	1.10375	0.224401	0.559197	1.26088	0.298245	0.871559	-0.000524279	0	-1.41364e-05	-0.000357265	0
LTLY	ITIAESNCPRGARVALTLYNNEVTTEVRFA	ESNCPRGARVALTLYNNEVTTEVRFADALK	A	L	T	L	Y	N	0	0	0	0	0	0	0	0	0	0	2	0	0	0	0	0	1	0	1	0	0	0	4	0.00041609	0	0.000872874	0.000713943	0	0.000125777	0	0.901372	6.11924	1.56802	0.769323	6.48272	1.13727	0	0	0	0	0
LKAGDSDGDGAIGVDEWAVLVKA	KAGARALTDAETKAFLKAGDSDGDGAIGVD	DGAIGVDEWAVLVKA_______________	F	L	K	K	A	-	4	0	0	4	0	0	1	4	0	1	2	2	0	0	0	1	0	1	0	3	0	0	23	0.00159077	0.140689	0.0569668	0.00409711	0.0328944	0.00643823	-3	4.20494	0.276981	3.05479	4.50666	0.206009	3.7387	-0.000207492	-0.0183507	-0.00743045	-0.000534405	-0.00429057
VVGRPSAPTGPVE	LENAAGVKTFTVTTLVVGRPSAPTGPVEIS	TLVVGRPSAPTGPVEISGVSSESCSLSWSE	L	V	V	V	E	I	1	1	0	0	0	0	1	2	0	0	0	0	0	0	3	1	1	0	0	3	0	0	13	0.000443394	0	0.00046902	0.00231436	0	0.00264421	0	0.901372	6.11924	1.56802	0.769323	6.48272	1.13727	0	0	0	0	0
AYLL	EEQAEPDGNEEADKIAYLLGLNSADMLKAL	EPDGNEEADKIAYLLGLNSADMLKALCYPR	I	A	Y	L	L	G	1	0	0	0	0	0	0	0	0	0	2	0	0	0	0	0	0	0	1	0	0	0	4	0	0	0	0.000711339	0	0	0	0.901372	6.11924	1.56802	0.769323	6.48272	1.13727	0	0	0	0	0
VQTPNLEGPGVS	FEGLSQDALYTATVFVQTPNLEGPGVSGKE	TVFVQTPNLEGPGVSGKERTLCKGAKADVV	F	V	Q	V	S	G	0	0	1	0	0	1	1	2	0	0	1	0	0	0	2	1	1	0	0	2	0	0	12	0.00112584	0	0	0.00213303	0	0	-1	0.00255974	2.17182	0.0636073	0.0151018	2.39048	0.00441253	-9.38196e-05	0	0	-0.000177752	0
YMF	ASSKCECVGIMEGQDYMFRVIAKNKYGMGP	KCECVGIMEGQDYMFRVIAKNKYGMGPPEL	D	Y	M	M	F	R	0	0	0	0	0	0	0	0	0	0	0	0	1	1	0	0	0	0	1	0	0	0	3	3.43309e-05	0	4.36967e-05	0.000532785	0	0	0	0.901372	6.11924	1.56802	0.769323	6.48272	1.13727	0	0	0	0	0
FDPPSPPGLPE	IGAGLESPPTIAKHMFDPPSPPGLPECSDI	AKHMFDPPSPPGLPECSDITENAVTVEWAL	M	F	D	P	E	C	0	0	0	1	0	0	1	1	0	0	1	0	0	1	5	1	0	0	0	0	0	0	11	0.00156323	0	0.00438081	0.00195122	0	0.00290057	-2	1.10375	0.224401	0.559197	1.26088	0.298245	0.871559	-0.000284225	0	-0.000796511	-0.000354768	0
TWEPPKYDGGTGIK	ENLRWRDKSASGIFLTWEPPKYDGGTGIKG	LTWEPPKYDGGTGIKGYNVERCQRGTDKWE	L	T	W	I	K	G	0	0	0	1	0	0	1	3	0	1	0	2	0	0	2	0	2	1	1	0	0	0	14	0.00221993	0	0.00149659	0.00247882	0	0.002324	0	0.901372	6.11924	1.56802	0.769323	6.48272	1.13727	0	0	0	0	0
LLGM	LDKYGDIYGRERIAELLGMDLASLDVSAMT	GDIYGRERIAELLGMDLASLDVSAMTHEKK	E	L	L	G	M	D	0	0	0	0	0	0	0	1	0	0	2	0	1	0	0	0	0	0	0	0	0	0	4	0.000206111	4.53119e-05	0.00107053	0.000707004	3.82553e-05	0.0027635	0	0.901372	6.11924	1.56802	0.769323	6.48272	1.13727	0	0	0	0	0
WDPVATPVLGY	NLRVSDEWYTRFRVAWDPVATPVLGYKLVY	FRVAWDPVATPVLGYKLVYAPTAPGRPQDS	A	W	D	G	Y	K	1	0	0	1	0	0	0	1	0	0	1	0	0	0	2	0	1	1	1	2	0	0	11	0.000569563	0	1.33548e-05	0.00193997	0	8.95894e-05	-1	0.00255974	2.17182	0.0636073	0.0151018	2.39048	0.00441253	-5.17785e-05	0	-1.21408e-06	-0.000176361	0
VSVGDKVPADIRL	QMIKAREIVPGDIVEVSVGDKVPADIRLVC	VEVSVGDKVPADIRLVCIKSTTLRVDQSIL	E	V	S	R	L	V	1	1	0	2	0	0	0	1	0	1	1	1	0	0	1	1	0	0	0	3	0	0	13	0.00229922	0.00304279	0	0.00229135	0.000945658	0.00323546	0	0.901372	6.11924	1.56802	0.769323	6.48272	1.13727	0	0	0	0	0
SRPVNIMDPIERPSPPLNPVWQDQ	VKAENKAGEGKPSAASRPVNIMDPIERPSP	IERPSPPLNPVWQDQNKSSVQLSWDTPTSN	A	S	R	D	Q	N	0	2	2	2	0	2	1	0	0	2	1	0	1	0	6	2	0	1	0	2	0	0	24	0.0026801	0	0	0.00422838	0	0	-1	0.00255974	2.17182	0.0636073	0.0151018	2.39048	0.00441253	-0.000111671	0	0	-0.000176182	0
IDQDKSGFIEEDELKLF	LSGKSADDIKKAFFVIDQDKSGFIEEDELK	QDKSGFIEEDELKLFLQVFKAGARALTDAE	V	I	D	L	F	L	0	0	0	3	0	1	3	1	0	2	2	2	0	2	0	1	0	0	0	0	0	0	17	0.00186309	0.00271554	0.000331068	0.00299364	0.00188455	0.00119252	-4	9.30612	2.32956	7.55038	9.75244	2.11377	8.60585	-0.000438374	-0.00063895	-7.78984e-05	-0.000704386	-0.000443422
LDFETPTYVS	VKYKAKYEKEKGKAMLDFETPTYVSTKEAQ	KGKAMLDFETPTYVSTKEAQHMQSQREYRK	M	L	D	V	S	T	0	0	0	1	0	0	1	0	0	0	1	0	0	1	1	1	2	0	1	1	0	0	10	0.00109693	3.8994e-05	0	0.0017561	0	0	-2	1.10375	0.224401	0.559197	1.26088	0.298245	0.871559	-0.000219386	-7.79879e-06	0	-0.00035122	0
LTPIGDPTMVVE	SVRMKRFGPAHFECRLTPIGDPTMVVEWLH	ECRLTPIGDPTMVVEWLHDGKPLDAANRLR	R	L	T	V	E	W	0	0	0	1	0	0	1	1	0	1	1	0	1	0	2	0	2	0	0	2	0	0	12	0.000987882	0	0.000132218	0.002102	5.39115e-05	0.000226127	-2	1.10375	0.224401	0.559197	1.26088	0.298245	0.871559	-0.000164647	0	-2.20364e-05	-0.000350333	-8.98525e-06
GFLEEDE	FNEADPILGPPTLEPGFLEEDEEEAQGADP	LGPPTLEPGFLEEDEEEAQGADPGGEEGGT	P	G	F	D	E	E	0	0	0	1	0	0	3	1	0	0	1	0	0	1	0	0	0	0	0	0	0	0	7	0.00311809	0	0.00239566	0.00122514	0	0.00064767	-4	9.30612	2.32956	7.55038	9.75244	2.11377	8.60585	-0.00178177	0	-0.00136895	-0.00070008	0
LSVF	MPVAFLEPQLNAHNPLSVFNTKTPRERAIL	FLEPQLNAHNPLSVFNTKTPRERAILSMPD	P	L	S	V	F	N	0	0	0	0	0	0	0	0	0	0	1	0	0	1	0	1	0	0	0	1	0	0	4	0	0	0.000844619	0.000698692	0	0.00113193	0	0.901372	6.11924	1.56802	0.769323	6.48272	1.13727	0	0	0	0	0
VRLPDGSNSF	FGAANLMFKDTTQSLVRLPDGSNSFLYLGA	TTQSLVRLPDGSNSFLYLGAKYMASIQSLK	L	V	R	S	F	L	0	1	1	1	0	0	0	1	0	0	1	0	0	1	1	2	0	0	0	1	0	0	10	0.00420252	0.000296232	0.0102937	0.00174573	0.000136797	0.00317336	0	0.901372	6.11924	1.56802	0.769323	6.48272	1.13727	0	0	0	0	0
PMEL	ESPSYVAKIKVIADSPMELFSFTSEGAAEI	YVAKIKVIADSPMELFSFTSEGAAEISDTP	S	P	M	E	L	F	0	0	0	0	0	0	1	0	0	0	1	0	1	0	1	0	0	0	0	0	0	0	4	0.000576933	0.000504768	0.00146191	0.000697218	0.000236403	0.00128976	-1	0.00255974	2.17182	0.0636073	0.0151018	2.39048	0.00441253	-0.000144233	-0.000126192	-0.000365477	-0.000174305	-5.91009e-05
WTL	IVSYVVERRDVKRKTWTLATDHAETPEFTV	YVVERRDVKRKTWTLATDHAETPEFTVTGL	T	W	T	T	L	A	0	0	0	0	0	0	0	0	0	0	1	0	0	0	0	0	1	1	0	0	0	0	3	0	0	0.000406857	0.000520607	0	0	0	0.901372	6.11924	1.56802	0.769323	6.48272	1.13727	0	0	0	0	0
VGLF	______________________________	______________________________	-	V	G	L	F	-	0	0	0	0	0	0	0	1	0	0	1	0	0	1	0	0	0	0	0	1	0	0	4	0.00064084	0	0.000927212	0.000692698	9.14515e-06	0.000890271	0	0.901372	6.11924	1.56802	0.769323	6.48272	1.13727	0	0	0	0	0
DDNFSSIVA	SGTAVAKSASEMVLADDNFSSIVAAVEEGR	SEMVLADDNFSSIVAAVEEGRAIYNNMKQF	A	D	D	V	A	A	1	0	1	2	0	0	0	0	0	1	0	0	0	1	0	2	0	0	0	1	0	0	9	0.00196606	0	5.72753e-05	0.00154862	0	0.000617016	-2	1.10375	0.224401	0.559197	1.26088	0.298245	0.871559	-0.000436902	0	-1.27278e-05	-0.000344138	0
TIIDQNRDGIISKD	SMFEQSQIQEYKEAFTIIDQNRDGIISKDD	FTIIDQNRDGIISKDDLRDVLASMGQINVK	F	T	I	K	D	D	0	1	1	3	0	1	0	1	0	4	0	1	0	0	0	1	1	0	0	0	0	0	14	0.000479056	0	0	0.00240301	0	0.000979413	-1	0.00255974	2.17182	0.0636073	0.0151018	2.39048	0.00441253	-3.42183e-05	0	0	-0.000171644	0
ALLF	EEDADPGAMSRPFGVALLFGGLDEKGPQLY	DPGAMSRPFGVALLFGGLDEKGPQLYHMDP	V	A	L	L	F	G	1	0	0	0	0	0	0	0	0	0	2	0	0	1	0	0	0	0	0	0	0	0	4	0	0	0	0.000683985	0	0.00130268	0	0.901372	6.11924	1.56802	0.769323	6.48272	1.13727	0	0	0	0	0
TELSDDDLAAM	LPGLYTVQNSLITTLTELSDDDLAAMQPVY	ITTLTELSDDDLAAMQPVYPTRDVTTITTH	L	T	E	A	M	Q	2	0	0	3	0	0	1	0	0	0	2	0	1	0	0	1	1	0	0	0	0	0	11	0.00147845	0	0.00284891	0.00187352	0	0.000201055	-4	9.30612	2.32956	7.55038	9.75244	2.11377	8.60585	-0.000537618	0	-0.00103597	-0.000681281	0
IWDDDVGGE	DRPTLRKLQPHNMYEIWDDDVGGEHIVAFA	PHNMYEIWDDDVGGEHIVAFAEESDPDGYE	E	I	W	G	E	H	0	0	0	3	0	0	1	2	0	1	0	0	0	0	0	0	0	1	0	1	0	0	9	0.000735826	0	0.000182257	0.00153195	0	0.000249142	-4	9.30612	2.32956	7.55038	9.75244	2.11377	8.60585	-0.000327034	0	-8.10031e-05	-0.000680866	0
AIGIGDMFDKVEE	SLLTYLCSDPTVDVSAIGIGDMFDKVEESE	VSAIGIGDMFDKVEESESLKSIACNKDGRV	S	A	I	E	E	S	1	0	0	2	0	0	2	2	0	2	0	1	1	1	0	0	0	0	0	1	0	0	13	0.00189164	0	0	0.00221212	0	0.000220934	-3	4.20494	0.276981	3.05479	4.50666	0.206009	3.7387	-0.000436532	0	0	-0.000510489	0
SAGPRGPSGNIGMPGMTGPQGE	VPGGAGESGRVGPTGSAGPRGPSGNIGMPG	SGNIGMPGMTGPQGEAGREGNTGNDGPPGR	G	S	A	G	E	A	1	1	1	0	0	1	1	7	0	1	0	0	2	0	4	2	1	0	0	0	0	0	22	0.00774172	0	0	0.0037417	0	0	0	0.901372	6.11924	1.56802	0.769323	6.48272	1.13727	0	0	0	0	0
EKSYELPDGQVITI	DFENEMATAASSSSLEKSYELPDGQVITIG	LEKSYELPDGQVITIGNERFRCPETLFQPS	L	E	K	T	I	G	0	0	0	1	0	1	2	1	0	2	1	1	0	0	1	1	1	0	1	1	0	0	14	0.00307179	0	0.00078813	0.00237978	0	0.00271283	-2	1.10375	0.224401	0.559197	1.26088	0.298245	0.871559	-0.000438828	0	-0.00011259	-0.000339968	0
TFNVPAMY	NPKANREKMTQIMFETFNVPAMYVAIQAVL	MTQIMFETFNVPAMYVAIQAVLSLYASGRT	E	T	F	M	Y	V	1	0	1	0	0	0	0	0	0	0	0	0	1	1	1	0	1	0	1	1	0	0	8	0.00235937	0.000543511	0.00130991	0.00135472	0	0	0	0.901372	6.11924	1.56802	0.769323	6.48272	1.13727	0	0	0	0	0
WSL	FPFFTSRLLCLKPFLWSLTMLKNLTVTEGE	FTSRLLCLKPFLWSLTMLKNLTVTEGETVA	L	W	S	S	L	T	0	0	0	0	0	0	0	0	0	0	1	0	0	0	0	1	0	1	0	0	0	0	3	0.00019719	0	0.000133736	0.000507538	0	0.000645304	0	0.901372	6.11924	1.56802	0.769323	6.48272	1.13727	0	0	0	0	0
YIPLYPGSY	EVHIQDNGDGTYTITYIPLYPGSYTLTIRY	GTYTITYIPLYPGSYTLTIRYGGQDVPNFP	T	Y	I	S	Y	T	0	0	0	0	0	0	0	1	0	1	1	0	0	0	2	1	0	0	3	0	0	0	9	0.000583045	0	0.00109249	0.00152075	0.000567239	0.00024567	0	0.901372	6.11924	1.56802	0.769323	6.48272	1.13727	0	0	0	0	0
YLLE	TSLLIPKVTRDDCGKYLLEIENGVGEPKII	IPKVTRDDCGKYLLEIENGVGEPKIISISL	K	Y	L	L	E	I	0	0	0	0	0	0	1	0	0	0	2	0	0	0	0	0	0	0	1	0	0	0	4	0.000852793	2.32114e-05	0	0.000674843	0	0	-1	0.00255974	2.17182	0.0636073	0.0151018	2.39048	0.00441253	-0.000213198	-5.80285e-06	0	-0.000168711	0
LFLE	______________________________	______________________________	-	L	F	L	E	-	0	0	0	0	0	0	1	0	0	0	2	0	0	1	0	0	0	0	0	0	0	0	4	0.000152736	0	0.00101205	0.000671968	1.12188e-05	0.0024843	-1	0.00255974	2.17182	0.0636073	0.0151018	2.39048	0.00441253	-3.8184e-05	0	-0.000253013	-0.000167992	-2.8047e-06
LCYL	ENRKFCLLAEGLGNRLCYLEPTSEAKYVPP	FCLLAEGLGNRLCYLEPTSEAKYVPPDLCV	R	L	C	Y	L	E	0	0	0	0	1	0	0	0	0	0	2	0	0	0	0	0	0	0	1	0	0	0	4	0.000183525	0	0.000185329	0.000671038	0.000356587	0.000121205	-0.07	0.773355	5.77782	1.39761	0.651428	6.13116	0.992867	-3.21168e-06	0	-3.24325e-06	-1.17432e-05	-6.24027e-06
AYPF	RYGIGPSIVSESVVAAYPFNVPGQPGTPSV	GPSIVSESVVAAYPFNVPGQPGTPSVTSFN	A	A	Y	P	F	N	1	0	0	0	0	0	0	0	0	0	0	0	0	1	1	0	0	0	1	0	0	0	4	0.000527176	0.000213289	0.000563519	0.000669607	0.000432723	0.00218389	0	0.901372	6.11924	1.56802	0.769323	6.48272	1.13727	0	0	0	0	0
RNPFTTPSAPSTPEE	KFGVGEPLESEPVIARNPFTTPSAPSTPEE	RNPFTTPSAPSTPEEGAITRDSIVLTWERP	A	R	N	E	E	G	1	1	1	0	0	0	2	0	0	0	0	0	0	1	4	2	3	0	0	0	0	0	15	0.000440227	0.000211771	0	0.00250808	0	0	-1	0.00255974	2.17182	0.0636073	0.0151018	2.39048	0.00441253	-2.93484e-05	-1.41181e-05	0	-0.000167205	0
YDSKQPGPPSTPIVKL	YGKSTYLDSPGITAQYDSKQPGPPSTPIVK	DSKQPGPPSTPIVKLATKAFMLVTWNEPVN	Q	Y	D	K	L	A	0	0	0	1	0	1	0	1	0	1	1	2	0	0	4	2	1	0	1	1	0	0	16	0.00258565	0	0.000237557	0.00267002	0	0.00117048	1	3.80018	12.0667	5.07243	3.52354	12.575	4.27012	0.000161603	0	1.48473e-05	0.000166876	0
ALQPGFATPVKNY	VTEDGELMVTAAEYEALQPGFATPVKNYRI	YEALQPGFATPVKNYRIMEGMGVTFHCKME	E	A	L	N	Y	R	2	0	1	0	0	1	0	1	0	0	1	1	0	1	2	0	1	0	1	1	0	0	13	0.000581919	0	0	0.00216609	0	0	1	3.80018	12.0667	5.07243	3.52354	12.575	4.27012	4.4763e-05	0	0	0.000166622	0
IESEIESVKEELMY	GLKKVIDDTNMGRMNIESEIESVKEELMYL	NIESEIESVKEELMYLKKNHENDLMEMRSQ	N	I	E	M	Y	L	0	0	0	0	0	0	5	0	0	2	1	1	1	0	0	2	0	0	1	1	0	0	14	0	0.000865553	0	0.0023295	0.000560589	0	-4	9.30612	2.32956	7.55038	9.75244	2.11377	8.60585	0	-0.000247301	0	-0.000665573	-0.000160168
TAIDDHPVML	LSEKKYRKHPDTVPFTAIDDHPVMLQARVN	DTVPFTAIDDHPVMLQARVNQLQRSDLFYK	F	T	A	M	L	Q	1	0	0	2	0	0	0	0	1	1	1	0	1	0	1	0	1	0	0	1	0	0	10	0.000795619	0	0.000133344	0.0016639	0	0.000155395	-1.9	0.903629	0.329143	0.419638	1.0463	0.417468	0.694844	-0.000151168	0	-2.53354e-05	-0.00031614	0
LDQL	LSTEVFKMKNSYEEALDQLETLKRENKNLQ	VFKMKNSYEEALDQLETLKRENKNLQQEIS	A	L	D	Q	L	E	0	0	0	1	0	1	0	0	0	0	2	0	0	0	0	0	0	0	0	0	0	0	4	0.000143098	0	0	0.000665516	0	0.000128143	-1	0.00255974	2.17182	0.0636073	0.0151018	2.39048	0.00441253	-3.57746e-05	0	0	-0.000166379	0
SKPVTDGGSPISGY	VEVTEVTGDSMTLTWSKPVTDGGSPISGYV	WSKPVTDGGSPISGYVVERLEKTSTRWIRV	W	S	K	G	Y	V	0	0	0	1	0	0	0	3	0	1	0	1	0	0	2	3	1	0	1	1	0	0	14	0.00437318	0	0.000905316	0.00231298	0	0.000971657	0	0.901372	6.11924	1.56802	0.769323	6.48272	1.13727	0	0	0	0	0
LLEF	IVVGLERVPKFEEALLLEFGRGFRYTRPLR	LERVPKFEEALLLEFGRGFRYTRPLRVNVM	L	L	L	E	F	G	0	0	0	0	0	0	1	0	0	0	2	0	0	1	0	0	0	0	0	0	0	0	4	0.00061359	0.000131433	0.00428863	0.00065975	9.45535e-05	0.00315998	-1	0.00255974	2.17182	0.0636073	0.0151018	2.39048	0.00441253	-0.000153398	-3.28584e-05	-0.00107216	-0.000164938	-2.36384e-05
SWEPPLIDGGAKIS	VNLEVKDVKRDSVSLSWEPPLIDGGAKISH	LSWEPPLIDGGAKISHYIVEKREQKRMAFT	L	S	W	I	S	H	1	0	0	1	0	0	1	2	0	2	1	1	0	0	2	2	0	1	0	0	0	0	14	0.00146294	0	0.000259525	0.00230762	0	0.000994536	-1	0.00255974	2.17182	0.0636073	0.0151018	2.39048	0.00441253	-0.000104496	0	-1.85375e-05	-0.00016483	0
LKAGDSDGDGAIGVD	KAGARALTDAETKAFLKAGDSDGDGAIGVD	LKAGDSDGDGAIGVDEWAVLVKA_______	F	L	K	V	D	E	2	0	0	4	0	0	0	4	0	1	1	1	0	0	0	1	0	0	0	1	0	0	15	0.0027059	0.00135022	0.0300058	0.00245598	0.00212641	0.0285022	-3	4.20494	0.276981	3.05479	4.50666	0.206009	3.7387	-0.000541179	-0.000270044	-0.00600117	-0.000491197	-0.000425283
DVPSVPGPIE	NPFGVKEESVSVKVLDVPSVPGPIEASGVS	SVKVLDVPSVPGPIEASGVSSEKITLTWTA	L	D	V	I	E	A	0	0	0	1	0	0	1	1	0	1	0	0	0	0	3	1	0	0	0	2	0	0	10	0.000934416	0	0.00200588	0.00163607	0	0.00276904	-2	1.10375	0.224401	0.559197	1.26088	0.298245	0.871559	-0.000186883	0	-0.000401177	-0.000327214	0
GSAGPRGPSGNIGMPGMTGPQGEAG	GVPGGAGESGRVGPTGSAGPRGPSGNIGMP	NIGMPGMTGPQGEAGREGNTGNDGPPGRPG	T	G	S	A	G	R	2	1	1	0	0	1	1	9	0	1	0	0	2	0	4	2	1	0	0	0	0	0	25	0.00352605	0	0	0.00408687	0	0	0	0.901372	6.11924	1.56802	0.769323	6.48272	1.13727	0	0	0	0	0
WFEPDEDGGSPITGY	RVTPSDITKDAVTLTWFEPDEDGGSPITGY	WFEPDEDGGSPITGYWIEKFDRESDKWIRC	T	W	F	G	Y	W	0	0	0	2	0	0	2	3	0	1	0	0	0	1	2	1	1	1	1	0	0	0	15	0.000604294	0	0.000192067	0.00244241	0	0.00237444	-4	9.30612	2.32956	7.55038	9.75244	2.11377	8.60585	-0.000161145	0	-5.12179e-05	-0.000651309	0
EFMILPVGAA	VINGGSHAGNKLAMQEFMILPVGAANFHEA	KLAMQEFMILPVGAANFHEAMRIGAEVYHN	Q	E	F	A	A	N	2	0	0	0	0	0	1	1	0	1	1	0	1	1	1	0	0	0	0	1	0	0	10	0.00350504	0	3.37119e-05	0.00162373	0	0.000294271	-1	0.00255974	2.17182	0.0636073	0.0151018	2.39048	0.00441253	-0.000350504	0	-3.37119e-06	-0.000162373	0
VDLL	QTAMTVATAAPHQDVVDLLKSHAETGILNS	TVATAAPHQDVVDLLKSHAETGILNSTSSS	V	V	D	L	L	K	0	0	0	1	0	0	0	0	0	0	2	0	0	0	0	0	0	0	0	1	0	0	4	0.000578445	0	0.000586939	0.000648978	0	0.00088891	-1	0.00255974	2.17182	0.0636073	0.0151018	2.39048	0.00441253	-0.000144611	0	-0.000146735	-0.000162244	0
LLNL	______________________________	______________________________	-	L	L	N	L	-	0	0	1	0	0	0	0	0	0	0	3	0	0	0	0	0	0	0	0	0	0	0	4	0.000721731	9.63904e-06	0.00113376	0.000645186	0.000166796	0.00312785	0	0.901372	6.11924	1.56802	0.769323	6.48272	1.13727	0	0	0	0	0
TIVNSPNKGTLD	NSKRVDFEGFLPMMQTIVNSPNKGTLDDYV	MMQTIVNSPNKGTLDDYVEGLRVFDKEGNG	Q	T	I	L	D	D	0	0	2	1	0	0	0	1	0	1	1	1	0	0	1	1	2	0	0	1	0	0	12	0.000515477	0	0	0.00192972	0	0	0	0.901372	6.11924	1.56802	0.769323	6.48272	1.13727	0	0	0	0	0
VWLG	ELIDLAKGVPPGYLFVWLGESPQELFDSLD	LAKGVPPGYLFVWLGESPQELFDSLDMNKN	F	V	W	L	G	E	0	0	0	0	0	0	0	1	0	0	1	0	0	0	0	0	0	1	0	1	0	0	4	0.0068961	0.000171145	0.0269209	0.000642554	3.93084e-05	0.00916324	0	0.901372	6.11924	1.56802	0.769323	6.48272	1.13727	0	0	0	0	0
SADDIKKAFF	FSYKAFFAKCGLSGKSADDIKKAFFVIDQD	GLSGKSADDIKKAFFVIDQDKSGFIEEDEL	K	S	A	F	F	V	2	0	0	2	0	0	0	0	0	1	0	2	0	2	0	1	0	0	0	0	0	0	10	0.00114202	0	0	0.00160345	0	0.00138899	0	0.901372	6.11924	1.56802	0.769323	6.48272	1.13727	0	0	0	0	0
RNPFVTPDPPTE	KYGIGEPLESEPMIARNPFVTPDPPTEVEV	MIARNPFVTPDPPTEVEVSTITKDSMVVTW	A	R	N	T	E	V	0	1	1	1	0	0	1	0	0	0	0	0	0	1	4	0	2	0	0	1	0	0	12	0.00110564	0	0	0.00191642	0	0	-1	0.00255974	2.17182	0.0636073	0.0151018	2.39048	0.00441253	-9.21364e-05	0	0	-0.000159701	0
WIDPDDFPL	KVAEDNTDNDDLSIVWIDPDDFPLLVPHWE	DDLSIVWIDPDDFPLLVPHWEKTFGIDLSA	V	W	I	P	L	L	0	0	0	3	0	0	0	0	0	1	1	0	0	1	2	0	0	1	0	0	0	0	9	0.000159865	5.89052e-05	0.0002957	0.00143432	5.01436e-05	0.00296425	-3	4.20494	0.276981	3.05479	4.50666	0.206009	3.7387	-5.32882e-05	-1.96351e-05	-9.85667e-05	-0.000478106	-1.67145e-05
KDPLNDSVVQ	AGTVDYNITGWLDKNKDPLNDSVVQLYQKS	WLDKNKDPLNDSVVQLYQKSSNKLLPVLYP	N	K	D	V	Q	L	0	0	1	2	0	1	0	0	0	0	1	1	0	0	1	1	0	0	0	2	0	0	10	0.00159725	0.000130105	0	0.00159287	3.36049e-05	0.000926192	-1	0.00255974	2.17182	0.0636073	0.0151018	2.39048	0.00441253	-0.000159725	-1.30105e-05	0	-0.000159287	-3.36049e-06
EVDLYEPF	TFDPKIGKKLKLKLNEVDLYEPFMEESVSI	KLKLKLNEVDLYEPFMEESVSIPGRPYTED	N	E	V	P	F	M	0	0	0	1	0	0	2	0	0	0	1	0	0	1	1	0	0	0	1	1	0	0	8	3.46548e-05	0	0	0.00127389	0	0.000283438	-3	4.20494	0.276981	3.05479	4.50666	0.206009	3.7387	-1.29956e-05	0	0	-0.000477709	0
GYTEDQVVST	KVIKAASEGPMKGILGYTEDQVVSTDFNGD	MKGILGYTEDQVVSTDFNGDIRSSIFDAGA	L	G	Y	S	T	D	0	0	0	1	0	1	1	1	0	0	0	0	0	0	0	1	2	0	1	2	0	0	10	0.00502544	0	0.00289702	0.00159101	0	0.00077856	-2	1.10375	0.224401	0.559197	1.26088	0.298245	0.871559	-0.00100509	0	-0.000579404	-0.000318201	0
ADPVEYPDEPCKLR	AGLGPLSEVSDYYRAADPVEYPDEPCKLRV	AADPVEYPDEPCKLRVVDSTKTSITLGWSK	A	A	D	L	R	V	1	1	0	2	1	0	2	0	0	0	1	1	0	0	3	0	0	0	1	1	0	0	14	0.00153425	8.57784e-05	0.000232174	0.00222641	0	0.000643764	-2.07	1.25573	0.162982	0.668789	1.42298	0.226688	1.00716	-0.00022685	-1.26829e-05	-3.43286e-05	-0.00032919	0
TDAEQDQLINDHF	LDGEFKGRYYPLKSMTDAEQDQLINDHFLF	SMTDAEQDQLINDHFLFDKPVSPLLTCAGM	M	T	D	H	F	L	1	0	1	3	0	2	1	0	1	1	1	0	0	1	0	0	1	0	0	0	0	0	13	0.00192754	0.00138795	0.000104094	0.00206738	0.000614758	0	-3.9	8.706	2.0343	7.01082	9.13786	1.833	8.02914	-0.000578262	-0.000416385	-3.12283e-05	-0.000620213	-0.000184428
ANLPYKGGNTM	HLNEHPTRDGLMKAVANLPYKGGNTMTGMA	MKAVANLPYKGGNTMTGMALNFILKNNFQV	V	A	N	T	M	T	1	0	2	0	0	0	0	2	0	0	1	1	1	0	1	0	1	0	1	0	0	0	11	0.00054133	0	0	0.00174562	0	0.000123757	1	3.80018	12.0667	5.07243	3.52354	12.575	4.27012	4.92118e-05	0	0	0.000158693	0
NNWMDGAMEDL	IDQLYLEFAKRAAPFNNWMDGAMEDLQDMF	AAPFNNWMDGAMEDLQDMFIVHSIEEIQSL	F	N	N	D	L	Q	1	0	2	2	0	0	1	1	0	0	1	0	2	0	0	0	0	1	0	0	0	0	11	0.000307836	0	7.73807e-05	0.00173988	0	0.000999225	-3	4.20494	0.276981	3.05479	4.50666	0.206009	3.7387	-8.39554e-05	0	-2.11038e-05	-0.000474512	0
LWDL	______________________________	______________________________	-	L	W	D	L	-	0	0	0	1	0	0	0	0	0	0	2	0	0	0	0	0	0	1	0	0	0	0	4	0.000305307	0	0.000111683	0.000631495	0	0.000148971	-1	0.00255974	2.17182	0.0636073	0.0151018	2.39048	0.00441253	-7.63267e-05	0	-2.79207e-05	-0.000157874	0
VVPF	FNSQPMRFDHNVRASVVPFDFNLDTVFNAD	PMRFDHNVRASVVPFDFNLDTVFNADGDLA	S	V	V	P	F	D	0	0	0	0	0	0	0	0	0	0	0	0	0	1	1	0	0	0	0	2	0	0	4	0.000361383	0	0.00261092	0.00063078	0.000196131	0.00190818	0	0.901372	6.11924	1.56802	0.769323	6.48272	1.13727	0	0	0	0	0
IDFGMDLA	LEQEEYKKEGIIWEFIDFGMDLAACIELIE	EGIIWEFIDFGMDLAACIELIEKPMGIFSI	F	I	D	L	A	A	1	0	0	2	0	0	0	1	0	1	1	0	1	1	0	0	0	0	0	0	0	0	8	0.00107205	0	0.000422803	0.0012599	0	0.000704202	-2	1.10375	0.224401	0.559197	1.26088	0.298245	0.871559	-0.000268013	0	-0.000105701	-0.000314975	0
EWTPPVDSGNTE	ATAKIVDTWGFNVALEWTPPVDSGNTEIIG	VALEWTPPVDSGNTEIIGYTIQKADKKTGD	L	E	W	T	E	I	0	0	1	1	0	0	2	1	0	0	0	0	0	0	2	1	2	1	0	1	0	0	12	0.00128518	0	0.00245716	0.00188637	0	0.00396562	-3	4.20494	0.276981	3.05479	4.50666	0.206009	3.7387	-0.000321296	0	-0.000614289	-0.000471593	0
DRPGPPDGPLE	NVGGIKMLPVNVKVLDRPGPPDGPLEVKGV	VKVLDRPGPPDGPLEVKGVTAEKCYLHWSH	L	D	R	L	E	V	0	1	0	2	0	0	1	2	0	0	1	0	0	0	4	0	0	0	0	0	0	0	11	0.000696152	0	0.000617581	0.00172556	0	0.00222487	-2	1.10375	0.224401	0.559197	1.26088	0.298245	0.871559	-0.000126573	0	-0.000112288	-0.000313738	0
FELL	IYQAMKKNMIRPGTAFELLEAQAATGYVID	MKKNMIRPGTAFELLEAQAATGYVIDPIKN	A	F	E	L	L	E	0	0	0	0	0	0	1	0	0	0	2	0	0	1	0	0	0	0	0	0	0	0	4	2.58701e-05	0	4.33231e-05	0.000626602	1.70333e-05	0.00142923	-1	0.00255974	2.17182	0.0636073	0.0151018	2.39048	0.00441253	-6.46753e-06	0	-1.08308e-05	-0.000156651	-4.25832e-06
AKKY	______________________________	______________________________	-	A	K	K	Y	-	1	0	0	0	0	0	0	0	0	0	0	2	0	0	0	0	0	0	1	0	0	0	4	0.00026405	0	0	0.000626059	0	0.000141326	2	8.699	20.0141	10.5768	8.27777	20.6672	9.40297	0.000132025	0	0	0.000313029	0
ADMDLDVPMTT	IKMYSPIQAKDILEEADMDLDVPMTTQYIA	ILEEADMDLDVPMTTQYIAKAGRDVEVFIP	E	A	D	T	T	Q	1	0	0	3	0	0	0	0	0	0	1	0	2	0	1	0	2	0	0	1	0	0	11	0.00119914	0	6.78846e-05	0.0017182	0	0.000624205	-3	4.20494	0.276981	3.05479	4.50666	0.206009	3.7387	-0.000327038	0	-1.8514e-05	-0.0004686	0
WKPPTADGGAPVIGY	KPKMVNSTKNTVTVVWKPPTADGGAPVIGY	WKPPTADGGAPVIGYRVEYREFIHRPKPEE	V	W	K	G	Y	R	2	0	0	1	0	0	0	3	0	1	0	1	0	0	3	0	1	1	1	1	0	0	15	0.00133794	0	4.31926e-05	0.00234091	0	0.000877067	0	0.901372	6.11924	1.56802	0.769323	6.48272	1.13727	0	0	0	0	0
TGPIGPPGSGGAPGDK	KGTDGAPGKDGIRGMTGPIGPPGSGGAPGD	GPIGPPGSGGAPGDKGESGPSGPAGPAGAR	M	T	G	D	K	G	1	0	0	1	0	0	0	6	0	1	0	1	0	0	4	1	1	0	0	0	0	0	16	0.00200607	0	0.00728006	0.00249147	0	0.00161511	0	0.901372	6.11924	1.56802	0.769323	6.48272	1.13727	0	0	0	0	0
AGRDLTDYLMK	YEGYALPHAIMRLDLAGRDLTDYLMKILTE	RLDLAGRDLTDYLMKILTERGYSFVTTAER	L	A	G	M	K	I	1	1	0	2	0	0	0	1	0	0	2	1	1	0	0	0	1	0	1	0	0	0	11	0.00181891	6.6375e-05	0	0.00170172	0	0	0	0.901372	6.11924	1.56802	0.769323	6.48272	1.13727	0	0	0	0	0
LDML	AEVLVEEVQVEPKLLLDMLADDLLCIRAGD	VEEVQVEPKLLLDMLADDLLCIRAGDPIRI	L	L	D	M	L	A	0	0	0	1	0	0	0	0	0	0	2	0	1	0	0	0	0	0	0	0	0	0	4	0.000237006	0	0.000420125	0.000617432	0	0.000531238	-1	0.00255974	2.17182	0.0636073	0.0151018	2.39048	0.00441253	-5.92516e-05	0	-0.000105031	-0.000154358	0
DASERVGLL	EQTERGRKVAEQELIDASERVGLLHSQNTS	AEQELIDASERVGLLHSQNTSLLNTKKKLE	I	D	A	L	L	H	1	1	0	1	0	0	1	1	0	0	2	0	0	0	0	1	0	0	0	1	0	0	9	0	0	0	0.00138916	0	0	-1	0.00255974	2.17182	0.0636073	0.0151018	2.39048	0.00441253	0	0	0	-0.000154351	0
ELDADLKPVKPM	AIMELNLPTGIPIVYELDADLKPVKPMAFL	IVYELDADLKPVKPMAFLGDEETVKKAMEA	Y	E	L	P	M	A	1	0	0	2	0	0	1	0	0	0	2	2	1	0	2	0	0	0	0	1	0	0	12	0.000926473	0	0	0.00185217	0	0	-1	0.00255974	2.17182	0.0636073	0.0151018	2.39048	0.00441253	-7.72061e-05	0	0	-0.000154347	0
TVGDSGLDGY	DKNDTSVSIIWSQPETVGDSGLDGYLIEVC	WSQPETVGDSGLDGYLIEVCKDGTEDWKAV	E	T	V	G	Y	L	0	0	0	2	0	0	0	3	0	0	1	0	0	0	0	1	1	0	1	1	0	0	10	0.00107409	0	0	0.00154226	0	0.000800442	-2	1.10375	0.224401	0.559197	1.26088	0.298245	0.871559	-0.000214818	0	0	-0.000308451	0
TDAEQDQLIN	LDGEFKGRYYPLKSMTDAEQDQLINDHFLF	PLKSMTDAEQDQLINDHFLFDKPVSPLLTC	M	T	D	I	N	D	1	0	1	2	0	2	1	0	0	1	1	0	0	0	0	0	1	0	0	0	0	0	10	0.00179545	0	0	0.0015399	0	0.00125347	-3	4.20494	0.276981	3.05479	4.50666	0.206009	3.7387	-0.000538636	0	0	-0.000461969	0
DKPGPPTGPL	SAAGTVTEDITVVILDKPGPPTGPLKIEEV	TVVILDKPGPPTGPLKIEEVSSNYVNLSWE	L	D	K	P	L	K	0	0	0	1	0	0	0	2	0	0	1	1	0	0	4	0	1	0	0	0	0	0	10	0.00080302	0	0.0011278	0.00153936	0	0.0029911	0	0.901372	6.11924	1.56802	0.769323	6.48272	1.13727	0	0	0	0	0
VWDAPLIDGGSRIR	QNLVFKEVTRDSVSLVWDAPLIDGGSRIRN	LVWDAPLIDGGSRIRNYIVEKRESNRKAYS	L	V	W	I	R	N	1	2	0	2	0	0	0	2	0	2	1	0	0	0	1	1	0	1	0	1	0	0	14	0.000708186	0	0	0.0021522	0	0.000423579	0	0.901372	6.11924	1.56802	0.769323	6.48272	1.13727	0	0	0	0	0
VEVLDVPGPV	LSAKNEGGERRKAVVVEVLDVPGPVGLPFA	RKAVVVEVLDVPGPVGLPFAGENLTNDSCK	V	V	E	P	V	G	0	0	0	1	0	0	1	1	0	0	1	0	0	0	2	0	0	0	0	4	0	0	10	0.000579145	0	0.00507209	0.00153281	0	0.00222778	-2	1.10375	0.224401	0.559197	1.26088	0.298245	0.871559	-0.000115829	0	-0.00101442	-0.000306563	0
ALPEDISIQPGKVL	EGASFRAISCAPRIEALPEDISIQPGKVLT	EALPEDISIQPGKVLTVACAFSGDAKNIEW	E	A	L	V	L	T	1	0	0	1	0	1	1	1	0	2	2	1	0	0	2	1	0	0	0	1	0	0	14	0.00133548	0	0.000140493	0.00214359	0	0.00136868	-1	0.00255974	2.17182	0.0636073	0.0151018	2.39048	0.00441253	-9.53915e-05	0	-1.00352e-05	-0.000153113	0
KSYELPDGQVIT	FENEMATAASSSSLEKSYELPDGQVITIGN	SLEKSYELPDGQVITIGNERFRCPETLFQP	E	K	S	I	T	I	0	0	0	1	0	1	1	1	0	1	1	1	0	0	1	1	1	0	1	1	0	0	12	0.00140681	0	0.0136786	0.00183629	0	0.060835	-1	0.00255974	2.17182	0.0636073	0.0151018	2.39048	0.00441253	-0.000117234	0	-0.00113989	-0.000153024	0
GTWKSIPDRPE	DISEVKYREKYINSLGTWKSIPDRPEFFFN	INSLGTWKSIPDRPEFFFNRIVGENVSSVK	L	G	T	P	E	F	0	1	0	1	0	0	1	1	0	1	0	1	0	0	2	1	1	1	0	0	0	0	11	0	0	0	0.00168315	0	0.000465075	0	0.901372	6.11924	1.56802	0.769323	6.48272	1.13727	0	0	0	0	0
WSAFPPDVAGNV	TTQCDRFSPEEIKNMWSAFPPDVAGNVDYK	KNMWSAFPPDVAGNVDYKNICYVITHGEEK	M	W	S	N	V	D	2	0	1	1	0	0	0	1	0	0	0	0	0	1	2	1	0	1	0	2	0	0	12	0.000228171	0	0	0.00183127	0	0.000319474	-1	0.00255974	2.17182	0.0636073	0.0151018	2.39048	0.00441253	-1.90142e-05	0	0	-0.000152605	0
VTPVYDQGPGTPMLGQ	LDLGSLMSQSEYDVAVTPVYDQGPGTPMLG	TPVYDQGPGTPMLGQAITXVVPAPKDLRTS	A	V	T	G	Q	A	0	0	0	1	0	2	0	3	0	0	1	0	1	0	3	0	2	0	1	2	0	0	16	0.00139708	0	0	0.00243808	0	0	-1	0.00255974	2.17182	0.0636073	0.0151018	2.39048	0.00441253	-8.73175e-05	0	0	-0.00015238	0
IDPDDFPLLVPH	VAEDNTDNDDLSIVWIDPDDFPLLVPHWEK	IVWIDPDDFPLLVPHWEKTFGIDLSAPQIG	W	I	D	P	H	W	0	0	0	3	0	0	0	0	1	1	2	0	0	1	3	0	0	0	0	1	0	0	12	0.00311258	0	2.65104e-05	0.00182504	0	0.000116855	-2.9	3.80482	0.181723	2.71523	4.09208	0.125232	3.36199	-0.000752207	0	-6.40667e-06	-0.000441052	0
PMLT	ALPLGGKTSQDLRIPPMLTTPLISLPQMGL	GGKTSQDLRIPPMLTTPLISLPQMGLEVSP	P	P	M	L	T	T	0	0	0	0	0	0	0	0	0	0	1	0	1	0	1	0	1	0	0	0	0	0	4	0.000580164	0	0	0.000606874	0	0.000754692	0	0.901372	6.11924	1.56802	0.769323	6.48272	1.13727	0	0	0	0	0
VVDLPAIVL	ENLYRQAPSTVKFTSVVDLPAIVLSKQNAE	TVKFTSVVDLPAIVLSKQNAENISEMKYTA	S	V	V	V	L	S	1	0	0	1	0	0	0	0	0	1	2	0	0	0	1	0	0	0	0	3	0	0	9	0.00115033	0.000282366	0.000336514	0.00136257	0.000884484	0.000541554	-1	0.00255974	2.17182	0.0636073	0.0151018	2.39048	0.00441253	-0.000127815	-3.1374e-05	-3.73904e-05	-0.000151397	-9.82761e-05
GEKLKGADPEDVIVAA	EASGPINFTVFLTMFGEKLKGADPEDVIVA	EKLKGADPEDVIVAAFKILDPEATGSIKKE	F	G	E	A	A	F	3	0	0	2	0	0	2	2	0	1	1	2	0	0	1	0	0	0	0	2	0	0	16	0.00190509	0.000309062	0.000278381	0.00242109	0.000106212	0.000916165	-2	1.10375	0.224401	0.559197	1.26088	0.298245	0.871559	-0.000238136	-3.86328e-05	-3.47976e-05	-0.000302636	-1.32765e-05
EYDEAGPSIVHR	LASLSTFQQMWISKQEYDEAGPSIVHRKCF	SKQEYDEAGPSIVHRKCF____________	Q	E	Y	H	R	K	1	1	0	1	0	0	2	1	1	1	0	0	0	0	1	1	0	0	1	1	0	0	12	0.0173772	0	0.000509028	0.00181174	0	0.000399117	-1.9	0.903629	0.329143	0.419638	1.0463	0.417468	0.694844	-0.00275139	0	-8.05961e-05	-0.000286858	0
LQFL	KGRMRIHCLENVDKALQFLKEQRVHLENMG	RIHCLENVDKALQFLKEQRVHLENMGSHDI	A	L	Q	F	L	K	0	0	0	0	0	1	0	0	0	0	2	0	0	1	0	0	0	0	0	0	0	0	4	0.000544717	0	6.39623e-05	0.000603755	4.35388e-05	0.000700514	0	0.901372	6.11924	1.56802	0.769323	6.48272	1.13727	0	0	0	0	0
GPPGPPGPPGPPGAPGGGFDMG	GPSGPRGRSGEMGPAGPPGPPGPPGPPGAP	PPGPPGAPGGGFDMGFISQPQEKAPDPYRM	A	G	P	M	G	F	1	0	0	1	0	0	0	9	0	0	0	0	1	1	9	0	0	0	0	0	0	0	22	0.00164111	0	0.00215315	0.003319	0	0.00182643	-1	0.00255974	2.17182	0.0636073	0.0151018	2.39048	0.00441253	-7.45957e-05	0	-9.78706e-05	-0.000150864	0
SGEMGPAGPPGPPGPPGPPGAPGGGFDM	SGLPGPSGPSGPRGRSGEMGPAGPPGPPGP	GPPGPPGAPGGGFDMGFISQPQEKAPDPYR	R	S	G	D	M	G	2	0	0	1	0	0	1	10	0	0	0	0	2	1	10	1	0	0	0	0	0	0	28	0.00503262	0	0	0.00420946	0	0.00227913	-2	1.10375	0.224401	0.559197	1.26088	0.298245	0.871559	-0.000359473	0	0	-0.000300676	0
STGEPISEEEIDELLKDGDKN	ADGYIDREEFALIIRSTGEPISEEEIDELL	SEEEIDELLKDGDKNSDGMLDYDEFMKMME	R	S	T	K	N	S	0	0	1	3	0	0	5	2	0	2	2	2	0	0	1	2	1	0	0	0	0	0	21	0.00581345	0.000268287	0.00261538	0.00315657	0	0	-6	25.5085	12.4347	22.5416	26.244	11.9293	24.3401	-0.00166099	-7.66533e-05	-0.000747252	-0.000901877	0
GDSGPAGPPGEQGML	GSSGAAGKDGPRGLRGDSGPAGPPGEQGML	GDSGPAGPPGEQGMLGPAGLAGDKGPSGDS	R	G	D	M	L	G	1	0	0	1	0	1	1	5	0	0	1	0	1	0	3	1	0	0	0	0	0	0	15	0.00573101	0	0.00420196	0.00224155	0	0.00254704	-2	1.10375	0.224401	0.559197	1.26088	0.298245	0.871559	-0.000764134	0	-0.000560262	-0.000298873	0
DFGGFFPS	WNIPMGLVHSITGSCDFGGFFPSGCAPGSE	HSITGSCDFGGFFPSGCAPGSEPSSTFCQQ	C	D	F	P	S	G	0	0	0	1	0	0	0	2	0	0	0	0	0	3	1	1	0	0	0	0	0	0	8	0.000215763	0	2.7806e-05	0.00119366	1.4915e-05	0.00131182	-1	0.00255974	2.17182	0.0636073	0.0151018	2.39048	0.00441253	-2.69704e-05	0	-3.47575e-06	-0.000149208	-1.86437e-06
IDTIFQPGPPGNPRVL	AGLSQPSQSSPFYKAIDTIFQPGPPGNPRV	DTIFQPGPPGNPRVLDTTKSSVTVAWNKPV	A	I	D	V	L	D	0	1	1	1	0	1	0	2	0	2	1	0	0	1	4	0	1	0	0	1	0	0	16	0.00149596	0	0	0.00238578	0	0.000227424	0	0.901372	6.11924	1.56802	0.769323	6.48272	1.13727	0	0	0	0	0
FALL	XLAFNFSTDWVFVCVFALLSLSSTLWEIFN	NFSTDWVFVCVFALLSLSSTLWEIFNSVCN	V	F	A	L	L	S	1	0	0	0	0	0	0	0	0	0	2	0	0	1	0	0	0	0	0	0	0	0	4	0.000220007	0	0.000220537	0.000595329	4.39291e-05	0.000948818	0	0.901372	6.11924	1.56802	0.769323	6.48272	1.13727	0	0	0	0	0
WKPPLDNGGVDIS	PVVFEEVHREFMVISWKPPLDNGGVDISNY	ISWKPPLDNGGVDISNYIIEKRDTNRDLWT	S	W	K	I	S	N	0	0	1	2	0	0	0	2	0	1	1	1	0	0	2	1	0	1	0	1	0	0	13	0.00111526	0	0.00159351	0.00192329	0	0.00266139	-1	0.00255974	2.17182	0.0636073	0.0151018	2.39048	0.00441253	-8.57894e-05	0	-0.000122577	-0.000147945	0
VEYW	AKGWIRCNKEKIHARVEYWVPDLLQGCEYE	IRCNKEKIHARVEYWVPDLLQGCEYEFRVS	R	V	E	Y	W	V	0	0	0	0	0	0	1	0	0	0	0	0	0	0	0	0	0	1	1	1	0	0	4	0.000567096	0	0.000218898	0.000591724	0	0.000283314	-1	0.00255974	2.17182	0.0636073	0.0151018	2.39048	0.00441253	-0.000141774	0	-5.47246e-05	-0.000147931	0
KEAFTIIDQNRDGIIS	SNVFSMFEQSQIQEYKEAFTIIDQNRDGII	EAFTIIDQNRDGIISKDDLRDVLASMGQIN	Y	K	E	I	S	K	1	1	1	2	0	1	1	1	0	4	0	1	0	1	0	1	1	0	0	0	0	0	16	0.000177775	0	0	0.00236541	0	0.000767512	-1	0.00255974	2.17182	0.0636073	0.0151018	2.39048	0.00441253	-1.1111e-05	0	0	-0.000147838	0
IGMPGMTGPQ	VGPTGSAGPRGPSGNIGMPGMTGPQGEAGR	GPSGNIGMPGMTGPQGEAGREGNTGNDGPP	N	I	G	P	Q	G	0	0	0	0	0	1	0	3	0	1	0	0	2	0	2	0	1	0	0	0	0	0	10	0.00107266	0	0.00459108	0.00147834	0	0.00283378	0	0.901372	6.11924	1.56802	0.769323	6.48272	1.13727	0	0	0	0	0
YELPDGQVITIG	NEMATAASSSSLEKSYELPDGQVITIGNER	EKSYELPDGQVITIGNERFRCPETLFQPSF	S	Y	E	I	G	N	0	0	0	1	0	1	1	2	0	2	1	0	0	0	1	0	1	0	1	1	0	0	12	0.00522305	0	0.000558498	0.00177157	0	0.00143479	-2	1.10375	0.224401	0.559197	1.26088	0.298245	0.871559	-0.000870509	0	-9.30831e-05	-0.000295261	0
YEVF	KFTVSKVNVPKHDSSYEVFSPGRSGLAGRL	SKVNVPKHDSSYEVFSPGRSGLAGRLCHLL	S	Y	E	V	F	S	0	0	0	0	0	0	1	0	0	0	0	0	0	1	0	0	0	0	1	1	0	0	4	0	0	7.62233e-05	0.000590422	0	0.000248335	-1	0.00255974	2.17182	0.0636073	0.0151018	2.39048	0.00441253	0	0	-1.90558e-05	-0.000147605	0
WKPPLYNGGGDIL	IPWVVDTGKDCVMIAWKPPLYNGGGDILGY	IAWKPPLYNGGGDILGYHVEKVVAGEKEWS	A	W	K	I	L	G	0	0	1	1	0	0	0	3	0	1	2	1	0	0	2	0	0	1	1	0	0	0	13	0.000479487	0	0.000318474	0.0019152	0	0.000972828	0	0.901372	6.11924	1.56802	0.769323	6.48272	1.13727	0	0	0	0	0
LVLF	QSSDVEIKEEGTRHTLVLFNVRLDMAGGVD	VEIKEEGTRHTLVLFNVRLDMAGGVDFSAA	T	L	V	L	F	N	0	0	0	0	0	0	0	0	0	0	2	0	0	1	0	0	0	0	0	1	0	0	4	0.000417666	8.13575e-05	0.00151808	0.000587789	5.18261e-05	0.00206265	0	0.901372	6.11924	1.56802	0.769323	6.48272	1.13727	0	0	0	0	0
VLDEFDDEDIGF	RQFQIEELALELAAQVLDEFDDEDIGFGLI	AAQVLDEFDDEDIGFGLIDEKQDKIVAKKL	Q	V	L	G	F	G	0	0	0	4	0	0	2	1	0	1	1	0	0	2	0	0	0	0	0	1	0	0	12	0.000360538	0	0.000177563	0.00176311	0	0.000866704	-6	25.5085	12.4347	22.5416	26.244	11.9293	24.3401	-0.000180269	0	-8.87815e-05	-0.000881555	0
SGLEGPQGKTGPVGAQ	AGPEGRQGEKGAKGESGLEGPQGKTGPVGA	GLEGPQGKTGPVGAQGSPGKPGSEGLRGIP	E	S	G	A	Q	G	1	0	0	0	0	2	1	5	0	0	1	1	0	0	2	1	1	0	0	1	0	0	16	0.00272814	0	0	0.00234669	0	0.000675966	0	0.901372	6.11924	1.56802	0.769323	6.48272	1.13727	0	0	0	0	0
TVSSQFRENLGKL	GGAKKGGKKKGGSMQTVSSQFRENLGKLMT	MQTVSSQFRENLGKLMTNLRSTHPHFVRCL	Q	T	V	K	L	M	0	1	1	0	0	1	1	1	0	0	2	1	0	1	0	2	1	0	0	1	0	0	13	0.000793705	0	0	0.00189911	0	0.000250326	1	3.80018	12.0667	5.07243	3.52354	12.575	4.27012	6.10542e-05	0	0	0.000146085	0
SGPNISMPDLDFN	PEGKIKGSKFKMPSLSGPNISMPDLDFNLK	SLSGPNISMPDLDFNLKGTKLKGDVDMSGP	L	S	G	F	N	L	0	0	2	2	0	0	0	1	0	1	1	0	1	1	2	2	0	0	0	0	0	0	13	0.00242431	0	0	0.00189311	0	0	-2	1.10375	0.224401	0.559197	1.26088	0.298245	0.871559	-0.000372971	0	0	-0.000291248	0
GSLEDQIIAANPL	TISVGGAGDKKKEEAGSLEDQIIAANPLLE	EAGSLEDQIIAANPLLEAYGNAKTVRNDXX	A	G	S	P	L	L	2	0	1	1	0	1	1	1	0	2	2	0	0	0	1	1	0	0	0	0	0	0	13	0.00110435	0.00153451	0	0.00189218	0.00010238	0.000491491	-2	1.10375	0.224401	0.559197	1.26088	0.298245	0.871559	-0.0001699	-0.000236078	0	-0.000291105	-1.57508e-05
GTGGTGGGGIRNPWLGY	SKPAKEVGLEGTPGPGTGGTGGGGIRNPWL	GGTGGGGIRNPWLGYGNPYGAGVGLGGGPG	P	G	T	G	Y	G	0	1	1	0	0	0	0	8	0	1	1	0	0	0	1	0	2	1	1	0	0	0	17	0	0	0	0.00247275	0	0	1	3.80018	12.0667	5.07243	3.52354	12.575	4.27012	0	0	0	0.000145456	0
HFLFDKPVSPL	LKSMTDAEQDQLINDHFLFDKPVSPLLTCA	LINDHFLFDKPVSPLLTCAGMARDWPDGRG	D	H	F	P	L	L	0	0	0	1	0	0	0	0	1	0	2	1	0	2	2	1	0	0	0	1	0	0	11	0	0	0	0.00159923	0	0.000301931	0.1	1.10125	6.62398	1.82846	0.954745	7.00194	1.36055	0	0	0	1.45384e-05	0
HFLF	ETIHFVWNACYLSSFHFLFAVDPPSDLKFK	FVWNACYLSSFHFLFAVDPPSDLKFKILNE	F	H	F	L	F	A	0	0	0	0	0	0	0	0	1	0	1	0	0	2	0	0	0	0	0	0	0	0	4	0	0	0	0.000581266	0	0	0.1	1.10125	6.62398	1.82846	0.954745	7.00194	1.36055	0	0	0	1.45316e-05	0
SYELPDGQVITIGNE	ENEMATAASSSSLEKSYELPDGQVITIGNE	SYELPDGQVITIGNERFRCPETLFQPSFIG	K	S	Y	N	E	R	0	0	1	1	0	1	2	2	0	2	1	0	0	0	1	1	1	0	1	1	0	0	15	0.00568929	0	0.000192251	0.00217336	0	0.000822521	-3	4.20494	0.276981	3.05479	4.50666	0.206009	3.7387	-0.00113786	0	-3.84503e-05	-0.000434672	0
GVDDNPIDID	EEAYTNLCQFSGYTRGVDDNPIDIDECIYE	SGYTRGVDDNPIDIDECIYEQCDNGQCINT	R	G	V	I	D	E	0	0	1	4	0	0	0	1	0	2	0	0	0	0	1	0	0	0	0	1	0	0	10	0.000772897	0	0.00325143	0.00144887	0	0.000647033	-4	9.30612	2.32956	7.55038	9.75244	2.11377	8.60585	-0.000309159	0	-0.00130057	-0.000579549	0
LSLF	TYAITLDLINKNVPQLSLFASANQKAMKEG	TLDLINKNVPQLSLFASANQKAMKEGVLKV	Q	L	S	L	F	A	0	0	0	0	0	0	0	0	0	0	2	0	0	1	0	1	0	0	0	0	0	0	4	0.000472437	9.1977e-05	0.00159064	0.000579506	5.74444e-05	0.00193208	0	0.901372	6.11924	1.56802	0.769323	6.48272	1.13727	0	0	0	0	0
DNQLTEPIIPS	GTIDKLSALEKLYLSDNQLTEPIIPSSKAL	LYLSDNQLTEPIIPSSKALEELKIMNNKLT	S	D	N	P	S	S	0	0	1	1	0	1	1	0	0	2	1	0	0	0	2	1	1	0	0	0	0	0	11	0.00149543	0	0	0.00159101	0	6.33476e-05	-2	1.10375	0.224401	0.559197	1.26088	0.298245	0.871559	-0.000271897	0	0	-0.000289274	0
VEDEFPDLS	MPFGNTHNNFKLNFKVEDEFPDLSKHNNHM	FKLNFKVEDEFPDLSKHNNHMAKVLTKEIY	K	V	E	L	S	K	0	0	0	2	0	0	2	0	0	0	1	0	0	1	1	1	0	0	0	1	0	0	9	0.00242623	0	0.024348	0.0013017	0	0.00677806	-4	9.30612	2.32956	7.55038	9.75244	2.11377	8.60585	-0.00107832	0	-0.0108213	-0.000578533	0
YVPVFDTPE	SQNKYKAEAGKTMSHYVPVFDTPEMQRVRE	GKTMSHYVPVFDTPEMQRVRENQKNFSTLQ	H	Y	V	P	E	M	0	0	0	1	0	0	1	0	0	0	0	0	0	1	2	0	1	0	1	2	0	0	9	0.000337425	0	0.000103986	0.00130048	0	0.000465059	-2	1.10375	0.224401	0.559197	1.26088	0.298245	0.871559	-7.49833e-05	0	-2.31079e-05	-0.000288995	0
GWLDKNKDPLNDSVIQ	FAMVHYAGTVAYNVAGWLDKNKDPLNDSVI	WLDKNKDPLNDSVIQLYQKSSNKLLPVLYP	A	G	W	I	Q	L	0	0	2	3	0	1	0	1	0	1	2	2	0	0	1	1	0	1	0	1	0	0	16	0.00318617	0	0.000244547	0.00231087	0	0.0010055	-1	0.00255974	2.17182	0.0636073	0.0151018	2.39048	0.00441253	-0.000199135	0	-1.52842e-05	-0.000144429	0
VVGRPSAPTGPVEIS	LENAAGVKTFTVTTLVVGRPSAPTGPVEIS	VVGRPSAPTGPVEISGVSSESCSLSWSEPA	L	V	V	I	S	G	1	1	0	0	0	0	1	2	0	1	0	0	0	0	3	2	1	0	0	3	0	0	15	0.00070129	0	0.000703494	0.00216322	0	0.00216278	0	0.901372	6.11924	1.56802	0.769323	6.48272	1.13727	0	0	0	0	0
SKEPQAKPIIQPEPEE	QAKPQARTETEAKPTSKEPQAKPIIQPEPE	KEPQAKPIIQPEPEEKLQPKEETRPEAKLK	T	S	K	E	E	K	1	0	0	0	0	2	4	0	0	2	0	2	0	0	4	1	0	0	0	0	0	0	16	0.002186	0	0	0.00230555	0	0	-2	1.10375	0.224401	0.559197	1.26088	0.298245	0.871559	-0.00027325	0	0	-0.000288194	0
VIGRPSPPAGTIE	LENAAGNKTFTINVNVIGRPSPPAGTIEVS	VNVIGRPSPPAGTIEVSSITSESCTIEWGA	N	V	I	I	E	V	1	1	0	0	0	0	1	2	0	2	0	0	0	0	3	1	1	0	0	1	0	0	13	0.000279087	0	0	0.00187028	0	0	0	0.901372	6.11924	1.56802	0.769323	6.48272	1.13727	0	0	0	0	0
GKDGMSGLPGPSGPSGPRGRSG	GPAGPRGPSGSSGSAGKDGMSGLPGPSGPS	LPGPSGPSGPRGRSGEMGPAGPPGPPGPPG	A	G	K	S	G	E	0	2	0	1	0	0	0	8	0	0	1	1	1	0	4	4	0	0	0	0	0	0	22	0.00148598	0	0	0.00316124	0	0.00250361	2	8.699	20.0141	10.5768	8.27777	20.6672	9.40297	0.000135089	0	0	0.000287385	0
ENFLVIH	VRCLIPNESKVPGMMENFLVIHQLRCNGVL	ESKVPGMMENFLVIHQLRCNGVLEGIRICR	M	E	N	I	H	Q	0	0	1	0	0	0	1	0	1	1	1	0	0	1	0	0	0	0	0	1	0	0	7	0.000431975	0	0	0.0010056	0	0	-0.9	0.00244097	2.47656	0.124048	0.000523918	2.7097	0.0276979	-5.55397e-05	0	0	-0.000129291	0
LESPLGTPTMPM	IENSSRNDSGEYSVTLESPLGTPTMPMVVK	SVTLESPLGTPTMPMVVKVLDSPGPPVNVK	T	L	E	P	M	V	0	0	0	0	0	0	1	1	0	0	2	0	2	0	3	1	2	0	0	0	0	0	12	0.000338467	0.000651917	0	0.00172384	0.00139907	0.000714379	-1	0.00255974	2.17182	0.0636073	0.0151018	2.39048	0.00441253	-2.82056e-05	-5.43264e-05	0	-0.000143653	-0.000116589
EKSYELPDGQVI	DFENEMATAASSSSLEKSYELPDGQVITIG	SSLEKSYELPDGQVITIGNERFRCPETLFQ	L	E	K	V	I	T	0	0	0	1	0	1	2	1	0	1	1	1	0	0	1	1	0	0	1	1	0	0	12	0.00118228	0	0.000778932	0.00172109	0	0.00207633	-2	1.10375	0.224401	0.559197	1.26088	0.298245	0.871559	-0.000197046	0	-0.000129822	-0.000286849	0
MDMSKPDLTS	RELQNQMQETQVQVQMDMSKPDLTSALRDI	QVQVQMDMSKPDLTSALRDIRMQYEGIAAK	Q	M	D	T	S	A	0	0	0	2	0	0	0	0	0	0	1	1	2	0	1	2	1	0	0	0	0	0	10	0.00075491	0	0	0.00143339	0	0.000218801	-1	0.00255974	2.17182	0.0636073	0.0151018	2.39048	0.00441253	-7.5491e-05	0	0	-0.000143339	0
ITTNPYDFPMC	QMMTNHKPEIVEMTLITTNPYDFPMCSQGQ	EMTLITTNPYDFPMCSQGQITVASIDDKEE	L	I	T	M	C	S	0	0	1	1	1	0	0	0	0	1	0	0	1	1	2	0	2	0	1	0	0	0	11	0.000400914	7.66368e-05	0	0.00157653	0.000153098	0.00117759	-1.07	0.0145429	1.9704	0.0331987	0.0372063	2.17892	1.27671e-05	-3.8998e-05	-7.45467e-06	0	-0.000153353	-1.48923e-05
VSDGPPPVVGAPGAPM	LVTKGGTAEHSAFISVSDGPPPVVGAPGAP	SDGPPPVVGAPGAPMDIRIHDANRDYVIVS	S	V	S	P	M	D	2	0	0	1	0	0	0	3	0	0	0	0	1	0	5	1	0	0	0	3	0	0	16	0.00104849	0	0.000783358	0.00229262	0	0.00172591	-1	0.00255974	2.17182	0.0636073	0.0151018	2.39048	0.00441253	-6.55309e-05	0	-4.89599e-05	-0.000143289	0
VVPVYPDVDGVRQ	VVLRGLSSDTLYDVAVVPVYPDVDGVRQAE	VAVVPVYPDVDGVRQAETGKTKPLSGVKNL	A	V	V	R	Q	A	0	1	0	2	0	1	0	1	0	0	0	0	0	0	2	0	0	0	1	5	0	0	13	0.000866748	0	0	0.00185824	0	0	-1	0.00255974	2.17182	0.0636073	0.0151018	2.39048	0.00441253	-6.66729e-05	0	0	-0.000142942	0
RNPYTPPSAPGGPEGS	KYGVGDYLETEPVVARNPYTPPSAPGGPEG	NPYTPPSAPGGPEGSQITKDSIVLSWTAPE	A	R	N	G	S	Q	1	1	1	0	0	0	1	3	0	0	0	0	0	0	5	2	1	0	1	0	0	0	16	0.00120951	0	0	0.00228398	0	0.00103532	0	0.901372	6.11924	1.56802	0.769323	6.48272	1.13727	0	0	0	0	0
TLITTNPYDFPM	FYQMMTNHKPEIVEMTLITTNPYDFPMCSQ	VEMTLITTNPYDFPMCSQGQITVASIDDKE	M	T	L	P	M	C	0	0	1	1	0	0	0	0	0	1	1	0	1	1	2	0	3	0	1	0	0	0	12	0.000943091	0	0.000227662	0.00171255	0	0.000891205	-1	0.00255974	2.17182	0.0636073	0.0151018	2.39048	0.00441253	-7.85909e-05	0	-1.89718e-05	-0.000142713	0
FVAL	______________________________	______________________________	-	F	V	A	L	-	1	0	0	0	0	0	0	0	0	0	1	0	0	1	0	0	0	0	0	1	0	0	4	0	0	0	0.000569849	0.000373805	0.000730397	0	0.901372	6.11924	1.56802	0.769323	6.48272	1.13727	0	0	0	0	0
VLGF	IDDRDELVATDDAFDVLGFTQEEKNGIYKL	DELVATDDAFDVLGFTQEEKNGIYKLVGAI	D	V	L	G	F	T	0	0	0	0	0	0	0	1	0	0	1	0	0	1	0	0	0	0	0	1	0	0	4	5.83761e-05	6.08197e-05	0.000631454	0.000569349	0.00021121	0.000606292	0	0.901372	6.11924	1.56802	0.769323	6.48272	1.13727	0	0	0	0	0
YGVF	KNGGKYSVEFTLPDVYGVFQFKVDYNRLGY	KYSVEFTLPDVYGVFQFKVDYNRLGYTHLY	V	Y	G	V	F	Q	0	0	0	0	0	0	0	1	0	0	0	0	0	1	0	0	0	0	1	1	0	0	4	0.000488195	0	0	0.000568533	0	0	0	0.901372	6.11924	1.56802	0.769323	6.48272	1.13727	0	0	0	0	0
LDPVDPPGQPEPL	AGVGKPSKASEAMFALDPVDPPGQPEPLYV	FALDPVDPPGQPEPLYVNKNVITIQWTKPE	A	L	D	P	L	Y	0	0	0	2	0	1	1	1	0	0	2	0	0	0	5	0	0	0	0	1	0	0	13	0.00158477	6.24591e-05	0.00412747	0.00184434	0	0.00354214	-3	4.20494	0.276981	3.05479	4.50666	0.206009	3.7387	-0.000365716	-1.44136e-05	-0.000952494	-0.000425617	0
ADFEEPLSDEE	______________________________	______________________________	M	A	D	E	E	K	1	0	0	2	0	0	4	0	0	0	1	0	0	1	1	1	0	0	0	0	0	0	11	0.000911117	0	0.000668759	0.00155587	0	0.00139544	-6	25.5085	12.4347	22.5416	26.244	11.9293	24.3401	-0.000496973	0	-0.000364777	-0.000848658	0
GSLEDQIIAA	TISVGGAGDKKKEEAGSLEDQIIAANPLLE	KKEEAGSLEDQIIAANPLLEAYGNAKTVRN	A	G	S	A	A	N	2	0	0	1	0	1	1	1	0	2	1	0	0	0	0	1	0	0	0	0	0	0	10	0	6.39879e-05	0.000254946	0.00141386	0	0	-2	1.10375	0.224401	0.559197	1.26088	0.298245	0.871559	0	-1.27976e-05	-5.09891e-05	-0.000282772	0
VLYPPVVE	SVVQLYQKSSNKLLPVLYPPVVEETGGAKK	SSNKLLPVLYPPVVEETGGAKKGGKKKGGS	P	V	L	V	E	E	0	0	0	0	0	0	1	0	0	0	1	0	0	0	2	0	0	0	1	3	0	0	8	0.0011184	0.00226379	0.0257798	0.00112757	0.0029866	0.021662	-1	0.00255974	2.17182	0.0636073	0.0151018	2.39048	0.00441253	-0.0001398	-0.000282974	-0.00322248	-0.000140946	-0.000373325
VMPLPPVAM	LDKKVRLSQILSGTEVMPLPPVAMQAVREA	ILSGTEVMPLPPVAMQAVREAAIMFKPAVT	E	V	M	A	M	Q	1	0	0	0	0	0	0	0	0	0	1	0	2	0	3	0	0	0	0	2	0	0	9	0.00058326	0	0.000818949	0.00126224	0	0.00151754	0	0.901372	6.11924	1.56802	0.769323	6.48272	1.13727	0	0	0	0	0
DEFDDEDIGFGL	FQIEELALELAAQVLDEFDDEDIGFGLIDE	QVLDEFDDEDIGFGLIDEKQDKIVAKKLDL	L	D	E	G	L	I	0	0	0	4	0	0	2	2	0	1	1	0	0	2	0	0	0	0	0	0	0	0	12	0.000338916	0	0	0.00168238	0	0.000381724	-6	25.5085	12.4347	22.5416	26.244	11.9293	24.3401	-0.000169458	0	0	-0.00084119	0
GRDLTDYLMK	EGYALPHAIMRLDLAGRDLTDYLMKILTER	RLDLAGRDLTDYLMKILTERGYSFVTTAER	A	G	R	M	K	I	0	1	0	2	0	0	0	1	0	0	2	1	1	0	0	0	1	0	1	0	0	0	10	0.00167448	8.27251e-05	0	0.0013944	0	0.000255873	0	0.901372	6.11924	1.56802	0.769323	6.48272	1.13727	0	0	0	0	0
FKVEDEFPDLS	______________________________	FKLNFKVEDEFPDLSKHNNHMAKVLTKEIY	N	F	K	L	S	K	0	0	0	2	0	0	2	0	0	0	1	1	0	2	1	1	0	0	0	1	0	0	11	0.00342504	0.000163225	0.011016	0.00153219	0.000176972	0.00874566	-3	4.20494	0.276981	3.05479	4.50666	0.206009	3.7387	-0.000934102	-4.4516e-05	-0.00300436	-0.00041787	-4.82652e-05
VEWTDEERTIIN	______________________________	______________________________	M	V	E	I	N	D	0	1	1	1	0	0	3	0	0	2	0	0	0	0	0	0	2	1	0	1	0	0	12	0.000721333	0	0.00139152	0.00167122	0	0.000845717	-3	4.20494	0.276981	3.05479	4.50666	0.206009	3.7387	-0.000180333	0	-0.000347879	-0.000417805	0
FSF	QIKERASQAVKHKFTFSFDVVREAPEVVTE	ERASQAVKHKFTFSFDVVREAPEVVTELES	T	F	S	S	F	D	0	0	0	0	0	0	0	0	0	0	0	0	0	2	0	1	0	0	0	0	0	0	3	0.000114634	0	0.000243959	0.00041699	0.000167279	0.000977885	0	0.901372	6.11924	1.56802	0.769323	6.48272	1.13727	0	0	0	0	0
VFLV	SPTFVASSLGPKKDVVFLVDGSSSVGREFP	VASSLGPKKDVVFLVDGSSSVGREFPIIQE	V	V	F	L	V	D	0	0	0	0	0	0	0	0	0	0	1	0	0	1	0	0	0	0	0	2	0	0	4	0.00117494	4.48459e-05	0.0013364	0.000555457	7.62897e-05	0	0	0.901372	6.11924	1.56802	0.769323	6.48272	1.13727	0	0	0	0	0
GEKLKGADPEDVIV	EASGPINFTVFLTMFGEKLKGADPEDVIVA	FGEKLKGADPEDVIVAAFKILDPEATGSIK	F	G	E	I	V	A	1	0	0	2	0	0	2	2	0	1	1	2	0	0	1	0	0	0	0	2	0	0	14	0.00103682	0	0.000763873	0.00193293	0	0.00121435	-2	1.10375	0.224401	0.559197	1.26088	0.298245	0.871559	-0.000148117	0	-0.000109125	-0.000276133	0
GVGVGDWVVS	LTVSRLTPGGKAAQAGVGVGDWVVSIGEIN	KAAQAGVGVGDWVVSIGEINAEDMTHVEAQ	A	G	V	V	S	I	0	0	0	1	0	0	0	3	0	0	0	0	0	0	0	1	0	1	0	4	0	0	10	0.000683482	0.000234832	0	0.00137809	0.000440297	0	-1	0.00255974	2.17182	0.0636073	0.0151018	2.39048	0.00441253	-6.83482e-05	-2.34832e-05	0	-0.000137809	-4.40297e-05
LLVL	TTARGSRKDQGVPQVLLVLTGGRSSDDSKA	GSRKDQGVPQVLLVLTGGRSSDDSKAAALA	V	L	L	V	L	T	0	0	0	0	0	0	0	0	0	0	3	0	0	0	0	0	0	0	0	1	0	0	4	0.000153118	0.000200075	0.000211857	0.00055025	0.000322922	0.00200362	0	0.901372	6.11924	1.56802	0.769323	6.48272	1.13727	0	0	0	0	0
GSSGSAGKDGMSGLPGPSGPSGPRGRSGE	GPAGSAGPAGPRGPSGSSGSAGKDGMSGLP	PGPSGPSGPRGRSGEMGPAGPPGPPGPPGP	S	G	S	G	E	M	1	2	0	1	0	0	1	10	0	0	1	1	1	0	4	7	0	0	0	0	0	0	29	0.00157624	0.00230259	0	0.00398163	0	0.0471853	1	3.80018	12.0667	5.07243	3.52354	12.575	4.27012	5.43531e-05	7.93996e-05	0	0.000137298	0
MELDDL	DPTDEPVAEEPFTFTMELDDLPKEKLKELI	VAEEPFTFTMELDDLPKEKLKELIYEETAQ	T	M	E	D	L	P	0	0	0	2	0	0	1	0	0	0	2	0	1	0	0	0	0	0	0	0	0	0	6	0.000533073	4.0614e-05	0.00397183	0.000823572	6.76294e-05	0.00801463	-3	4.20494	0.276981	3.05479	4.50666	0.206009	3.7387	-0.000266537	-2.0307e-05	-0.00198591	-0.000411786	-3.38147e-05
LDPIISDRHGGYKPT	CVAGDEESYEVFKDLLDPIISDRHGGYKPT	LDPIISDRHGGYKPTDKHATDLNFENLKGG	L	L	D	P	T	D	0	1	0	2	0	0	0	2	1	2	1	1	0	0	2	1	1	0	1	0	0	0	15	0.00104779	0.000633867	0	0.0020548	0.001021	0.00222837	0.1	1.10125	6.62398	1.82846	0.954745	7.00194	1.36055	6.98524e-06	4.22578e-06	0	1.36987e-05	6.80668e-06
IKYGGDEIPYSPY	TVSYVPDSVGNYTITIKYGGDEIPYSPYRI	ITIKYGGDEIPYSPYRIKSLPTGDASKCLL	T	I	K	P	Y	R	0	0	0	1	0	0	1	2	0	2	0	1	0	0	2	1	0	0	3	0	0	0	13	0.0032325	0	0.00372445	0.00176985	0	0.000612493	-1	0.00255974	2.17182	0.0636073	0.0151018	2.39048	0.00441253	-0.000248654	0	-0.000286496	-0.000136143	0
NYLL	SAVRGEQIEIKAILHNYLLDEIKVRVYLKE	GEQIEIKAILHNYLLDEIKVRVYLKEVMDV	H	N	Y	L	L	D	0	0	1	0	0	0	0	0	0	0	2	0	0	0	0	0	0	0	1	0	0	0	4	0	0	0.000114831	0.000544327	0	0.000198985	0	0.901372	6.11924	1.56802	0.769323	6.48272	1.13727	0	0	0	0	0
PLLK	NVKHWPWMKVYYKIKPLLKTAETEKELSQM	WPWMKVYYKIKPLLKTAETEKELSQMKENY	K	P	L	L	K	T	0	0	0	0	0	0	0	0	0	0	2	1	0	0	1	0	0	0	0	0	0	0	4	4.94291e-05	0	0.00242655	0.000543697	0	0.000974269	1	3.80018	12.0667	5.07243	3.52354	12.575	4.27012	1.23573e-05	0	0.000606638	0.000135924	0
GQKDSYVGDEAQSKRGILTL	SIVGRPRHQGVMVGMGQKDSYVGDEAQSKR	YVGDEAQSKRGILTLKYPIEHGIITNWDDM	M	G	Q	T	L	K	1	1	0	2	0	2	1	3	0	1	2	2	0	0	0	2	1	0	1	1	0	0	20	0.18335	0.000408452	0	0.00270869	0.000193689	0	0	0.901372	6.11924	1.56802	0.769323	6.48272	1.13727	0	0	0	0	0
AFKILDPEATGSIK	GEKLKGADPEDVIVAAFKILDPEATGSIKK	AAFKILDPEATGSIKKEFLQELLTTQCDRF	A	A	F	I	K	K	2	0	0	1	0	0	1	1	0	2	1	2	0	1	1	1	1	0	0	0	0	0	14	0.00147125	0	0	0.00188877	0	0.000505112	0	0.901372	6.11924	1.56802	0.769323	6.48272	1.13727	0	0	0	0	0
DAGDAFDGF	EQDKYRLTYGYYFAGDAGDAFDGFDFGDDA	GYYFAGDAGDAFDGFDFGDDASDKAYTVHN	G	D	A	G	F	D	2	0	0	3	0	0	0	2	0	0	0	0	0	2	0	0	0	0	0	0	0	0	9	0.000191903	0	0	0.00121311	0	0.000590128	-3	4.20494	0.276981	3.05479	4.50666	0.206009	3.7387	-6.39678e-05	0	0	-0.000404372	0
DSLDQPGPPCNPR	GLSAPSVASPFYKATDSLDQPGPPCNPRTL	ATDSLDQPGPPCNPRTLDTTKSSITVAWNK	T	D	S	P	R	T	0	1	1	2	1	1	0	1	0	0	1	0	0	0	4	1	0	0	0	0	0	0	13	0	0	0	0.00175163	0	0	-1.07	0.0145429	1.9704	0.0331987	0.0372063	2.17892	1.27671e-05	0	0	0	-0.000144172	0
VLW	PDKPDIDDITAHSMVVLWSEPADNGSPILG	PDIDDITAHSMVVLWSEPADNGSPILGYWV	V	V	L	L	W	S	0	0	0	0	0	0	0	0	0	0	1	0	0	0	0	0	0	1	0	1	0	0	3	0.000161197	1.87934e-05	0.000665823	0.000403696	8.56866e-05	0.00197529	0	0.901372	6.11924	1.56802	0.769323	6.48272	1.13727	0	0	0	0	0
LMTL	NIIQEYVTLRTRYSELMTLTSQYIKFITDT	EYVTLRTRYSELMTLTSQYIKFITDTQRRL	E	L	M	T	L	T	0	0	0	0	0	0	0	0	0	0	2	0	1	0	0	0	1	0	0	0	0	0	4	0	0	0	0.000537746	0.00013757	0.000915801	0	0.901372	6.11924	1.56802	0.769323	6.48272	1.13727	0	0	0	0	0
DGSLTTPPLLE	DPTTLLPGCLDYWTYDGSLTTPPLLESVTW	YWTYDGSLTTPPLLESVTWIVCKETISVSP	Y	D	G	L	E	S	0	0	0	1	0	0	1	1	0	0	3	0	0	0	2	1	2	0	0	0	0	0	11	0.00133606	0	0.000444451	0.00147821	0	0.000589602	-2	1.10375	0.224401	0.559197	1.26088	0.298245	0.871559	-0.00024292	0	-8.08092e-05	-0.000268766	0
RNPFVPPGAPQEL	KYGVGEPLESTPVIMRNPFVPPGAPQELEI	IMRNPFVPPGAPQELEITNITRDSMTVCWS	M	R	N	E	L	E	1	1	1	0	0	1	1	1	0	0	1	0	0	1	4	0	0	0	0	1	0	0	13	0.00057478	0	0.000927102	0.00174693	0	0.00133774	0	0.901372	6.11924	1.56802	0.769323	6.48272	1.13727	0	0	0	0	0
GDSGSAGPAGPSGPRGPAGPHGPPGKDGRSGSHGT	GHGGLQGMPGPAGQSGDSGSAGPAGPSGPR	HGPPGKDGRSGSHGTIGAPGARGPPGYLGP	S	G	D	G	T	I	3	2	0	2	0	0	0	12	2	0	0	1	0	0	7	5	1	0	0	0	0	0	35	0	0.00154115	0	0.00470102	0	0	1.2	4.61995	13.4961	6.01331	4.31439	14.0334	5.13669	0	5.28394e-05	0	0.000161178	0
VSLF	MEKNALMFTVDIENAVSLFPEEGEPKSILN	ALMFTVDIENAVSLFPEEGEPKSILNAKRG	A	V	S	L	F	P	0	0	0	0	0	0	0	0	0	0	1	0	0	1	0	1	0	0	0	1	0	0	4	0.000273727	2.51159e-05	0.000363435	0.000536787	0	0.00102644	0	0.901372	6.11924	1.56802	0.769323	6.48272	1.13727	0	0	0	0	0
KELVDFIEDHDRPTLR	FLADPLVIPGKPYTEKELVDFIEDHDRPTL	ELVDFIEDHDRPTLRKLQPHNMYEIWDDDV	E	K	E	L	R	K	0	2	0	3	0	0	2	0	1	1	2	1	0	1	1	0	1	0	0	1	0	0	16	0.00055349	0	0	0.00214286	0	0	-1.9	0.903629	0.329143	0.419638	1.0463	0.417468	0.694844	-6.5727e-05	0	0	-0.000254464	0
LEQQVDDLEGS	AEEDKVNSLTKAKTKLEQQVDDLEGSLEQE	AKTKLEQQVDDLEGSLEQEKKLRMDLERAK	K	L	E	G	S	L	0	0	0	2	0	2	2	1	0	0	2	0	0	0	0	1	0	0	0	1	0	0	11	0.000931559	0.000111909	0	0.00146861	0.000255219	0.00163832	-4	9.30612	2.32956	7.55038	9.75244	2.11377	8.60585	-0.000338749	-4.06941e-05	0	-0.000534041	-9.28068e-05
LLWE	PRNLQVTNITRTSVSLLWERPDNDGGAKVV	QVTNITRTSVSLLWERPDNDGGAKVVGYIV	S	L	L	W	E	R	0	0	0	0	0	0	1	0	0	0	2	0	0	0	0	0	0	1	0	0	0	0	4	0.00252223	0.000150902	0.0139356	0.000533697	0.000175217	0.00907603	-1	0.00255974	2.17182	0.0636073	0.0151018	2.39048	0.00441253	-0.000630558	-3.77254e-05	-0.00348389	-0.000133424	-4.38043e-05
TQFNKPGPPEAPE	MGTGPAIESKPVTVKTQFNKPGPPEAPEVS	VKTQFNKPGPPEAPEVSKVGKEEMTVVWAP	K	T	Q	P	E	V	1	0	1	0	0	1	2	1	0	0	0	1	0	1	4	0	1	0	0	0	0	0	13	0.000910823	0	0	0.00172154	0	0	-1	0.00255974	2.17182	0.0636073	0.0151018	2.39048	0.00441253	-7.00633e-05	0	0	-0.000132426	0
EVEPSDTIENVKAK	MQIFVKTLTGKTITLEVEPSDTIENVKAKI	LEVEPSDTIENVKAKIQDKEGIPPDQQRLI	L	E	V	A	K	I	1	0	1	1	0	0	3	0	0	1	0	2	0	0	1	1	1	0	0	2	0	0	14	0.00203537	0	0.0120715	0.00184791	0	0.000493052	-2	1.10375	0.224401	0.559197	1.26088	0.298245	0.871559	-0.000290766	0	-0.0017245	-0.000263987	0
TDKEQDQLINDHFLFDKPVSPL	LSGEFKGKYYPLNGMTDKEQDQLINDHFLF	LINDHFLFDKPVSPLLTCAGMARDWPDARG	M	T	D	P	L	L	0	0	1	4	0	2	1	0	1	1	3	2	0	2	2	1	1	0	0	1	0	0	22	0.00280194	0	0	0.00290362	0	0.00041246	-2.9	3.80482	0.181723	2.71523	4.09208	0.125232	3.36199	-0.000369347	0	0	-0.000382751	0
SGPNISMPDLDFNLK	PEGKIKGSKFKMPSLSGPNISMPDLDFNLK	SGPNISMPDLDFNLKGTKLKGDVDMSGPKI	L	S	G	L	K	G	0	0	2	2	0	0	0	1	0	1	2	1	1	1	2	2	0	0	0	0	0	0	15	0.00169715	0	0	0.00197899	0	0	-1	0.00255974	2.17182	0.0636073	0.0151018	2.39048	0.00441253	-0.000113143	0	0	-0.000131933	0
SGPLSPGYKVF	IFRKGGVDSQMYLVQSGPLSPGYKVFCDQT	YLVQSGPLSPGYKVFCDQTTKDGGWLLIQN	Q	S	G	V	F	C	0	0	0	0	0	0	0	2	0	0	1	1	0	1	2	2	0	0	1	1	0	0	11	0.0012781	0	0	0.00144402	0	0	1	3.80018	12.0667	5.07243	3.52354	12.575	4.27012	0.000116191	0	0	0.000131275	0
GWKPPERTGGSPISGY	IALQITGASRDFLSIGWKPPERTGGSPISG	WKPPERTGGSPISGYHVEMCEAGTEKWMRV	I	G	W	G	Y	H	0	1	0	0	0	0	1	4	0	1	0	1	0	0	3	2	1	1	1	0	0	0	16	0.00135684	0	0	0.00209759	0	0.000241897	1	3.80018	12.0667	5.07243	3.52354	12.575	4.27012	8.48026e-05	0	0	0.0001311	0
INDHFLFDKPVSPL	YYPLKSMTDAEQDQLINDHFLFDKPVSPLL	LINDHFLFDKPVSPLLTCAGMARDWPDGRG	L	I	N	P	L	L	0	0	1	2	0	0	0	0	1	1	2	1	0	2	2	1	0	0	0	1	0	0	14	0.000927962	0	0	0.00183484	0	0	-0.9	0.00244097	2.47656	0.124048	0.000523918	2.7097	0.0276979	-5.96547e-05	0	0	-0.000117954	0
GAAGPAGPSGPRGPAGIAG	GPAGKTGDRGETGPAGAAGPAGPSGPRGPA	PAGPSGPRGPAGIAGARGDKGESGEAGERG	A	G	A	A	G	A	5	1	0	0	0	0	0	7	0	1	0	0	0	0	4	1	0	0	0	0	0	0	19	0.0019669	0	0	0.00248586	0	0	1	3.80018	12.0667	5.07243	3.52354	12.575	4.27012	0.000103521	0	0	0.000130835	0
VSPVDPPGQPDYTDVTGD	SGFSRMSDVSKPTMAVSPVDPPGQPDYTDV	VDPPGQPDYTDVTGDSVSLKWDAPKRDGGS	A	V	S	G	D	S	0	0	0	4	0	1	0	2	0	0	0	0	0	0	4	1	2	0	1	3	0	0	18	0.00209653	0	0.00391502	0.00235265	0	0.0020977	-4	9.30612	2.32956	7.55038	9.75244	2.11377	8.60585	-0.000465895	0	-0.000870004	-0.00052281	0
FEDVIAEPPGTY	NRDPKRINDDVVRVDFEDVIAEPPGTYSFD	RVDFEDVIAEPPGTYSFDGVWKASFTTFTV	D	F	E	T	Y	S	1	0	0	1	0	0	2	1	0	1	0	0	0	1	2	0	1	0	1	1	0	0	12	0.000868026	0	0.00332814	0.00156792	0	0.000331639	-3	4.20494	0.276981	3.05479	4.50666	0.206009	3.7387	-0.000217006	0	-0.000832036	-0.000391979	0
GVTVEPFWPS	VTVTEDKLNALIKAAGVTVEPFWPSLFAKA	LIKAAGVTVEPFWPSLFAKALTSVDIGSLI	A	G	V	P	S	L	0	0	0	0	0	0	1	1	0	0	0	0	0	1	2	1	1	1	0	2	0	0	10	0.000914122	0	6.80325e-05	0.00130617	0	0.000247781	-1	0.00255974	2.17182	0.0636073	0.0151018	2.39048	0.00441253	-9.14122e-05	0	-6.80325e-06	-0.000130617	0
VGLL	GRKVAEQELIDASERVGLLHSQNTSLLNTK	AEQELIDASERVGLLHSQNTSLLNTKKKLE	R	V	G	L	L	H	0	0	0	0	0	0	0	1	0	0	2	0	0	0	0	0	0	0	0	1	0	0	4	0.00608688	2.08311e-05	0	0.000522038	3.84168e-05	0.000672151	0	0.901372	6.11924	1.56802	0.769323	6.48272	1.13727	0	0	0	0	0
ITTNPYDFPM	QMMTNHKPEIVEMTLITTNPYDFPMCSQGQ	VEMTLITTNPYDFPMCSQGQITVASIDDKE	L	I	T	P	M	C	0	0	1	1	0	0	0	0	0	1	0	0	1	1	2	0	2	0	1	0	0	0	10	0.000308733	0.00316757	0.000192562	0.00130084	0.0100111	0.00078133	-1	0.00255974	2.17182	0.0636073	0.0151018	2.39048	0.00441253	-3.08733e-05	-0.000316757	-1.92562e-05	-0.000130084	-0.00100111
DLDLPIVGRPPPVCSW	SIPQKVVNVLAGKALDLDLPIVGRPPPVCS	LDLPIVGRPPPVCSWYFAGTKMKGSERVKV	L	D	L	S	W	Y	0	1	0	2	1	0	0	1	0	1	2	0	0	0	4	1	0	1	0	2	0	0	16	0.000211965	0	6.73617e-05	0.00208042	0	0.000474702	-1.07	0.0145429	1.9704	0.0331987	0.0372063	2.17892	1.27671e-05	-1.41752e-05	0	-4.50481e-06	-0.000139128	0
EEDHLRVI	GIWHNDAKSFLVWVNEEDHLRVIAMEQGGN	SFLVWVNEEDHLRVIAMEQGGNMREVFRRF	N	E	E	V	I	A	0	1	0	1	0	0	2	0	1	1	1	0	0	0	0	0	0	0	0	1	0	0	8	0.00917178	0	0.00582777	0.00103975	0	0.00439469	-1.9	0.903629	0.329143	0.419638	1.0463	0.417468	0.694844	-0.0021783	0	-0.0013841	-0.000246942	0
WLDWDAAPGPVIK	PSGKLRVRDVTHSTLWLDWDAAPGPVIKYL	TLWLDWDAAPGPVIKYLVTYQPDNGEAKEL	L	W	L	I	K	Y	2	0	0	2	0	0	0	1	0	1	1	1	0	0	2	0	0	2	0	1	0	0	13	0.00321501	0	0	0.0016896	0	0	-1	0.00255974	2.17182	0.0636073	0.0151018	2.39048	0.00441253	-0.000247309	0	0	-0.000129969	0
GDQGPAGSAGPAGPRGPSGSSGSAGKDGMS	GFTGMQGPPGQAGSSGDQGPAGSAGPAGPR	GPSGSSGSAGKDGMSGLPGPSGPSGPRGRS	S	G	D	M	S	G	4	1	0	2	0	1	0	10	0	0	0	1	1	0	4	6	0	0	0	0	0	0	30	0.00175952	0	0	0.00389833	0	0.00101357	0	0.901372	6.11924	1.56802	0.769323	6.48272	1.13727	0	0	0	0	0
DLGL	TKDLKNGMVVTSMYNDLGLHINHYSNGVVT	KNGMVVTSMYNDLGLHINHYSNGVVTVNCA	N	D	L	G	L	H	0	0	0	1	0	0	0	1	0	0	2	0	0	0	0	0	0	0	0	0	0	0	4	0	0	0	0.000519648	0	0	-1	0.00255974	2.17182	0.0636073	0.0151018	2.39048	0.00441253	0	0	0	-0.000129912	0
SIDDKEELDAT	PYDFPMCSQGQITVASIDDKEELDATDAAI	ITVASIDDKEELDATDAAIDILGFTNEEKM	A	S	I	A	T	D	1	0	0	3	0	0	2	0	0	1	1	1	0	0	0	1	1	0	0	0	0	0	11	0.000360591	0	0.00272393	0.00142872	0	0.000232581	-4	9.30612	2.32956	7.55038	9.75244	2.11377	8.60585	-0.000131124	0	-0.00099052	-0.000519534	0
ALPF	MRSAGLSLLLVTACWALPFRQSGFMDFMME	GLSLLLVTACWALPFRQSGFMDFMMEDEPG	W	A	L	P	F	R	1	0	0	0	0	0	0	0	0	0	1	0	0	1	1	0	0	0	0	0	0	0	4	0.000288339	0	0	0.000516916	1.51361e-05	0.000462926	0	0.901372	6.11924	1.56802	0.769323	6.48272	1.13727	0	0	0	0	0
YFF	TRNNAVVQGLIDGKGYFFRIAAENIIGMGP	NAVVQGLIDGKGYFFRIAAENIIGMGPFIE	G	Y	F	F	F	R	0	0	0	0	0	0	0	0	0	0	0	0	0	2	0	0	0	0	1	0	0	0	3	0	2.11044e-05	0	0.000386829	0	0.00058354	0	0.901372	6.11924	1.56802	0.769323	6.48272	1.13727	0	0	0	0	0
EEEPAEGVVPGKPL	MRGTSAPVTGQIIVTEEEPAEGVVPGKPLE	TEEEPAEGVVPGKPLELEVTEATKNYVVLS	T	E	E	P	L	E	1	0	0	0	0	0	4	2	0	0	1	1	0	0	3	0	0	0	0	2	0	0	14	0.00153275	0	0	0.00180435	0	0.000496105	-3	4.20494	0.276981	3.05479	4.50666	0.206009	3.7387	-0.000328446	0	0	-0.000386646	0
WLF	IVKFSTTIEYVTKVNWLFNGKLVKPGKELK	FSTTIEYVTKVNWLFNGKLVKPGKELKCSK	N	W	L	L	F	N	0	0	0	0	0	0	0	0	0	0	1	0	0	1	0	0	0	1	0	0	0	0	3	5.35938e-05	8.90611e-06	0.000100143	0.000385992	1.01506e-05	0.000515699	0	0.901372	6.11924	1.56802	0.769323	6.48272	1.13727	0	0	0	0	0
NWNDPKDSGGSPITGY	APPEIVSIRHESATLNWNDPKDSGGSPITG	WNDPKDSGGSPITGYHVEFKERNSLMWKRA	L	N	W	G	Y	H	0	0	2	2	0	0	0	3	0	1	0	1	0	0	2	2	1	1	1	0	0	0	16	0.00172567	0	0.00140111	0.00205805	0	0.00203239	-1	0.00255974	2.17182	0.0636073	0.0151018	2.39048	0.00441253	-0.000107855	0	-8.75691e-05	-0.000128628	0
GSAGPAGPRGPSGSSGSAGKDGMSGLPGPSGPSGPRGRSG	GPPGQAGSSGDQGPAGSAGPAGPRGPSGSS	LPGPSGPSGPRGRSGEMGPAGPPGPPGPPG	A	G	S	S	G	E	3	3	0	1	0	0	0	14	0	0	1	1	1	0	7	9	0	0	0	0	0	0	40	0.00158025	0	0	0.00513768	0	0.00128034	3	15.5978	29.9615	18.0812	15.032	30.7594	16.5358	0.000118519	0	0	0.000385326	0
FDAITPDEQGKQL	______________________________	IEFDAITPDEQGKQLFFKDGFLWKGFRGPA	E	F	D	Q	L	F	1	0	0	2	0	2	1	1	0	1	1	1	0	1	1	0	1	0	0	0	0	0	13	0.00696658	0	0.00114974	0.00166514	0	0	-2	1.10375	0.224401	0.559197	1.26088	0.298245	0.871559	-0.00107178	0	-0.000176883	-0.000256176	0
EAPL	ETDKPVQAKNKFDVPEAPLNVLVSKVSKFG	PVQAKNKFDVPEAPLNVLVSKVSKFGCTVS	P	E	A	P	L	N	1	0	0	0	0	0	1	0	0	0	1	0	0	0	1	0	0	0	0	0	0	0	4	0.00122096	0	0	0.000511379	0	0	-1	0.00255974	2.17182	0.0636073	0.0151018	2.39048	0.00441253	-0.000305239	0	0	-0.000127845	0
IDLNSYGTRDELS	VQIGVAQFSNVGRREIDLNSYGTRDELSAA	REIDLNSYGTRDELSAALGRIKPKAGQTVN	E	I	D	L	S	A	0	1	1	2	0	0	1	1	0	1	2	0	0	0	0	2	1	0	1	0	0	0	13	0.000292517	0.000283018	0	0.00166115	0.000301236	0.00141331	-2	1.10375	0.224401	0.559197	1.26088	0.298245	0.871559	-4.50025e-05	-4.35413e-05	0	-0.000255561	-4.6344e-05
GFF	GKGFEPTVEALFGENGFFPDTALRTMYFVS	FEPTVEALFGENGFFPDTALRTMYFVSDNM	N	G	F	F	F	P	0	0	0	0	0	0	0	1	0	0	0	0	0	2	0	0	0	0	0	0	0	0	3	0.00014982	1.2567e-05	0.000287718	0.000381678	0	0.000625076	0	0.901372	6.11924	1.56802	0.769323	6.48272	1.13727	0	0	0	0	0
VSPHPVVEDTMRPM	AKNRFGEDSCKARLTVSPHPVVEDTMRPMF	TVSPHPVVEDTMRPMFKRLLANVECVEGDS	T	V	S	P	M	F	0	1	0	1	0	0	1	0	1	0	0	0	2	0	3	1	1	0	0	3	0	0	14	0.000776096	0	0	0.00177886	0	0.000255489	-0.9	0.00244097	2.47656	0.124048	0.000523918	2.7097	0.0276979	-4.98919e-05	0	0	-0.000114355	0
PMVE	HQEFKSCLRSLGYDLPMVEEGEPDPEFESI	KSCLRSLGYDLPMVEEGEPDPEFESILDTV	L	P	M	V	E	E	0	0	0	0	0	0	1	0	0	0	0	0	1	0	1	0	0	0	0	1	0	0	4	0.000496949	0	0.000392336	0.000507874	0	0.000276809	-1	0.00255974	2.17182	0.0636073	0.0151018	2.39048	0.00441253	-0.000124237	0	-9.80839e-05	-0.000126969	0
DKPGPATGPVKL	NALGSKDATIEVITLDKPGPATGPVKLEDI	ITLDKPGPATGPVKLEDISAESITLSWEPP	L	D	K	K	L	E	1	0	0	1	0	0	0	2	0	0	1	2	0	0	3	0	1	0	0	1	0	0	12	0.000603626	0	0	0.00152019	0	0.000278738	1	3.80018	12.0667	5.07243	3.52354	12.575	4.27012	5.03022e-05	0	0	0.000126682	0
LVGVL	NLAKAESRKKELEEKLVGVLQEKNELQLQI	ESRKKELEEKLVGVLQEKNELQLQISSSTM	K	L	V	V	L	Q	0	0	0	0	0	0	0	1	0	0	2	0	0	0	0	0	0	0	0	2	0	0	5	0.00126977	0	0.00237804	0.000632751	0	0.000730761	0	0.901372	6.11924	1.56802	0.769323	6.48272	1.13727	0	0	0	0	0
VVPDLPNLPPL	FGVEGGSISLACSMVVVPDLPNLPPLAHWY	CSMVVVPDLPNLPPLAHWYRDDHLMKAGPL	V	V	V	P	L	A	0	0	1	1	0	0	0	0	0	0	3	0	0	0	4	0	0	0	0	2	0	0	11	0.00205436	3.07492e-05	0.00405174	0.00139182	1.05728e-05	0.00214026	-1	0.00255974	2.17182	0.0636073	0.0151018	2.39048	0.00441253	-0.00018676	-2.79538e-06	-0.00036834	-0.000126529	-9.61163e-07
GPTSKPVGPILL	NNVNRKSFHIHVITLGPTSKPVGPILLDEV	ITLGPTSKPVGPILLDEVRAESITISWEEP	L	G	P	L	L	D	0	0	0	0	0	0	0	2	0	1	2	1	0	0	3	1	1	0	0	1	0	0	12	0.00051901	0	0.00020397	0.00151594	0	0	1	3.80018	12.0667	5.07243	3.52354	12.575	4.27012	4.32509e-05	0	1.69975e-05	0.000126328	0
GEPGNPGPAGPAGPS	GAQGTRGPEGPAGSRGEPGNPGPAGPAGPS	GEPGNPGPAGPAGPSXXXXXXXXXXXXXXX	R	G	E	P	S	X	2	0	1	0	0	0	1	5	0	0	0	0	0	0	5	1	0	0	0	0	0	0	15	0.00236173	0	0.000362992	0.00189004	0	0.00417018	-1	0.00255974	2.17182	0.0636073	0.0151018	2.39048	0.00441253	-0.000157448	0	-2.41995e-05	-0.000126003	0
LLTF	TIGLISSCTTTAQSNLLTFENVFAGTVDTS	ISSCTTTAQSNLLTFENVFAGTVDTSGATM	N	L	L	T	F	E	0	0	0	0	0	0	0	0	0	0	2	0	0	1	0	0	1	0	0	0	0	0	4	0.00052482	4.97086e-05	0.00128977	0.00050374	0.000881386	0.00483344	0	0.901372	6.11924	1.56802	0.769323	6.48272	1.13727	0	0	0	0	0
GFAGDDAPRAVFPSIVGRPRHQ	TTALVCDNGSGLVKAGFAGDDAPRAVFPSI	PRAVFPSIVGRPRHQGVMVGMGQKDSYVGD	A	G	F	H	Q	G	3	3	0	2	0	1	0	3	1	1	0	0	0	2	3	1	0	0	0	2	0	0	22	0.0653632	0.000133884	0	0.0027649	0	0	1.1	4.20007	12.7714	5.53287	3.90897	13.2942	4.69341	0.00326816	6.69419e-06	0	0.000138245	0
GPRGPSGSSGSAGKDGMSGLPGPSGPSGPR	GSSGDQGPAGSAGPAGPRGPSGSSGSAGKD	GMSGLPGPSGPSGPRGRSGEMGPAGPPGPP	A	G	P	P	R	G	1	2	0	1	0	0	0	10	0	0	1	1	1	0	6	7	0	0	0	0	0	0	30	0.00491327	0	0	0.00376936	0	0.0033105	2	8.699	20.0141	10.5768	8.27777	20.6672	9.40297	0.000327551	0	0	0.00025129	0
SGDDLKIDVPFRGRPDPE	IEPIINLMFNIYSVRSGDDLKIDVPFRGRP	DLKIDVPFRGRPDPEVSWKKDGHSLKQTTR	R	S	G	P	E	V	0	2	0	4	0	0	1	2	0	1	1	1	0	1	3	1	0	0	0	1	0	0	18	0.00120248	0	0	0.00225679	0	0.000410964	-2	1.10375	0.224401	0.559197	1.26088	0.298245	0.871559	-0.000133609	0	0	-0.000250754	0
LTVL	GGYIVVIGGNRASADLTVLEKLRIMTPLKD	VVIGGNRASADLTVLEKLRIMTPLKDTEAQ	D	L	T	V	L	E	0	0	0	0	0	0	0	0	0	0	2	0	0	0	0	0	1	0	0	1	0	0	4	0.000562783	5.98965e-05	0.0023772	0.000501351	0.000113179	0.00396703	0	0.901372	6.11924	1.56802	0.769323	6.48272	1.13727	0	0	0	0	0
THDDISTIIDRERKVK	LPSVEQQFFASVNTMTHDDISTIIDRERKV	HDDISTIIDRERKVKTILNLGRKDIVFLVD	M	T	H	V	K	T	0	2	0	3	0	0	1	0	1	3	0	2	0	0	0	1	2	0	0	1	0	0	16	0.0032413	0	0	0.00200134	0	0	0.1	1.10125	6.62398	1.82846	0.954745	7.00194	1.36055	2.02582e-05	0	0	1.25084e-05	0
GEVEDTIQDA	INTKKKLESDLIQIQGEVEDTIQDARNAEE	LIQIQGEVEDTIQDARNAEEKAKKAITDAA	Q	G	E	D	A	R	1	0	0	2	0	1	2	1	0	1	0	0	0	0	0	0	1	0	0	1	0	0	10	0.000428171	0	0.000574079	0.00124415	0	0.00135789	-4	9.30612	2.32956	7.55038	9.75244	2.11377	8.60585	-0.000171269	0	-0.000229631	-0.00049766	0
SPATVPDAPE	GPGEPAYIDEPINISSPATVPDAPENLKWR	PINISSPATVPDAPENLKWRDKGAKTIFLF	S	S	P	P	E	N	2	0	0	1	0	0	1	0	0	0	0	0	0	0	3	1	1	0	0	1	0	0	10	0	0	6.8026e-05	0.00124401	0	0.000945858	-2	1.10375	0.224401	0.559197	1.26088	0.298245	0.871559	0	0	-1.36052e-05	-0.000248801	0
LVFF	EQWKEISDLVKKRNLLVFFDMAYQGFASGD	EISDLVKKRNLLVFFDMAYQGFASGDIDKD	L	L	V	F	F	D	0	0	0	0	0	0	0	0	0	0	1	0	0	2	0	0	0	0	0	1	0	0	4	7.13486e-05	2.42509e-05	0.00012147	0.000497245	6.38166e-06	0.000923035	0	0.901372	6.11924	1.56802	0.769323	6.48272	1.13727	0	0	0	0	0
IKDDPLLVH	KAYEKARGHHVGFRNIKDDPLLVHYMQVAK	HVGFRNIKDDPLLVHYMQVAKMQSEKNYKK	N	I	K	V	H	Y	0	0	0	2	0	0	0	0	1	1	2	1	0	0	1	0	0	0	0	1	0	0	9	0.000826971	0	0.000117724	0.00111484	0	0.000441341	-0.9	0.00244097	2.47656	0.124048	0.000523918	2.7097	0.0276979	-8.26971e-05	0	-1.17724e-05	-0.000111484	0
DSEPTLADNPYISPDAPQNPE	FRVMAVNKYGVGEALDSEPTLADNPYISPD	ADNPYISPDAPQNPEVTAITRDAMFIMWKA	L	D	S	P	E	V	2	0	2	3	0	1	2	0	0	1	1	0	0	0	5	2	1	0	1	0	0	0	21	0.0020308	0	0	0.00258064	0	0.000150817	-5	16.4073	6.38214	14.046	16.9982	6.02154	15.473	-0.000483523	0	0	-0.000614438	0
LGLM	ADQHVMFKNTLTTMSLGLMKAKREHSGRYV	VMFKNTLTTMSLGLMKAKREHSGRYVVVVE	S	L	G	L	M	K	0	0	0	0	0	0	0	1	0	0	2	0	1	0	0	0	0	0	0	0	0	0	4	0.000331634	6.89805e-05	0.000222768	0.000490835	0	0.000169862	0	0.901372	6.11924	1.56802	0.769323	6.48272	1.13727	0	0	0	0	0
KAEPAPEPVAVPAPK	VKAPAAAAKKAEPAKKAEPAPEPVAVPAPK	KAEPAPEPVAVPAPKTVDLSAVKVEFTPDQ	K	K	A	P	K	T	4	0	0	0	0	0	2	0	0	0	0	2	0	0	5	0	0	0	0	2	0	0	15	0.00117015	0	0	0.00183838	0	0	0	0.901372	6.11924	1.56802	0.769323	6.48272	1.13727	0	0	0	0	0
RPPK	LEVTAITKESISVSWRPPKYDGGAEITQYI	AITKESISVSWRPPKYDGGAEITQYILESR	W	R	P	P	K	Y	0	1	0	0	0	0	0	0	0	0	0	1	0	0	2	0	0	0	0	0	0	0	4	0.000223015	0	0	0.000486758	0	0.000141747	2	8.699	20.0141	10.5768	8.27777	20.6672	9.40297	0.000111508	0	0	0.000243379	0
VLAF	PYLVPKLTSAPVNTRVLAFLSVVAGDALTR	PKLTSAPVNTRVLAFLSVVAGDALTRHLGV	R	V	L	A	F	L	1	0	0	0	0	0	0	0	0	0	1	0	0	1	0	0	0	0	0	1	0	0	4	8.06968e-05	0	0.000337377	0.000486458	0.000253008	0.00137991	0	0.901372	6.11924	1.56802	0.769323	6.48272	1.13727	0	0	0	0	0
VDFDDIQKKRQNKD	KMIWPSAPKIPDGEKVDFDDIQKKRQNKDL	KVDFDDIQKKRQNKDLSELQGLIDAHFEGR	K	V	D	K	D	L	0	1	1	4	0	2	0	0	0	1	0	3	0	1	0	0	0	0	0	1	0	0	14	0	0.00149968	0.0100964	0.00169289	0.00360168	0.0142524	0	0.901372	6.11924	1.56802	0.769323	6.48272	1.13727	0	0	0	0	0
DTFTTPGPPYGL	GVGAFCELEDSVLAKDTFTTPGPPYGLAVL	LAKDTFTTPGPPYGLAVLSVSKRHVDLQWE	K	D	T	G	L	A	0	0	0	1	0	0	0	2	0	0	1	0	0	1	3	0	3	0	1	0	0	0	12	0.000463151	0	0.000654229	0.00144886	0	0.000478342	-1	0.00255974	2.17182	0.0636073	0.0151018	2.39048	0.00441253	-3.85959e-05	0	-5.45191e-05	-0.000120738	0
NYKGIGDCPRLS	EACEISETSQFVWSKNYKGIGDCPRLSASA	WSKNYKGIGDCPRLSASADGRTSRLTFTSP	K	N	Y	L	S	A	0	1	1	1	1	0	0	2	0	1	1	1	0	0	1	1	0	0	1	0	0	0	12	0	0	0	0.00144723	0	0.000114628	0.93	3.53217	11.5852	4.76202	3.26565	12.0834	3.98572	0	0	0	0.00011216	0
AGEDLTVEIPYVARPK	IAPVAKLLFNTFSVLAGEDLTVEIPYVARP	GEDLTVEIPYVARPKAAVSWLKDGLPLKRT	L	A	G	P	K	A	2	1	0	1	0	0	2	1	0	1	1	1	0	0	2	0	1	0	1	2	0	0	16	0.000218861	0	0	0.00192895	0	0.000331924	-1	0.00255974	2.17182	0.0636073	0.0151018	2.39048	0.00441253	-1.36788e-05	0	0	-0.000120559	0
FLW	LIFPFFTSRLLCLKPFLWSLTMLKNLTVTE	PFFTSRLLCLKPFLWSLTMLKNLTVTEGET	P	F	L	L	W	S	0	0	0	0	0	0	0	0	0	0	1	0	0	1	0	0	0	1	0	0	0	0	3	4.01625e-05	0	0.000210399	0.000361592	0	0.00113047	0	0.901372	6.11924	1.56802	0.769323	6.48272	1.13727	0	0	0	0	0
MLF	LLKQKSPTMKSRVEKMLFEKSSEDRELHLS	QKSPTMKSRVEKMLFEKSSEDRELHLSREN	K	M	L	L	F	E	0	0	0	0	0	0	0	0	0	0	1	0	1	1	0	0	0	0	0	0	0	0	3	0.00024284	0	0.00140036	0.000361517	0.000880717	0.00883145	0	0.901372	6.11924	1.56802	0.769323	6.48272	1.13727	0	0	0	0	0
EGGALPVKDPVID	AIMDAIAGQSQAKGHEGGALPVKDPVIDCA	GHEGGALPVKDPVIDCASPVYQAVIRPNAR	H	E	G	I	D	C	1	0	0	2	0	0	1	2	0	1	1	1	0	0	2	0	0	0	0	2	0	0	13	0.000949155	0	0.000756308	0.00156639	0	0.000439115	-2	1.10375	0.224401	0.559197	1.26088	0.298245	0.871559	-0.000146024	0	-0.000116355	-0.000240983	0
EPGL	AAETQELVEIVERAAEPGLELDIELRRTLV	QELVEIVERAAEPGLELDIELRRTLVVRAG	A	E	P	G	L	E	0	0	0	0	0	0	1	1	0	0	1	0	0	0	1	0	0	0	0	0	0	0	4	0	0	0	0.000481937	0	0	-1	0.00255974	2.17182	0.0636073	0.0151018	2.39048	0.00441253	0	0	0	-0.000120484	0
LMPL	______________________________	______________________________	-	L	M	P	L	-	0	0	0	0	0	0	0	0	0	0	2	0	1	0	1	0	0	0	0	0	0	0	4	0	0	0	0.000480621	9.60465e-05	0.00065099	0	0.901372	6.11924	1.56802	0.769323	6.48272	1.13727	0	0	0	0	0
MQLF	PPSEHYTIVFNVFVMMQLFNEINARKIHGE	HYTIVFNVFVMMQLFNEINARKIHGERNVF	M	M	Q	L	F	N	0	0	0	0	0	1	0	0	0	0	1	0	1	1	0	0	0	0	0	0	0	0	4	0.000747915	0	0	0.000479719	0	0.000281462	0	0.901372	6.11924	1.56802	0.769323	6.48272	1.13727	0	0	0	0	0
TEIPKEIPAETT	CQCHLRVTQCSDLGLTEIPKEIPAETTMLD	LGLTEIPKEIPAETTMLDLQNNKITEIKEN	L	T	E	T	T	M	1	0	0	0	0	0	3	0	0	2	0	1	0	0	2	0	3	0	0	0	0	0	12	0.000971264	0	0.00317979	0.00143834	0	0.0041839	-2	1.10375	0.224401	0.559197	1.26088	0.298245	0.871559	-0.000161877	0	-0.000529965	-0.000239724	0
LLME	EWFKDDVLIVEASESLLMETVETGRMNCNT	DDVLIVEASESLLMETVETGRMNCNTCVSM	S	L	L	M	E	T	0	0	0	0	0	0	1	0	0	0	2	0	1	0	0	0	0	0	0	0	0	0	4	0.0172781	0	0	0.000478832	0	0	-1	0.00255974	2.17182	0.0636073	0.0151018	2.39048	0.00441253	-0.00431952	0	0	-0.000119708	0
DFSDLPNVQQPF	VQRIASDPSYAQSVSDFSDLPNVQQPFASS	SVSDFSDLPNVQQPFASSLSHVVVGVKPMT	S	D	F	P	F	A	0	0	1	2	0	2	0	0	0	0	1	0	0	2	2	1	0	0	0	1	0	0	12	0.000426263	0	1.95423e-05	0.00143169	0	9.46523e-05	-2	1.10375	0.224401	0.559197	1.26088	0.298245	0.871559	-7.10438e-05	0	-3.25705e-06	-0.000238615	0
VIASPSAPKDL	LENDVISVSGEIEVTVIASPSAPKDLKVAE	IEVTVIASPSAPKDLKVAEVTRRHVHLMWE	T	V	I	D	L	K	2	0	0	1	0	0	0	0	0	1	1	1	0	0	2	2	0	0	0	1	0	0	11	0.00029706	0	0	0.00131097	0	0.000697068	0	0.901372	6.11924	1.56802	0.769323	6.48272	1.13727	0	0	0	0	0
TLPVDSEIE	DFDGKAKSHKKNKVHTLPVDSEIESTDMTS	KKNKVHTLPVDSEIESTDMTSTVTIPVSLR	H	T	L	I	E	S	0	0	0	1	0	0	2	0	0	1	1	0	0	0	1	1	1	0	0	1	0	0	9	0.000716522	0	0.000845937	0.0010718	0	0.00130896	-3	4.20494	0.276981	3.05479	4.50666	0.206009	3.7387	-0.000238841	0	-0.000281979	-0.000357268	0
TGGLGPGGAGGY	PYGQGYGQGGQVYPATGGLGPGGAGGYGNL	YPATGGLGPGGAGGYGNLGAAGGYPQGGYV	A	T	G	G	Y	G	1	0	0	0	0	0	0	7	0	0	1	0	0	0	1	0	1	0	1	0	0	0	12	0.000839232	0	0.000355452	0.00142847	0	0	0	0.901372	6.11924	1.56802	0.769323	6.48272	1.13727	0	0	0	0	0
QESLMDLE	LERAKRKLEGDLKLTQESLMDLENDKQQLE	EGDLKLTQESLMDLENDKQQLEERLKKKDF	T	Q	E	L	E	N	0	0	0	1	0	1	2	0	0	0	2	0	1	0	0	1	0	0	0	0	0	0	8	0.000324296	0	0	0.000950655	0	0	-3	4.20494	0.276981	3.05479	4.50666	0.206009	3.7387	-0.000121611	0	0	-0.000356496	0
ITADGKTLPRAGPRN	SVEVVPLYADGVGPGITADGKTLPRAGPRN	ITADGKTLPRAGPRNMRVFDATTNTLTIAW	G	I	T	R	N	M	2	2	1	1	0	0	0	2	0	1	1	1	0	0	2	0	2	0	0	0	0	0	15	0.0032474	0	0	0.00177824	0.000323714	0	2	8.699	20.0141	10.5768	8.27777	20.6672	9.40297	0.000432986	0	0	0.000237099	4.31618e-05
LGVF	KSYDSVDAAATALKELGVFTLAIGTSGSDS	SVDAAATALKELGVFTLAIGTSGSDSRELQ	E	L	G	V	F	T	0	0	0	0	0	0	0	1	0	0	1	0	0	1	0	0	0	0	0	1	0	0	4	0.000360539	8.70984e-06	0.000269416	0.000473525	0	0.000339154	0	0.901372	6.11924	1.56802	0.769323	6.48272	1.13727	0	0	0	0	0
DAGPGAPGVTEPVTVK	LTEGTDYYIRVLAVNDAGPGAPGVTEPVTV	AGPGAPGVTEPVTVKEPQEAPAVDFDVSVK	N	D	A	V	K	E	2	0	0	1	0	0	1	3	0	0	0	1	0	0	3	0	2	0	0	3	0	0	16	0.00129279	0	0	0.00189072	0	0	-1	0.00255974	2.17182	0.0636073	0.0151018	2.39048	0.00441253	-8.07994e-05	0	0	-0.00011817	0
EAPSAPEDLYVT	GVGEPAETPEPIRVSEAPSAPEDLYVTDVS	RVSEAPSAPEDLYVTDVSSDSASLSWAKPL	S	E	A	V	T	D	2	0	0	1	0	0	2	0	0	0	1	0	0	0	2	1	1	0	1	1	0	0	12	0.000117473	0	0	0.00141654	0	0.000652272	-3	4.20494	0.276981	3.05479	4.50666	0.206009	3.7387	-2.93683e-05	0	0	-0.000354135	0
THDDISTIIDRE	LPSVEQQFFASVNTMTHDDISTIIDRERKV	NTMTHDDISTIIDRERKVKTILNLGRKDIV	M	T	H	R	E	R	0	1	0	3	0	0	1	0	1	3	0	0	0	0	0	1	2	0	0	0	0	0	12	0.000877098	0	0.000160471	0.00141148	0	8.50797e-05	-2.9	3.80482	0.181723	2.71523	4.09208	0.125232	3.36199	-0.000211965	0	-3.87804e-05	-0.000341107	0
DADLKPVKPM	MELNLPTGIPIVYELDADLKPVKPMAFLGD	IVYELDADLKPVKPMAFLGDEETVKKAMEA	L	D	A	P	M	A	1	0	0	2	0	0	0	0	0	0	1	2	1	0	2	0	0	0	0	1	0	0	10	0.000819972	0	0	0.00117433	0	0	0	0.901372	6.11924	1.56802	0.769323	6.48272	1.13727	0	0	0	0	0
EFPDL	GNTHNNFKLNFKVEDEFPDLSKHNNHMAKV	NFKLNFKVEDEFPDLSKHNNHMAKVLTKEI	D	E	F	D	L	S	0	0	0	1	0	0	1	0	0	0	1	0	0	1	1	0	0	0	0	0	0	0	5	0.00026325	0	0	0.000585558	0	0.000316097	-2	1.10375	0.224401	0.559197	1.26088	0.298245	0.871559	-0.0001053	0	0	-0.000234223	0
GIIDQDQSDFIEE	CGLAGKSSDDVKKAFGIIDQDQSDFIEEEE	AFGIIDQDQSDFIEEEELKLFLQNFSASAR	F	G	I	E	E	E	0	0	0	3	0	2	2	1	0	3	0	0	0	1	0	1	0	0	0	0	0	0	13	0.00200358	0	0.00165064	0.00152194	0	0.00040927	-5	16.4073	6.38214	14.046	16.9982	6.02154	15.473	-0.000770609	0	-0.00063486	-0.000585361	0
YVPF	KMSCKDNKDGSCSVEYVPFTAGDYDVNITY	KDNKDGSCSVEYVPFTAGDYDVNITYGGHP	E	Y	V	P	F	T	0	0	0	0	0	0	0	0	0	0	0	0	0	1	1	0	0	0	1	1	0	0	4	9.20298e-05	0	0.000102831	0.000467731	7.38535e-06	0	0	0.901372	6.11924	1.56802	0.769323	6.48272	1.13727	0	0	0	0	0
LLFN	VPVIVKDLVIAPVAKLLFNTFSVLAGEDLT	VKDLVIAPVAKLLFNTFSVLAGEDLTVEIP	K	L	L	F	N	T	0	0	1	0	0	0	0	0	0	0	2	0	0	1	0	0	0	0	0	0	0	0	4	0.000120463	1.38886e-05	0.000106691	0.000467244	5.21094e-05	0.000563115	0	0.901372	6.11924	1.56802	0.769323	6.48272	1.13727	0	0	0	0	0
LLLEM	DVQSFLSEGLPAAPKLLLEMTDVQVKSGEM	LSEGLPAAPKLLLEMTDVQVKSGEMATFSC	K	L	L	E	M	T	0	0	0	0	0	0	1	0	0	0	3	0	1	0	0	0	0	0	0	0	0	0	5	0.000418422	9.02889e-06	0.000666883	0.000583215	1.50947e-05	0.000841119	-1	0.00255974	2.17182	0.0636073	0.0151018	2.39048	0.00441253	-8.36844e-05	-1.80578e-06	-0.000133377	-0.000116643	-3.01894e-06
LDYL	ISVLNGGNVQVQQKMLDYLKEKRDAGFFKS	NGGNVQVQQKMLDYLKEKRDAGFFKSLSGL	M	L	D	Y	L	K	0	0	0	1	0	0	0	0	0	0	2	0	0	0	0	0	0	0	1	0	0	0	4	0	0	0.000143696	0.000466415	1.07126e-05	0.000130583	-1	0.00255974	2.17182	0.0636073	0.0151018	2.39048	0.00441253	0	0	-3.5924e-05	-0.000116604	-2.67814e-06
RVIISAPSADAPMFVM	TTIEKASAHLKGGAKRVIISAPSADAPMFV	VIISAPSADAPMFVMGVNHEKYENSLQVVS	K	R	V	V	M	G	3	1	0	1	0	0	0	0	0	2	0	0	2	1	2	2	0	0	0	2	0	0	16	0.0150532	0	0.00543267	0.00186549	0	0.000307347	0	0.901372	6.11924	1.56802	0.769323	6.48272	1.13727	0	0	0	0	0
LDLF	PTPPPPPPKEPTSAPLDLFIEDKNDTSVSI	PPPPKEPTSAPLDLFIEDKNDTSVSIIWSQ	P	L	D	L	F	I	0	0	0	1	0	0	0	0	0	0	2	0	0	1	0	0	0	0	0	0	0	0	4	0.00109457	1.69516e-05	0.00534333	0.000466086	5.39759e-05	0.00371901	-1	0.00255974	2.17182	0.0636073	0.0151018	2.39048	0.00441253	-0.000273644	-4.23789e-06	-0.00133583	-0.000116521	-1.3494e-05
GEHGDSSVPVWSGV	EKLHLHPSSCHGWIVGEHGDSSVPVWSGVN	VGEHGDSSVPVWSGVNVAGVSLQGLNPQMG	V	G	E	G	V	N	0	0	0	1	0	0	1	3	1	0	0	0	0	0	1	3	0	1	0	3	0	0	14	0.00270818	0	0	0.0016288	0	0	-1.9	0.903629	0.329143	0.419638	1.0463	0.417468	0.694844	-0.000367538	0	0	-0.000221051	0
VTILPIIIT	AEYSFVCGNDRVSATVTILPIIITRMIQDV	DRVSATVTILPIIITRMIQDVNAQEKETVT	T	V	T	I	T	R	0	0	0	0	0	0	0	0	0	4	1	0	0	0	1	0	2	0	0	1	0	0	9	0.000729738	0	0.000305448	0.00104499	0	5.42123e-05	0	0.901372	6.11924	1.56802	0.769323	6.48272	1.13727	0	0	0	0	0
IVNSPNKGTLDDY	SKRVDFEGFLPMMQTIVNSPNKGTLDDYVE	QTIVNSPNKGTLDDYVEGLRVFDKEGNGTV	T	I	V	D	Y	V	0	0	2	2	0	0	0	1	0	1	1	1	0	0	1	1	1	0	1	1	0	0	13	0	6.40337e-05	0	0.00150687	0	0.00524942	-1	0.00255974	2.17182	0.0636073	0.0151018	2.39048	0.00441253	0	-4.92567e-06	0	-0.000115913	0
VPEL	RCQRGTDKWEPCGDMVPELKCQVTGLQEGQ	GTDKWEPCGDMVPELKCQVTGLQEGQWYSY	M	V	P	E	L	K	0	0	0	0	0	0	1	0	0	0	1	0	0	0	1	0	0	0	0	1	0	0	4	0	0	0	0.00046341	0	0.000249586	-1	0.00255974	2.17182	0.0636073	0.0151018	2.39048	0.00441253	0	0	0	-0.000115853	0
SWEKPSSDGGSPITGY	RSFQVNKINKDFVIVSWEKPSSDGGSPITG	WEKPSSDGGSPITGYCIERKERNSLLWAKA	V	S	W	G	Y	C	0	0	0	1	0	0	1	3	0	1	0	1	0	0	2	4	1	1	1	0	0	0	16	0.00145075	0	0	0.00185187	0	0.00180916	-1	0.00255974	2.17182	0.0636073	0.0151018	2.39048	0.00441253	-9.0672e-05	0	0	-0.000115742	0
VKIPEPPQIV	YTFIAGKNRSTMNLLVKIPEPPQIVKHMEP	TMNLLVKIPEPPQIVKHMEPQSVEAGKPAR	L	V	K	I	V	K	0	0	0	0	0	1	1	0	0	2	0	1	0	0	3	0	0	0	0	2	0	0	10	0.000935928	0	0	0.00115552	0	0.000521164	0	0.901372	6.11924	1.56802	0.769323	6.48272	1.13727	0	0	0	0	0
IIDQDKSDFVE	GLAAKSPADIKKVFEIIDQDKSDFVEEDEL	KVFEIIDQDKSDFVEEDELKLFLQNFSAGA	E	I	I	V	E	E	0	0	0	3	0	1	1	0	0	2	0	1	0	1	0	1	0	0	0	1	0	0	11	0.00253607	0.000167174	0.00289717	0.00126167	6.83184e-05	0.00321735	-3	4.20494	0.276981	3.05479	4.50666	0.206009	3.7387	-0.000691656	-4.5593e-05	-0.000790139	-0.000344092	-1.86323e-05
AVVIEHPFVSPSPPTRPDVVSV	CAENKFGVSKSIESAAVVIEHPFVSPSPPT	FVSPSPPTRPDVVSVSASAISIKWDLPYAD	A	A	V	S	V	S	1	1	0	1	0	0	1	0	1	1	0	0	0	1	5	3	1	0	0	6	0	0	22	0.000488672	0	0	0.00251618	0	0	-0.9	0.00244097	2.47656	0.124048	0.000523918	2.7097	0.0276979	-1.99911e-05	0	0	-0.000102935	0
KILDPEATGSIK	KLKGADPEDVIVAAFKILDPEATGSIKKEF	AAFKILDPEATGSIKKEFLQELLTTQCDRF	F	K	I	I	K	K	1	0	0	1	0	0	1	1	0	2	1	2	0	0	1	1	1	0	0	0	0	0	12	0.000730215	0	0	0.00136916	0	0.000360732	0	0.901372	6.11924	1.56802	0.769323	6.48272	1.13727	0	0	0	0	0
ATDTPDFM	KSLELEIKGKGMLALATDTPDFMRARNATD	GKGMLALATDTPDFMRARNATDILSQTKYK	L	A	T	F	M	R	1	0	0	2	0	0	0	0	0	0	0	0	1	1	1	0	2	0	0	0	0	0	8	0.000556272	0	0.000503845	0.000910254	0	0.000864536	-2	1.10375	0.224401	0.559197	1.26088	0.298245	0.871559	-0.000139068	0	-0.000125961	-0.000227563	0
GHTGHAGEPGEPGQTGPVGS	XXXXXXXXXXXXGSQGHTGHAGEPGEPGQT	AGEPGEPGQTGPVGSRGPPGPSGKGGDDGN	Q	G	H	G	S	R	1	0	0	0	0	1	2	7	2	0	0	0	0	0	3	1	2	0	0	1	0	0	20	0.00648926	0	0.00658378	0.00226526	0	0.0162692	-1.8	0.72351	0.453885	0.300079	0.851725	0.556692	0.53813	-0.000584034	0	-0.00059254	-0.000203874	0
EFDDLPISE	FAEDEDVTGKAYTGREFDDLPISEQAEAVV	KAYTGREFDDLPISEQAEAVVRASCFARVE	R	E	F	S	E	Q	0	0	0	2	0	0	2	0	0	1	1	0	0	1	1	1	0	0	0	0	0	0	9	0.000140475	0	0.00172131	0.00101711	0	0.00602343	-4	9.30612	2.32956	7.55038	9.75244	2.11377	8.60585	-6.24334e-05	0	-0.000765025	-0.000452051	0
GWVPIGSL	SDNYYKEDQKLMQGIGWVPIGSLDVEKAKK	QKLMQGIGWVPIGSLDVEKAKKAGEILSEH	I	G	W	S	L	D	0	0	0	0	0	0	0	2	0	1	1	0	0	0	1	1	0	1	0	1	0	0	8	0.000279763	0	5.24975e-05	0.000902242	0	9.66782e-05	0	0.901372	6.11924	1.56802	0.769323	6.48272	1.13727	0	0	0	0	0
SVGDKVPADIR	MIKAREIVPGDIVEVSVGDKVPADIRLVCI	IVEVSVGDKVPADIRLVCIKSTTLRVDQSI	V	S	V	I	R	L	1	1	0	2	0	0	0	1	0	1	0	1	0	0	1	1	0	0	0	2	0	0	11	0.0039356	0	0.00479583	0.00124027	0	0.00296259	0	0.901372	6.11924	1.56802	0.769323	6.48272	1.13727	0	0	0	0	0
YELPDGQVITI	NEMATAASSSSLEKSYELPDGQVITIGNER	LEKSYELPDGQVITIGNERFRCPETLFQPS	S	Y	E	T	I	G	0	0	0	1	0	1	1	1	0	2	1	0	0	0	1	0	1	0	1	1	0	0	11	0.00210404	4.67379e-05	0.000415425	0.00123952	0	0.00149129	-2	1.10375	0.224401	0.559197	1.26088	0.298245	0.871559	-0.000382553	-8.49781e-06	-7.55318e-05	-0.000225367	0
VLTF	GETSGHAFLLVQGKQVLTFTQKLTEVNAKE	GHAFLLVQGKQVLTFTQKLTEVNAKEKDTM	Q	V	L	T	F	T	0	0	0	0	0	0	0	0	0	0	1	0	0	1	0	0	1	0	0	1	0	0	4	0	1.09366e-05	0.00102989	0.000448274	0	0	0	0.901372	6.11924	1.56802	0.769323	6.48272	1.13727	0	0	0	0	0
WTPPVDSGNTE	TAKIVDTWGFNVALEWTPPVDSGNTEIIGY	VALEWTPPVDSGNTEIIGYTIQKADKKTGD	E	W	T	T	E	I	0	0	1	1	0	0	1	1	0	0	0	0	0	0	2	1	2	1	0	1	0	0	11	0.00169757	0	0.00417529	0.00123047	0	0.00188358	-2	1.10375	0.224401	0.559197	1.26088	0.298245	0.871559	-0.000308649	0	-0.000759144	-0.000223722	0
GWKPGNDTIVPDIK	QAFQHTDKFGEVCPAGWKPGNDTIVPDIKK	AGWKPGNDTIVPDIKKSKEFFSK_______	A	G	W	I	K	K	0	0	1	2	0	0	0	2	0	2	0	2	0	0	2	0	1	1	0	1	0	0	14	0.00131821	0	0	0.0015642	0	0	0	0.901372	6.11924	1.56802	0.769323	6.48272	1.13727	0	0	0	0	0
GDQGPAGSAGPAGPRGPSGSS	GFTGMQGPPGQAGSSGDQGPAGSAGPAGPR	GSAGPAGPRGPSGSSGSAGKDGMSGLPGPS	S	G	D	S	S	G	3	1	0	1	0	1	0	7	0	0	0	0	0	0	4	4	0	0	0	0	0	0	21	0.00252926	0	0	0.0023454	0.0012806	0	0	0.901372	6.11924	1.56802	0.769323	6.48272	1.13727	0	0	0	0	0
SGDQGPAGSAGPAGPRGPSGS	RGFTGMQGPPGQAGSSGDQGPAGSAGPAGP	AGSAGPAGPRGPSGSSGSAGKDGMSGLPGP	S	S	G	G	S	S	3	1	0	1	0	1	0	7	0	0	0	0	0	0	4	4	0	0	0	0	0	0	21	0	0	0	0.0023454	0	0.00959581	0	0.901372	6.11924	1.56802	0.769323	6.48272	1.13727	0	0	0	0	0
LPLM	ISIPTFTIPSDYDLTLPLMGMMEVSGKVKS	TFTIPSDYDLTLPLMGMMEVSGKVKSNYYN	T	L	P	L	M	G	0	0	0	0	0	0	0	0	0	0	2	0	1	0	1	0	0	0	0	0	0	0	4	3.44463e-05	0	0.000102537	0.000445112	0.000151817	0	0	0.901372	6.11924	1.56802	0.769323	6.48272	1.13727	0	0	0	0	0
TIPTPPGTPETT	GVPQESEPVVARNAYTIPTPPGTPETTAVG	NAYTIPTPPGTPETTAVGKEHVIIEWMKPE	Y	T	I	T	T	A	0	0	0	0	0	0	1	1	0	1	0	0	0	0	4	0	5	0	0	0	0	0	12	0.000996859	0	0.00108557	0.00133414	0	0.00206698	-1	0.00255974	2.17182	0.0636073	0.0151018	2.39048	0.00441253	-8.30716e-05	0	-9.04644e-05	-0.000111178	0
WKSPIQDGGSDVSHY	PISIYGVSSEKCSIAWKSPIQDGGSDVSHY	WKSPIQDGGSDVSHYIVERRETSRLVWTVV	A	W	K	H	Y	I	0	0	0	2	0	1	0	2	1	1	0	1	0	0	1	3	0	1	1	1	0	0	15	0.000669535	0.000129651	0	0.00166241	0	0.00169864	-0.9	0.00244097	2.47656	0.124048	0.000523918	2.7097	0.0276979	-4.01721e-05	-7.77904e-06	0	-9.97447e-05	0
PMGV	LSSMGFHPGVRSAFKPMGVSKAPGADPSRE	GFHPGVRSAFKPMGVSKAPGADPSREESSS	K	P	M	G	V	S	0	0	0	0	0	0	0	1	0	0	0	0	1	0	1	0	0	0	0	1	0	0	4	0.000220596	0	0.000299894	0.00044165	0	0	0	0.901372	6.11924	1.56802	0.769323	6.48272	1.13727	0	0	0	0	0
TCLPEEDEWTIH	PVYDGGSEITGYIVETCLPEEDEWTIHTPK	IVETCLPEEDEWTIHTPKKGWTATSFTITS	E	T	C	I	H	T	0	0	0	1	1	0	3	0	1	1	1	0	0	0	1	0	2	1	0	0	0	0	12	0.000969784	0	0	0.00132495	0	0.00057269	-3.97	9.12399	2.23888	7.38641	9.56596	2.02744	8.43074	-0.000320837	0	0	-0.000438338	0
EFF	ILLQDQTCAPSIELKEFFEVEQGSDINVRA	QDQTCAPSIELKEFFEVEQGSDINVRATIH	K	E	F	F	F	E	0	0	0	0	0	0	1	0	0	0	0	0	0	2	0	0	0	0	0	0	0	0	3	1.9011e-05	0	5.56707e-06	0.000330819	0	0.000954714	-1	0.00255974	2.17182	0.0636073	0.0151018	2.39048	0.00441253	-6.33701e-06	0	-1.85569e-06	-0.000110273	0
ALPYDTPIPGYRNN	HHPDGVKWVDTQVVLALPYDTPIPGYRNNI	LALPYDTPIPGYRNNIVNTMRLWSAKAPCD	L	A	L	N	N	I	1	1	2	1	0	0	0	1	0	1	1	0	0	0	3	0	1	0	2	0	0	0	14	0.000750637	0.00248711	0.00075012	0.00154292	0.00362249	0.00157819	0	0.901372	6.11924	1.56802	0.769323	6.48272	1.13727	0	0	0	0	0
EQQVDDLE	EEDKVNSLTKAKTKLEQQVDDLEGSLEQEK	TKAKTKLEQQVDDLEGSLEQEKKLRMDLER	L	E	Q	L	E	G	0	0	0	2	0	2	2	0	0	0	1	0	0	0	0	0	0	0	0	1	0	0	8	0.000587088	0	0.000732608	0.000881241	0	0.00129815	-4	9.30612	2.32956	7.55038	9.75244	2.11377	8.60585	-0.000293544	0	-0.000366304	-0.00044062	0
ITDPFGLPGPPEKPTIA	NRYGRSDPCATEEVLITDPFGLPGPPEKPT	DPFGLPGPPEKPTIAEYSKTSMTLTWEPPR	L	I	T	I	A	E	1	0	0	1	0	0	1	2	0	2	1	1	0	1	5	0	2	0	0	0	0	0	17	0.000544802	0	0	0.00187191	0	0.000379865	-1	0.00255974	2.17182	0.0636073	0.0151018	2.39048	0.00441253	-3.20472e-05	0	0	-0.000110112	0
DDELPPVISIM	VGNGETSKPFSAKIQDDELPPVISIMKYFK	AKIQDDELPPVISIMKYFKSNTITVKKGAV	Q	D	D	I	M	K	0	0	0	2	0	0	1	0	0	2	1	0	1	0	2	1	0	0	0	1	0	0	11	0.000274303	0	0	0.00120915	0	0.000342875	-3	4.20494	0.276981	3.05479	4.50666	0.206009	3.7387	-7.48098e-05	0	0	-0.000329768	0
GVGIPSLPSNTF	ENKKYQFQVRAANMAGVGIPSLPSNTFLCE	NMAGVGIPSLPSNTFLCEEWTIAVPGPPHD	A	G	V	T	F	L	0	0	1	0	0	0	0	2	0	1	1	0	0	1	2	2	1	0	0	1	0	0	12	0.000596893	5.8154e-05	7.42398e-05	0.00131684	0	0.000923731	0	0.901372	6.11924	1.56802	0.769323	6.48272	1.13727	0	0	0	0	0
LAGRDLTDY	VYEGYALPHAIMRLDLAGRDLTDYLMKILT	AIMRLDLAGRDLTDYLMKILTERGYSFVTT	D	L	A	D	Y	L	1	1	0	2	0	0	0	1	0	0	2	0	0	0	0	0	1	0	1	0	0	0	9	0.00685866	0.00106909	0.0053401	0.000987404	0.000483469	0.0120191	-1	0.00255974	2.17182	0.0636073	0.0151018	2.39048	0.00441253	-0.000762073	-0.000118788	-0.000593344	-0.000109712	-5.37188e-05
TAPTEDGGSPIKYY	IEASGVSSEKITLTWTAPTEDGGSPIKYYN	WTAPTEDGGSPIKYYNLEKRETSRLLWTIL	W	T	A	Y	Y	N	1	0	0	1	0	0	1	2	0	1	0	1	0	0	2	1	2	0	2	0	0	0	14	0.00106718	0	0.000384664	0.00153571	0	0.00118083	-1	0.00255974	2.17182	0.0636073	0.0151018	2.39048	0.00441253	-7.62272e-05	0	-2.7476e-05	-0.000109694	0
LDGWPSDDLEQAA	RSGGARGHPRVMLVLLDGWPSDDLEQAAGL	VLLDGWPSDDLEQAAGLARDSGINVFLLSV	L	L	D	A	A	G	2	0	0	3	0	1	1	1	0	0	2	0	0	0	1	1	0	1	0	0	0	0	13	0.00103679	0	0.000185446	0.00142393	0	0.000737594	-4	9.30612	2.32956	7.55038	9.75244	2.11377	8.60585	-0.000319011	0	-5.70602e-05	-0.000438131	0
LLVM	QLSIHETEDLNDNRYLLVMKGAPERILERS	HETEDLNDNRYLLVMKGAPERILERSSTIM	Y	L	L	V	M	K	0	0	0	0	0	0	0	0	0	0	2	0	1	0	0	0	0	0	0	1	0	0	4	0.00033044	0	0.000387398	0.000438031	9.39085e-05	0.00179216	0	0.901372	6.11924	1.56802	0.769323	6.48272	1.13727	0	0	0	0	0
IDREEFALIIR	LAECFRVFDKNADGYIDREEFALIIRSTGE	ADGYIDREEFALIIRSTGEPISEEEIDELL	Y	I	D	I	R	S	1	2	0	1	0	0	2	0	0	3	1	0	0	1	0	0	0	0	0	0	0	0	11	0.00181335	0	0	0.00120396	0	0	-1	0.00255974	2.17182	0.0636073	0.0151018	2.39048	0.00441253	-0.00016485	0	0	-0.00010945	0
VWL	VELAVRAIGNPIPDIVWLKNSDIISPHKYP	AVRAIGNPIPDIVWLKNSDIISPHKYPHIK	I	V	W	W	L	K	0	0	0	0	0	0	0	0	0	0	1	0	0	0	0	0	0	1	0	1	0	0	3	4.23973e-05	6.90158e-06	0.000185497	0.000328191	0	0	0	0.901372	6.11924	1.56802	0.769323	6.48272	1.13727	0	0	0	0	0
RLDLAGRDLTDY	NVPVYEGYALPHAIMRLDLAGRDLTDYLMK	AIMRLDLAGRDLTDYLMKILTERGYSFVTT	M	R	L	D	Y	L	1	2	0	3	0	0	0	1	0	0	3	0	0	0	0	0	1	0	1	0	0	0	12	0.0014759	0	0	0.00131032	0	0.000148835	-1	0.00255974	2.17182	0.0636073	0.0151018	2.39048	0.00441253	-0.000122992	0	0	-0.000109193	0
WEWPDRTGGSDIT	NLHHTDADKSEVWLEWEWPDRTGGSDITGF	LEWEWPDRTGGSDITGFIVEHQEDGQADWV	E	W	E	I	T	G	0	1	0	2	0	0	1	2	0	1	0	0	0	0	1	1	2	2	0	0	0	0	13	0.000986453	0	0.00107749	0.00141439	0	0.00113013	-2	1.10375	0.224401	0.559197	1.26088	0.298245	0.871559	-0.000151762	0	-0.000165767	-0.000217599	0
TDIDYKPLPF	SEDAVVTKGEAKILKTDIDYKPLPFTEHDY	AKILKTDIDYKPLPFTEHDYSEPPKFTVSL	K	T	D	P	F	T	0	0	0	2	0	0	0	0	0	1	1	1	0	1	2	0	1	0	1	0	0	0	10	0.00236525	0	0.000394029	0.00108281	0	0	-1	0.00255974	2.17182	0.0636073	0.0151018	2.39048	0.00441253	-0.000236525	0	-3.94029e-05	-0.000108281	0
NVPGQPGTPSVT	GPSIVSESVVAAYPFNVPGQPGTPSVTSFN	YPFNVPGQPGTPSVTSFNKDSMTLSWNEPS	F	N	V	V	T	S	0	0	1	0	0	1	0	2	0	0	0	0	0	0	3	1	2	0	0	2	0	0	12	0.00115907	0	0	0.00129834	0	0	0	0.901372	6.11924	1.56802	0.769323	6.48272	1.13727	0	0	0	0	0
KYEPPIDDGAMPS	DYNRDGDSYRSPWSNKYEPPIDDGAMPSAR	SNKYEPPIDDGAMPSARLRKLEVEANNAFD	N	K	Y	P	S	A	1	0	0	2	0	0	1	1	0	1	0	1	1	0	3	1	0	0	1	0	0	0	13	0.001221	0	0.00211776	0.00140296	0	0.00304451	-2	1.10375	0.224401	0.559197	1.26088	0.298245	0.871559	-0.000187846	0	-0.000325809	-0.000215839	0
LDLAGRDLTDYL	VPVYEGYALPHAIMRLDLAGRDLTDYLMKI	IMRLDLAGRDLTDYLMKILTERGYSFVTTA	R	L	D	Y	L	M	1	1	0	3	0	0	0	1	0	0	4	0	0	0	0	0	1	0	1	0	0	0	12	0.0016521	0	0.000187381	0.0012913	0	0.00107943	-2	1.10375	0.224401	0.559197	1.26088	0.298245	0.871559	-0.000275351	0	-3.12302e-05	-0.000215217	0
VENAIGVGPF	AHGLMMGKAYFFRVAVENAIGVGPFAETPC	FFRVAVENAIGVGPFAETPCEIIIKDPITV	A	V	E	P	F	A	1	0	1	0	0	0	1	2	0	1	0	0	0	1	1	0	0	0	0	2	0	0	10	0	0	0.00034287	0.00107419	0	0.000586176	-1	0.00255974	2.17182	0.0636073	0.0151018	2.39048	0.00441253	0	0	-3.4287e-05	-0.000107419	0
LNLPTGIPIVY	IVKHLEGMSDAAIMELNLPTGIPIVYELDA	AIMELNLPTGIPIVYELDADLKPVKPMAFL	E	L	N	V	Y	E	0	0	1	0	0	0	0	1	0	2	2	0	0	0	2	0	1	0	1	1	0	0	11	0.000656889	0	1.96541e-05	0.00118153	0	9.57788e-05	0	0.901372	6.11924	1.56802	0.769323	6.48272	1.13727	0	0	0	0	0
SWNPPLEDGGDDVSHY	GSIRISRITEESCTLSWNPPLEDGGDDVSH	WNPPLEDGGDDVSHYIVERRDTNRLNWVVM	L	S	W	H	Y	I	0	0	1	3	0	0	1	2	1	0	1	0	0	0	2	2	0	1	1	1	0	0	16	0.00139581	0.000134693	0.00229905	0.00171453	0	0.00293146	-3.9	8.706	2.0343	7.01082	9.13786	1.833	8.02914	-0.000340228	-3.28314e-05	-0.000560395	-0.000417916	0
DTPGPPGAITF	NNGGCKSITFTVKVLDTPGPPGAITFKDVT	VKVLDTPGPPGAITFKDVTRGALTMMWDAP	L	D	T	T	F	K	1	0	0	1	0	0	0	2	0	1	0	0	0	1	3	0	2	0	0	0	0	0	11	0	0	0	0.0011787	0	0.000298584	-1	0.00255974	2.17182	0.0636073	0.0151018	2.39048	0.00441253	0	0	0	-0.000107154	0
GVGPGGVGPGGA	KYGLGGVGPGGVGPGGVGPGGVGPGGAGLG	GPGGVGPGGVGPGGAGLGAGGYNPAAGGYN	G	G	V	G	A	G	1	0	0	0	0	0	0	7	0	0	0	0	0	0	2	0	0	0	0	2	0	0	12	0.000761635	0	0.00117437	0.00128495	0	0.000721312	0	0.901372	6.11924	1.56802	0.769323	6.48272	1.13727	0	0	0	0	0
WEEPIYDGGAPIQ	IPFVYNVTNDGMSIQWEEPIYDGGAPIQGY	IQWEEPIYDGGAPIQGYHVEKREMNSIMWQ	Q	W	E	I	Q	G	1	0	0	1	0	1	2	2	0	2	0	0	0	0	2	0	0	1	1	0	0	0	13	0.00102122	0	0.00125375	0.00138957	0	0.0017508	-3	4.20494	0.276981	3.05479	4.50666	0.206009	3.7387	-0.000235665	0	-0.000289327	-0.000320669	0
LEKSYELPDGQVITI	LDFENEMATAASSSSLEKSYELPDGQVITI	LEKSYELPDGQVITIGNERFRCPETLFQPS	S	L	E	T	I	G	0	0	0	1	0	1	2	1	0	2	2	1	0	0	1	1	1	0	1	1	0	0	15	0.000431434	0.0104478	8.12095e-05	0.00160141	0.00545646	0.00903776	-2	1.10375	0.224401	0.559197	1.26088	0.298245	0.871559	-5.75246e-05	-0.00139304	-1.08279e-05	-0.000213522	-0.000727529
RVPIDMPDSSVQRPEQPTSV	STAELYLSGKEIELARVPIDMPDSSVQRPE	MPDSSVQRPEQPTSVAIQVSAELSYHYEEE	A	R	V	S	V	A	0	2	0	2	0	2	1	0	0	1	0	0	1	0	4	3	1	0	0	3	0	0	20	0.00102697	0	0	0.00213457	0	0.000612758	-1	0.00255974	2.17182	0.0636073	0.0151018	2.39048	0.00441253	-5.13487e-05	0	0	-0.000106729	0
DTPGPTGPIKIK	NSAGKQEVHILVKIYDTPGPTGPIKIKELK	KIYDTPGPTGPIKIKELKKESATISWEAST	Y	D	T	I	K	E	0	0	0	1	0	0	0	2	0	2	0	2	0	0	3	0	2	0	0	0	0	0	12	0.000939844	0	0.000418308	0.00127731	0	0.00115355	1	3.80018	12.0667	5.07243	3.52354	12.575	4.27012	7.83203e-05	0	3.4859e-05	0.000106443	0
DYLL	RRSLGDLNDEEMMMDDYLLSRRRTEEEKMM	GDLNDEEMMMDDYLLSRRRTEEEKMMLEDE	D	D	Y	L	L	S	0	0	0	1	0	0	0	0	0	0	2	0	0	0	0	0	0	0	1	0	0	0	4	0	0	0	0.00042547	0	0	-1	0.00255974	2.17182	0.0636073	0.0151018	2.39048	0.00441253	0	0	0	-0.000106367	0
TFPIPEGM	RSGLWQEVVVVPAVQTFPIPEGMSFEEAAA	VVVPAVQTFPIPEGMSFEEAAALPVNYVTA	Q	T	F	G	M	S	0	0	0	0	0	0	1	1	0	1	0	0	1	1	2	0	1	0	0	0	0	0	8	0.000674569	0	0.00033685	0.000849595	0	0.000620062	-1	0.00255974	2.17182	0.0636073	0.0151018	2.39048	0.00441253	-8.43211e-05	0	-4.21062e-05	-0.000106199	0
WYEPDEDGGSPITGY	KLEPSDIAKDSLNLSWYEPDEDGGSPITGY	WYEPDEDGGSPITGYWMERYEPDHDKWIRC	S	W	Y	G	Y	W	0	0	0	2	0	0	2	3	0	1	0	0	0	0	2	1	1	1	2	0	0	0	15	0	0	0.000206599	0.00159283	0	0.0020401	-4	9.30612	2.32956	7.55038	9.75244	2.11377	8.60585	0	0	-5.50929e-05	-0.000424755	0
FSLM	PPVDKKAKMDAIPDDFSLMGALSSPPPPQK	KKAKMDAIPDDFSLMGALSSPPPPQKSAEP	D	F	S	L	M	G	0	0	0	0	0	0	0	0	0	0	1	0	1	1	0	1	0	0	0	0	0	0	4	0	0	0	0.000424683	0	0	0	0.901372	6.11924	1.56802	0.769323	6.48272	1.13727	0	0	0	0	0
YAML	EYVKMQQKLADTERRYAMLAAQANSQGAIS	MQQKLADTERRYAMLAAQANSQGAISPNAP	R	Y	A	M	L	A	1	0	0	0	0	0	0	0	0	0	1	0	1	0	0	0	0	0	1	0	0	0	4	0	0	0	0.000424683	0	0	0	0.901372	6.11924	1.56802	0.769323	6.48272	1.13727	0	0	0	0	0
DFENEMATA	EIVRDIKEKLCYVALDFENEMATAASSSSL	LCYVALDFENEMATAASSSSLEKSYELPDG	L	D	F	T	A	A	2	0	1	1	0	0	2	0	0	0	0	0	1	1	0	0	1	0	0	0	0	0	9	0.0167328	0.00030732	0.000526687	0.000955376	0	0	-3	4.20494	0.276981	3.05479	4.50666	0.206009	3.7387	-0.00557761	-0.00010244	-0.000175562	-0.000318459	0
AIMFPDDFTPM	PTNFKLLSLNILVVMAIMFPDDFTPMAHLA	LVVMAIMFPDDFTPMAHLAVDKFLCALALA	M	A	I	P	M	A	1	0	0	2	0	0	0	0	0	1	0	0	2	2	2	0	1	0	0	0	0	0	11	0.00102773	0	0.00401754	0.00116658	0	0.000757873	-2	1.10375	0.224401	0.559197	1.26088	0.298245	0.871559	-0.000186859	0	-0.000730462	-0.000212105	0
ISEDDVVGEW	NVEVTEKEQANFETEISEDDVVGEWKLRGQ	NFETEISEDDVVGEWKLRGQVLSRTPTCDI	E	I	S	E	W	K	0	0	0	2	0	0	2	1	0	1	0	0	0	0	0	1	0	1	0	2	0	0	10	0.000565178	0	0	0.00105627	0	0.000387044	-4	9.30612	2.32956	7.55038	9.75244	2.11377	8.60585	-0.000226071	0	0	-0.000422508	0
DLDFKSPDDPARH	GMDVAASEFYRSGKYDLDFKSPDDPARHIS	KYDLDFKSPDDPARHISGKELGDLYKTFIA	Y	D	L	R	H	I	1	1	0	4	0	0	0	0	1	0	1	1	0	1	2	1	0	0	0	0	0	0	13	0.00165931	0	0.0016855	0.00136897	0	0.00103373	-1.9	0.903629	0.329143	0.419638	1.0463	0.417468	0.694844	-0.000242515	0	-0.000246343	-0.00020008	0
ASEGPMKGIL	EKPAKYDDIKKVIKAASEGPMKGILGYTED	KVIKAASEGPMKGILGYTEDQVVSTDFNGD	A	A	S	I	L	G	1	0	0	0	0	0	1	2	0	1	1	1	1	0	1	1	0	0	0	0	0	0	10	0.00134377	0	0.00148454	0.00105255	0	0.00013679	0	0.901372	6.11924	1.56802	0.769323	6.48272	1.13727	0	0	0	0	0
WVLL	VCIPTTFACRPSGKTWVLLANEEVPSIIMA	TTFACRPSGKTWVLLANEEVPSIIMAITGR	T	W	V	L	L	A	0	0	0	0	0	0	0	0	0	0	2	0	0	0	0	0	0	1	0	1	0	0	4	0.00147189	0	0.000912916	0.000420434	0	0.000182666	0	0.901372	6.11924	1.56802	0.769323	6.48272	1.13727	0	0	0	0	0
LLLT	LPSGLAGFGIASEEELLLTKKLFWGTFDSL	LAGFGIASEEELLLTKKLFWGTFDSLSKRK	E	L	L	L	T	K	0	0	0	0	0	0	0	0	0	0	3	0	0	0	0	0	1	0	0	0	0	0	4	0.000132803	0.000188852	0.00435093	0.000419862	0.00091723	0.0150448	0	0.901372	6.11924	1.56802	0.769323	6.48272	1.13727	0	0	0	0	0
ELEDWIEDAL	VWLDMDDGDDMPTIAELEDWIEDALSGDID	MPTIAELEDWIEDALSGDIDDDDDDDDDDD	A	E	L	A	L	S	1	0	0	2	0	0	3	0	0	1	2	0	0	0	0	0	0	1	0	0	0	0	10	7.00593e-05	0	0	0.00104708	0	0.00118533	-5	16.4073	6.38214	14.046	16.9982	6.02154	15.473	-3.50297e-05	0	0	-0.00052354	0
WYKDGAPVDE	NLVIPFQGKPRPVVKWYKDGAPVDEKIVGV	RPVVKWYKDGAPVDEKIVGVRNSTVDSILF	K	W	Y	D	E	K	1	0	0	2	0	0	1	1	0	0	0	1	0	0	1	0	0	1	1	1	0	0	10	0.000241212	0	0	0.00104686	0	0.000647112	-2	1.10375	0.224401	0.559197	1.26088	0.298245	0.871559	-4.82425e-05	0	0	-0.000209373	0
KDPFDKPSQPGEIDII	IGQGEPGPPSESVICKDPFDKPSQPGEIDI	DPFDKPSQPGEIDIISVTKDCITIHWLRPE	C	K	D	I	I	S	0	0	0	3	0	1	1	1	0	3	0	2	0	1	3	1	0	0	0	0	0	0	16	0.00112197	0	0.0013037	0.00167121	0	0.00257439	-2	1.10375	0.224401	0.559197	1.26088	0.298245	0.871559	-0.000140246	0	-0.000162963	-0.000208901	0
NFLL	TDIGLTEHRSSQDIVNFLLEKTPQLEGSRA	LTEHRSSQDIVNFLLEKTPQLEGSRALAAA	V	N	F	L	L	E	0	0	1	0	0	0	0	0	0	0	2	0	0	1	0	0	0	0	0	0	0	0	4	0	0	7.03267e-05	0.000417473	0	0	0	0.901372	6.11924	1.56802	0.769323	6.48272	1.13727	0	0	0	0	0
DVSGGYDEY	SPGLPGPPGPAGDGYDVSGGYDEYRADQPN	PAGDGYDVSGGYDEYRADQPNLRAKDYEVD	Y	D	V	E	Y	R	0	0	0	2	0	0	1	2	0	0	0	0	0	0	0	1	0	0	2	1	0	0	9	6.10657e-05	0	0	0.000938444	0	0.000832148	-3	4.20494	0.276981	3.05479	4.50666	0.206009	3.7387	-2.03552e-05	0	0	-0.000312815	0
VDFDEF	LQEMIDEVDEDASGTVDFDEFLVMMVRCMK	EVDEDASGTVDFDEFLVMMVRCMKEESKGK	T	V	D	E	F	L	0	0	0	2	0	0	1	0	0	0	0	0	0	2	0	0	0	0	0	1	0	0	6	0.0006201	0	0.000948267	0.000624299	0	0.000693724	-3	4.20494	0.276981	3.05479	4.50666	0.206009	3.7387	-0.00031005	0	-0.000474134	-0.00031215	0
LDDISSNM	VKQKLEKEKTELKLELDDISSNMECVVKNK	KTELKLELDDISSNMECVVKNKSNIEKICR	E	L	D	N	M	E	0	0	1	2	0	0	0	0	0	1	1	0	1	0	0	2	0	0	0	0	0	0	8	0.000340882	0.000316092	0	0.000832141	0.000586006	0	-2	1.10375	0.224401	0.559197	1.26088	0.298245	0.871559	-8.52204e-05	-7.9023e-05	0	-0.000208035	-0.000146501
DQDKSGFIEEDELKLF	SGKSADDIKKAFFVIDQDKSGFIEEDELKL	QDKSGFIEEDELKLFLQVFKAGARALTDAE	I	D	Q	L	F	L	0	0	0	3	0	1	3	1	0	1	2	2	0	2	0	1	0	0	0	0	0	0	16	0.00142134	0.00542718	0.000718349	0.00165885	4.64128e-05	0	-4	9.30612	2.32956	7.55038	9.75244	2.11377	8.60585	-0.000355334	-0.00135679	-0.000179587	-0.000414712	-1.16032e-05
ISDLTEQLGETGKSIHE	HLETLKRENKNLQQEISDLTEQLGETGKSI	DLTEQLGETGKSIHELEKAKKQTEIEKSEI	E	I	S	H	E	L	0	0	0	1	0	1	3	2	1	2	2	1	0	0	0	2	2	0	0	0	0	0	17	0.000749403	0.00697304	0	0.00176125	0.00623662	0.000637802	-2.9	3.80482	0.181723	2.71523	4.09208	0.125232	3.36199	-0.000127839	-0.00118952	0	-0.000300448	-0.00106389
AEREIVRDIKEKL	LMKILTERGYSFVTTAEREIVRDIKEKLCY	TTAEREIVRDIKEKLCYVALDFENEMATAA	T	A	E	K	L	C	1	2	0	1	0	0	3	0	0	2	1	2	0	0	0	0	0	0	0	1	0	0	13	0.00360858	0	0	0.00134651	0	0	0	0.901372	6.11924	1.56802	0.769323	6.48272	1.13727	0	0	0	0	0
NQFDPPDAPNTPRVH	FGCGPTCVSEPAVAKNQFDPPDAPNTPRVH	NQFDPPDAPNTPRVHEVTASSARISWHEPK	K	N	Q	V	H	E	1	1	2	2	0	1	0	0	1	0	0	0	0	1	4	0	1	0	0	1	0	0	15	0.00168378	0	0	0.00155023	0	0	-0.9	0.00244097	2.47656	0.124048	0.000523918	2.7097	0.0276979	-0.000101027	0	0	-9.3014e-05	0
DDGDDMPTIA	GVVDADDADSVWLDMDDGDDMPTIAELEDW	VWLDMDDGDDMPTIAELEDWIEDALSGDID	M	D	D	I	A	E	1	0	0	4	0	0	0	1	0	1	0	0	1	0	1	0	1	0	0	0	0	0	10	0.000784118	0	0	0.00103131	0	0	-4	9.30612	2.32956	7.55038	9.75244	2.11377	8.60585	-0.000313647	0	0	-0.000412523	0
AVDPIEKPGEPIDFQ	KIGSGPSIESKTAVLAVDPIEKPGEPIDFQ	AVDPIEKPGEPIDFQISEIGKTFCFLKWKK	L	A	V	F	Q	I	1	0	0	2	0	1	2	1	0	2	0	1	0	1	3	0	0	0	0	1	0	0	15	0.00148931	0.000401964	0.00282212	0.00154535	0.000488173	0.00254081	-3	4.20494	0.276981	3.05479	4.50666	0.206009	3.7387	-0.000297862	-8.03929e-05	-0.000564423	-0.00030907	-9.76346e-05
DILVPPEVVVDA	GESEPRELSETVLAKDILVPPEVVVDASCR	LAKDILVPPEVVVDASCRDSLTVRAGQSIS	K	D	I	D	A	S	1	0	0	2	0	0	1	0	0	1	1	0	0	0	2	0	0	0	0	4	0	0	12	0.000538015	0	0	0.00123615	0	0.000582852	-3	4.20494	0.276981	3.05479	4.50666	0.206009	3.7387	-0.000134504	0	0	-0.000309038	0
TSPEDVIQVS	VGAGGADTRQLQQIATSPEDVIQVSSFPGL	LQQIATSPEDVIQVSSFPGLPGADDKFIAR	A	T	S	V	S	S	0	0	0	1	0	1	1	0	0	1	0	0	0	0	1	2	1	0	0	2	0	0	10	0.00113171	0	0	0.00102984	0	0	-2	1.10375	0.224401	0.559197	1.26088	0.298245	0.871559	-0.000226342	0	0	-0.000205968	0
FQLPDERGYH	SADIETYLLEKSRVTFQLPDERGYHIFYQM	KSRVTFQLPDERGYHIFYQMMTNHKPEIVX	T	F	Q	Y	H	I	0	1	0	1	0	1	1	1	1	0	1	0	0	1	1	0	0	0	1	0	0	0	10	0.00258252	0.00369172	0.0190067	0.0010288	0.000876903	0.0381964	-0.9	0.00244097	2.47656	0.124048	0.000523918	2.7097	0.0276979	-0.000232427	-0.000332255	-0.0017106	-9.25923e-05	-7.89213e-05
DLDEADSIYIF	GLIDEKQDKIVAKKLDLDEADSIYIFTDDE	AKKLDLDEADSIYIFTDDEVIEYDGELAAD	L	D	L	I	F	T	1	0	0	3	0	0	1	0	0	2	1	0	0	1	0	1	0	0	1	0	0	0	11	0.000255148	0	8.57551e-05	0.00113003	0	0.000276054	-4	9.30612	2.32956	7.55038	9.75244	2.11377	8.60585	-9.2781e-05	0	-3.11837e-05	-0.00041092	0
VALQL	RQPVHVEQSGAEEEPVALQLQAAAPHVSLD	VEQSGAEEEPVALQLQAAAPHVSLDLNVPL	P	V	A	Q	L	Q	1	0	0	0	0	1	0	0	0	0	2	0	0	0	0	0	0	0	0	1	0	0	5	0.000396596	2.46063e-05	0.00138404	0.000513042	0	0.00146963	0	0.901372	6.11924	1.56802	0.769323	6.48272	1.13727	0	0	0	0	0
VTFL	LDPPDCRLLHLKSASVTFLNQEVWTASTVQ	DCRLLHLKSASVTFLNQEVWTASTVQQGRY	S	V	T	F	L	N	0	0	0	0	0	0	0	0	0	0	1	0	0	1	0	0	1	0	0	1	0	0	4	0.000285076	0	0.00071702	0.000409762	0.000108215	0	0	0.901372	6.11924	1.56802	0.769323	6.48272	1.13727	0	0	0	0	0
SGPGGPTGPSGMA	SGQTGQAGRGGNRGESGPGGPTGPSGMAGA	GESGPGGPTGPSGMAGARGAAGPAGPRGEK	E	S	G	M	A	G	1	0	0	0	0	0	0	5	0	0	0	0	1	0	3	2	1	0	0	0	0	0	13	0.0046942	0	0	0.00133042	0	0.000763726	0	0.901372	6.11924	1.56802	0.769323	6.48272	1.13727	0	0	0	0	0
GVTGPRGPAGPM	GPIGPAGIRGPPGKEGVTGPRGPAGPMGAP	GKEGVTGPRGPAGPMGAPGSPGGPGHAGQP	E	G	V	P	M	G	1	1	0	0	0	0	0	4	0	0	0	0	1	0	3	0	1	0	0	1	0	0	12	0.000315202	0	0	0.00122611	0	0	1	3.80018	12.0667	5.07243	3.52354	12.575	4.27012	2.62669e-05	0	0	0.000102176	0
GELF	LDVDSSYSSTVVVMAGELFKLEANVSGRPI	SSYSSTVVVMAGELFKLEANVSGRPIPLLV	A	G	E	L	F	K	0	0	0	0	0	0	1	1	0	0	1	0	0	1	0	0	0	0	0	0	0	0	4	0	0	0.000276964	0.000407172	0	0.000285134	-1	0.00255974	2.17182	0.0636073	0.0151018	2.39048	0.00441253	0	0	-6.9241e-05	-0.000101793	0
EELEPPALDL	GKGKASFCTKPIQVKEELEPPALDLDFRDK	PIQVKEELEPPALDLDFRDKMMVKVGDMCN	K	E	E	D	L	D	1	0	0	1	0	0	3	0	0	0	3	0	0	0	2	0	0	0	0	0	0	0	10	6.19376e-05	0	0	0.00101654	0	0.000144736	-4	9.30612	2.32956	7.55038	9.75244	2.11377	8.60585	-2.4775e-05	0	0	-0.000406614	0
AENRLGISQPIYSEK	VVKLTPGKEYAFRVRAENRLGISQPIYSEK	AENRLGISQPIYSEKTIARYPFDPPSEPRS	R	A	E	E	K	T	1	1	1	0	0	1	2	1	0	2	1	1	0	0	1	2	0	0	1	0	0	0	15	0	0	0	0.00152453	0	0	0	0.901372	6.11924	1.56802	0.769323	6.48272	1.13727	0	0	0	0	0
GLDGINGEE	GSRGYSGEKGEFGELGLDGINGEEGLSGVA	GEFGELGLDGINGEEGLSGVAGPPGGSGSP	L	G	L	E	E	G	0	0	1	1	0	0	2	3	0	1	1	0	0	0	0	0	0	0	0	0	0	0	9	0.00111599	0	0.00183473	0.000913594	0	0.000418727	-3	4.20494	0.276981	3.05479	4.50666	0.206009	3.7387	-0.000371996	0	-0.000611575	-0.000304531	0
DRPSPCEGPLCVT	NLAGTENVQFNVVVLDRPSPCEGPLCVTGV	VLDRPSPCEGPLCVTGVAEDRCTLAWRAPL	L	D	R	V	T	G	0	1	0	1	2	0	1	1	0	0	1	0	0	0	3	1	1	0	0	1	0	0	13	0	0	0	0.00131847	0	0.00152694	-1.14	0.036326	1.77878	0.01259	0.0691108	1.97717	0.005413	0	0	0	-0.00011562	0
LEWTPPVDSGNTE	PATAKIVDTWGFNVALEWTPPVDSGNTEII	VALEWTPPVDSGNTEIIGYTIQKADKKTGD	A	L	E	T	E	I	0	0	1	1	0	0	2	1	0	0	1	0	0	0	2	1	2	1	0	1	0	0	13	0.00108588	0	0.000321776	0.00131843	0	0.00199638	-3	4.20494	0.276981	3.05479	4.50666	0.206009	3.7387	-0.000250588	0	-7.4256e-05	-0.000304252	0
QKSSNKLLPVLYPPVVEE	DKNKDPLNDSVVQLYQKSSNKLLPVLYPPV	SNKLLPVLYPPVVEETGGAKKGGKKKGGSM	Y	Q	K	E	E	T	0	0	1	0	0	1	2	0	0	0	3	2	0	0	3	2	0	0	1	3	0	0	18	9.20624e-05	0	0	0.00182345	0	0.000271891	0	0.901372	6.11924	1.56802	0.769323	6.48272	1.13727	0	0	0	0	0
VLEPSVGDVAPGVM	MKKLEATFTTQVTSMVLEPSVGDVAPGVMS	MVLEPSVGDVAPGVMSSQRTTTITSGQEFH	M	V	L	V	M	S	1	0	0	1	0	0	1	2	0	0	1	0	1	0	2	1	0	0	0	4	0	0	14	0.00154523	0	6.65316e-05	0.00141734	0	0.000685589	-2	1.10375	0.224401	0.559197	1.26088	0.298245	0.871559	-0.000220747	0	-9.50451e-06	-0.000202477	0
AVVIEHPFVSPSPPTRPDVVSVS	CAENKFGVSKSIESAAVVIEHPFVSPSPPT	VSPSPPTRPDVVSVSASAISIKWDLPYADG	A	A	V	V	S	A	1	1	0	1	0	0	1	0	1	1	0	0	0	1	5	4	1	0	0	6	0	0	23	0.00125369	0	0	0.00232849	0	0.000559977	-0.9	0.00244097	2.47656	0.124048	0.000523918	2.7097	0.0276979	-4.90574e-05	0	0	-9.11148e-05	0
FGEQL	ATEQEKTPLQAKLDEFGEQLSKVITLICIA	KTPLQAKLDEFGEQLSKVITLICIAVWAIN	E	F	G	Q	L	S	0	0	0	0	0	1	1	1	0	0	1	0	0	1	0	0	0	0	0	0	0	0	5	0.000432131	0	0.00248341	0.000505335	0	0.000415673	-1	0.00255974	2.17182	0.0636073	0.0151018	2.39048	0.00441253	-8.64261e-05	0	-0.000496682	-0.000101067	0
YQLL	______________________________	______________________________	-	Y	Q	L	L	-	0	0	0	0	0	1	0	0	0	0	2	0	0	0	0	0	0	0	1	0	0	0	4	0.000405473	0	0.000401926	0.00040351	0	0.000326524	0	0.901372	6.11924	1.56802	0.769323	6.48272	1.13727	0	0	0	0	0
AGEPGEPGQTGPVGSR	XXXXXXXGSQGHTGHAGEPGEPGQTGPVGS	GEPGEPGQTGPVGSRGPPGPSGKGGDDGNN	H	A	G	S	R	G	1	1	0	0	0	1	2	5	0	0	0	0	0	0	3	1	1	0	0	1	0	0	16	0.00100138	0	0.00185618	0.00160763	0	0.0020971	-1	0.00255974	2.17182	0.0636073	0.0151018	2.39048	0.00441253	-6.25862e-05	0	-0.000116011	-0.000100477	0
DAEDIVNTPKPDEK	AFEVAEKFLDIPKMLDAEDIVNTPKPDEKA	LDAEDIVNTPKPDEKAIMTYVSCFYHAFAG	L	D	A	E	K	A	1	0	1	3	0	0	2	0	0	1	0	2	0	0	2	0	1	0	0	1	0	0	14	0.00125097	0	0.000803891	0.00140562	0	0.000960024	-3	4.20494	0.276981	3.05479	4.50666	0.206009	3.7387	-0.000268065	0	-0.000172262	-0.000301205	0
TVKVPEATIPNLTPNE	VEFKPKSVDKWGTACTVKVPEATIPNLTPN	VKVPEATIPNLTPNEIYSFRVVAINEKGKS	C	T	V	N	E	I	1	0	2	0	0	0	2	0	0	1	1	1	0	0	3	0	3	0	0	2	0	0	16	0.000808464	0	0	0.00160442	0	0.000161847	-1	0.00255974	2.17182	0.0636073	0.0151018	2.39048	0.00441253	-5.0529e-05	0	0	-0.000100277	0
NLDKKQRNFDKVL	EDLMVDVERANGLAANLDKKQRNFDKVLAE	AANLDKKQRNFDKVLAEWKQKYEEGQAELE	A	N	L	V	L	A	0	1	2	2	0	1	0	0	0	0	2	3	0	1	0	0	0	0	0	1	0	0	13	0.0192806	4.48631e-05	0	0.00130355	0	0	2	8.699	20.0141	10.5768	8.27777	20.6672	9.40297	0.00296624	6.90202e-06	0	0.000200546	0
LEW	PPSPKVTDWTKSTVELEWIPPQTDGGSKVT	PKVTDWTKSTVELEWIPPQTDGGSKVTGYF	E	L	E	E	W	I	0	0	0	0	0	0	1	0	0	0	1	0	0	0	0	0	0	1	0	0	0	0	3	7.69885e-06	5.10991e-05	0.00133349	0.000300722	0.000631311	0.00089815	-1	0.00255974	2.17182	0.0636073	0.0151018	2.39048	0.00441253	-2.56628e-06	-1.7033e-05	-0.000444496	-0.000100241	-0.000210437
VITIGNE	SSSSLEKSYELPDGQVITIGNERFRCPETL	SYELPDGQVITIGNERFRCPETLFQPSFIG	Q	V	I	N	E	R	0	0	1	0	0	0	1	1	0	2	0	0	0	0	0	0	1	0	0	1	0	0	7	0.000789634	0	0.000181443	0.000700709	0	0.000643044	-1	0.00255974	2.17182	0.0636073	0.0151018	2.39048	0.00441253	-0.000112805	0	-2.59205e-05	-0.000100101	0
LDFKSPDDPARHISGK	MDVAASEFYRSGKYDLDFKSPDDPARHISG	DFKSPDDPARHISGKELGDLYKTFIANYPV	D	L	D	G	K	E	1	1	0	3	0	0	0	1	1	1	1	2	0	1	2	2	0	0	0	0	0	0	16	0.00431024	0	0.000260399	0.00160059	0	0	0.1	1.10125	6.62398	1.82846	0.954745	7.00194	1.36055	2.6939e-05	0	1.62749e-06	1.00037e-05	0
FSEL	HAGYTVFVVGVADVDFSELQSIGSKPSERH	TVFVVGVADVDFSELQSIGSKPSERHIFVV	D	F	S	E	L	Q	0	0	0	0	0	0	1	0	0	0	1	0	0	1	0	1	0	0	0	0	0	0	4	0	0	0.000345882	0.000398989	0	0.000222061	-1	0.00255974	2.17182	0.0636073	0.0151018	2.39048	0.00441253	0	0	-8.64705e-05	-9.97472e-05	0
FVLT	TTLVNKDSVRADGGEFVLTATNVGGFAKHI	NKDSVRADGGEFVLTATNVGGFAKHIFNVK	E	F	V	L	T	A	0	0	0	0	0	0	0	0	0	0	1	0	0	1	0	0	1	0	0	1	0	0	4	0.000354125	0	0.00167605	0.000398917	0	0	0	0.901372	6.11924	1.56802	0.769323	6.48272	1.13727	0	0	0	0	0
MFGEKLKGADPEDVIVA	VKEASGPINFTVFLTMFGEKLKGADPEDVI	GEKLKGADPEDVIVAAFKILDPEATGSIKK	T	M	F	V	A	A	2	0	0	2	0	0	2	2	0	1	1	2	1	1	1	0	0	0	0	2	0	0	17	0.00398324	0.00022471	0	0.00169084	0.000232547	0	-2	1.10375	0.224401	0.559197	1.26088	0.298245	0.871559	-0.000468617	-2.64364e-05	0	-0.000198922	-2.73585e-05
LVEGGSVVFE	TSAAPFFIKKPSVQRLVEGGSVVFECQVGG	PSVQRLVEGGSVVFECQVGGSPKPQIIWKK	R	L	V	F	E	C	0	0	0	0	0	0	2	2	0	0	1	0	0	1	0	1	0	0	0	3	0	0	10	0	0	0	0.000994396	5.26117e-05	0	-2	1.10375	0.224401	0.559197	1.26088	0.298245	0.871559	0	0	0	-0.000198879	-1.05223e-05
LNLL	IYQAMKRGLISPEIALNLLEAQAATGFMVD	MKRGLISPEIALNLLEAQAATGFMVDPVKD	A	L	N	L	L	E	0	0	1	0	0	0	0	0	0	0	3	0	0	0	0	0	0	0	0	0	0	0	4	0.0002389	0	7.66576e-05	0.000397544	0	0.000700704	0	0.901372	6.11924	1.56802	0.769323	6.48272	1.13727	0	0	0	0	0
LALY	PFDFNLDTVFNADGDLALYGMPSAQIYFKN	NLDTVFNADGDLALYGMPSAQIYFKNLLRA	D	L	A	L	Y	G	1	0	0	0	0	0	0	0	0	0	2	0	0	0	0	0	0	0	1	0	0	0	4	0	0	0	0.000397201	0	0	0	0.901372	6.11924	1.56802	0.769323	6.48272	1.13727	0	0	0	0	0
GLYDRLPSPPVTPGME	VKACGLNFADLLGRQGLYDRLPSPPVTPGM	LYDRLPSPPVTPGMECSGVIEAVGDEVTDR	Q	G	L	M	E	C	0	1	0	1	0	0	1	2	0	0	2	0	1	0	4	1	1	0	1	1	0	0	16	0.000465379	0	0	0.0015884	0	0.000461691	-1	0.00255974	2.17182	0.0636073	0.0151018	2.39048	0.00441253	-2.90862e-05	0	0	-9.92751e-05	0
SVVIKEPRIEPT	AKNNTGVSEPQGTFTSVVIKEPRIEPTADL	TFTSVVIKEPRIEPTADLSSITNQLITCKT	T	S	V	P	T	A	0	1	0	0	0	0	2	0	0	2	0	1	0	0	2	1	1	0	0	2	0	0	12	0.000477992	0	7.69137e-05	0.00119113	0	0.000621978	0	0.901372	6.11924	1.56802	0.769323	6.48272	1.13727	0	0	0	0	0
LLEEM	KFGHTKVFFKAGLLGLLEEMRDERLSKIIT	KVFFKAGLLGLLEEMRDERLSKIITGIQAR	G	L	L	E	M	R	0	0	0	0	0	0	2	0	0	0	2	0	1	0	0	0	0	0	0	0	0	0	5	0.000404136	0	0	0.000495964	0	0.000503674	-2	1.10375	0.224401	0.559197	1.26088	0.298245	0.871559	-0.000161655	0	0	-0.000198386	0
LSDR	ITNNLYRYLVTVMKDLSDRMALINMDSFNS	LYRYLVTVMKDLSDRMALINMDSFNSTLEY	D	L	S	D	R	M	0	1	0	1	0	0	0	0	0	0	1	0	0	0	0	1	0	0	0	0	0	0	4	0	0	0.000707869	0.00039577	0	0	0	0.901372	6.11924	1.56802	0.769323	6.48272	1.13727	0	0	0	0	0
VESR	RPVPDIKWYHAGKELVESRKNEMSSDGRNH	DIKWYHAGKELVESRKNEMSSDGRNHTLSI	L	V	E	S	R	K	0	1	0	0	0	0	1	0	0	0	0	0	0	0	0	1	0	0	0	1	0	0	4	0	0	0	0.00039577	0	0	0	0.901372	6.11924	1.56802	0.769323	6.48272	1.13727	0	0	0	0	0
FEGL	RSENAAPNIEFGPEYFEGLTVKAGDNIRLK	AAPNIEFGPEYFEGLTVKAGDNIRLKVTIT	Y	F	E	G	L	T	0	0	0	0	0	0	1	1	0	0	1	0	0	1	0	0	0	0	0	0	0	0	4	0	0	0.000546302	0.000395341	0	0	-1	0.00255974	2.17182	0.0636073	0.0151018	2.39048	0.00441253	0	0	-0.000136576	-9.88352e-05	0
LNVL	KPVQAKNKFDVPEAPLNVLVSKVSKFGCTV	AKNKFDVPEAPLNVLVSKVSKFGCTVSWEP	P	L	N	V	L	V	0	0	1	0	0	0	0	0	0	0	2	0	0	0	0	0	0	0	0	1	0	0	4	0.000455214	0	0.000478677	0.00039484	3.32225e-05	0.000370619	0	0.901372	6.11924	1.56802	0.769323	6.48272	1.13727	0	0	0	0	0
LDKLLPDTQYT	SPPQQEVSESTTKMLLDKLLPDTQYTVTVV	TKMLLDKLLPDTQYTVTVVPVYAEGDGPSL	L	L	D	Y	T	V	0	0	0	2	0	1	0	0	0	0	3	1	0	0	1	0	2	0	1	0	0	0	11	0.000817883	2.51822e-05	0	0.0010827	8.27036e-05	0	-1	0.00255974	2.17182	0.0636073	0.0151018	2.39048	0.00441253	-7.4353e-05	-2.28929e-06	0	-9.84275e-05	-7.51851e-06
LLLM	QLMERCMIDPETGLALLLMKEKKRERKTSS	RCMIDPETGLALLLMKEKKRERKTSSKSSV	A	L	L	L	M	K	0	0	0	0	0	0	0	0	0	0	3	0	1	0	0	0	0	0	0	0	0	0	4	0.000103014	1.56628e-05	0.000117106	0.000393696	0	0.00689372	0	0.901372	6.11924	1.56802	0.769323	6.48272	1.13727	0	0	0	0	0
VELF	NIEARHIKVVRPLYGVELFDGETARFEVEI	RHIKVVRPLYGVELFDGETARFEVEISEDD	G	V	E	L	F	D	0	0	0	0	0	0	1	0	0	0	1	0	0	1	0	0	0	0	0	1	0	0	4	0	0	6.28637e-06	0.000393109	0	0.0002949	-1	0.00255974	2.17182	0.0636073	0.0151018	2.39048	0.00441253	0	0	-1.57159e-06	-9.82773e-05	0
PLVD	GKTVIEYRSQKTSRLPLVDIAPMDIGGADQ	IEYRSQKTSRLPLVDIAPMDIGGADQEFGV	L	P	L	V	D	I	0	0	0	1	0	0	0	0	0	0	1	0	0	0	1	0	0	0	0	1	0	0	4	0	0	0	0.000392966	0	0	-1	0.00255974	2.17182	0.0636073	0.0151018	2.39048	0.00441253	0	0	0	-9.82415e-05	0
IGMPGMTGPQGEAGRE	VGPTGSAGPRGPSGNIGMPGMTGPQGEAGR	GMPGMTGPQGEAGREGNTGNDGPPGRPGIA	N	I	G	R	E	G	1	1	0	0	0	1	2	5	0	1	0	0	2	0	2	0	1	0	0	0	0	0	16	0.00140638	0	0	0.00157129	0	0.00270994	-1	0.00255974	2.17182	0.0636073	0.0151018	2.39048	0.00441253	-8.78985e-05	0	0	-9.82057e-05	0
WEAPDHDGGSPVTHY	DLKVAEVTRRHVHLMWEAPDHDGGSPVTHY	WEAPDHDGGSPVTHYQIEKREVSRKTWVKV	M	W	E	H	Y	Q	1	0	0	2	0	0	1	2	2	0	0	0	0	0	2	1	1	1	1	1	0	0	15	0.00109882	0	0.000167706	0.00147056	0	0.000788749	-2.8	3.4247	0.106465	2.39567	3.6975	0.0644561	3.00528	-0.000205113	0	-3.13052e-05	-0.000274505	0
FWLQ	KSELAVELQEKGRVRFWLQAEKISANGKVD	AVELQEKGRVRFWLQAEKISANGKVDYVFN	R	F	W	L	Q	A	0	0	0	0	0	1	0	0	0	0	1	0	0	1	0	0	0	1	0	0	0	0	4	0	0	0.000174358	0.000392022	0	0.000127471	0	0.901372	6.11924	1.56802	0.769323	6.48272	1.13727	0	0	0	0	0
WNKPVYDGGSEIT	NPRVLDTTKSSVTVAWNKPVYDGGSEITGY	VAWNKPVYDGGSEITGYIVETCLPEEDEWT	A	W	N	I	T	G	0	0	1	1	0	0	1	2	0	1	0	1	0	0	1	1	1	1	1	1	0	0	13	0.000488995	5.101e-05	0	0.00127258	0	0.000795927	-1	0.00255974	2.17182	0.0636073	0.0151018	2.39048	0.00441253	-3.7615e-05	-3.92384e-06	0	-9.7891e-05	0
SPATVPDPPENL	GPGEPAYIDEPVNVSSPATVPDPPENLRWR	NVSSPATVPDPPENLRWRDKSASGIFLTWE	S	S	P	N	L	R	1	0	1	1	0	0	1	0	0	0	1	0	0	0	4	1	1	0	0	1	0	0	12	0.000457712	0	0	0.00117461	0	0.000133175	-2	1.10375	0.224401	0.559197	1.26088	0.298245	0.871559	-7.62853e-05	0	0	-0.000195768	0
STGEPISEEE	ADGYIDREEFALIIRSTGEPISEEEIDELL	ALIIRSTGEPISEEEIDELLKDGDKNSDGM	R	S	T	E	E	I	0	0	0	0	0	0	4	1	0	1	0	0	0	0	1	2	1	0	0	0	0	0	10	0.00204507	0	0.0216997	0.00097798	0	0.00308852	-4	9.30612	2.32956	7.55038	9.75244	2.11377	8.60585	-0.00081803	0	-0.00867988	-0.000391192	0
VGMLDPPRKE	TKFADYECDLTFVGCVGMLDPPRKEVSGSI	TFVGCVGMLDPPRKEVSGSIQLCRDAGIRV	C	V	G	K	E	V	0	1	0	1	0	0	1	1	0	0	1	1	1	0	2	0	0	0	0	1	0	0	10	0.00366659	0	0.000866191	0.000977193	0	0.000765028	0	0.901372	6.11924	1.56802	0.769323	6.48272	1.13727	0	0	0	0	0
DVPSVPGPIEAS	NPFGVKEESVSVKVLDVPSVPGPIEASGVS	KVLDVPSVPGPIEASGVSSEKITLTWTAPT	L	D	V	A	S	G	1	0	0	1	0	0	1	1	0	1	0	0	0	0	3	2	0	0	0	2	0	0	12	0.000382265	0	0.000159315	0.00117237	0	0.000585938	-2	1.10375	0.224401	0.559197	1.26088	0.298245	0.871559	-6.37108e-05	0	-2.65525e-05	-0.000195396	0
NVPEAPAPPEIV	GEYLRSDPVIAMHPFNVPEAPAPPEIVSIR	HPFNVPEAPAPPEIVSIRHESATLNWNDPK	F	N	V	I	V	S	2	0	1	0	0	0	2	0	0	1	0	0	0	0	4	0	0	0	0	2	0	0	12	0.000699129	0	0.000257907	0.00117177	0	0.000504173	-2	1.10375	0.224401	0.559197	1.26088	0.298245	0.871559	-0.000116521	0	-4.29845e-05	-0.000195296	0
EFMILPVGAS	VINGGSHAGNKLAMQEFMILPVGASSFKEA	KLAMQEFMILPVGASSFKEAMRIGAEVYHN	Q	E	F	A	S	S	1	0	0	0	0	0	1	1	0	1	1	0	1	1	1	1	0	0	0	1	0	0	10	0.000771345	0	0	0.000976478	0	8.57065e-06	-1	0.00255974	2.17182	0.0636073	0.0151018	2.39048	0.00441253	-7.71345e-05	0	0	-9.76478e-05	0
DKKTGDWFTVL	DSGNTEIIGYTIQKADKKTGDWFTVLDHYH	IQKADKKTGDWFTVLDHYHRMNATISDLVM	A	D	K	V	L	D	0	0	0	2	0	0	0	1	0	0	1	2	0	1	0	0	2	1	0	1	0	0	11	0.000597796	0	7.54329e-05	0.0010731	0	0.000118317	0	0.901372	6.11924	1.56802	0.769323	6.48272	1.13727	0	0	0	0	0
PPKK	SPRSYLAVDPISEPDPPKKMEVLEITKNSA	YLAVDPISEPDPPKKMEVLEITKNSATLGW	D	P	P	K	K	M	0	0	0	0	0	0	0	0	0	0	0	2	0	0	2	0	0	0	0	0	0	0	4	0.000312294	0	1.76976e-05	0.000389933	0	0	2	8.699	20.0141	10.5768	8.27777	20.6672	9.40297	0.000156147	0	8.84881e-06	0.000194967	0
ELGEQIDNL	ATAAALRKKQADSVAELGEQIDNLQRVKQK	QADSVAELGEQIDNLQRVKQKLEKEKSEYK	A	E	L	N	L	Q	0	0	1	1	0	1	2	1	0	1	2	0	0	0	0	0	0	0	0	0	0	0	9	0	0	0	0.000875386	0	0.00124069	-3	4.20494	0.276981	3.05479	4.50666	0.206009	3.7387	0	0	0	-0.000291795	0
VGSL	WFKVVKGTIRDTRQKVGSLVENHEYQYRVC	VKGTIRDTRQKVGSLVENHEYQYRVCAVNK	K	V	G	S	L	V	0	0	0	0	0	0	0	1	0	0	1	0	0	0	0	1	0	0	0	1	0	0	4	0.000563594	0	2.83401e-05	0.000386728	0	2.39519e-05	0	0.901372	6.11924	1.56802	0.769323	6.48272	1.13727	0	0	0	0	0
FLAPGEEDIGVY	ERIAVETKGSKAKASFLAPGEEDIGVYSCS	KASFLAPGEEDIGVYSCSVTHTDGASASYD	S	F	L	V	Y	S	1	0	0	1	0	0	2	2	0	1	1	0	0	1	1	0	0	0	1	1	0	0	12	0.000446762	0	6.15104e-05	0.001154	0	0.000189433	-3	4.20494	0.276981	3.05479	4.50666	0.206009	3.7387	-0.000111691	0	-1.53776e-05	-0.000288501	0
SPFEKPGIPQQPFIV	GVSEALEIPSVLIIKSPFEKPGIPQQPFIV	SPFEKPGIPQQPFIVSSDKNSCVVCWKAPS	K	S	P	I	V	S	0	0	0	0	0	2	1	1	0	2	0	1	0	2	4	1	0	0	0	1	0	0	15	0.00125765	0	0.000100449	0.00144127	0	0.00049762	0	0.901372	6.11924	1.56802	0.769323	6.48272	1.13727	0	0	0	0	0
RNPFVPPGAPQELE	KYGVGEPLESTPVIMRNPFVPPGAPQELEI	MRNPFVPPGAPQELEITNITRDSMTVCWSR	M	R	N	L	E	I	1	1	1	0	0	1	2	1	0	0	1	0	0	1	4	0	0	0	0	1	0	0	14	0.000925343	8.91946e-05	0.000262565	0.00134439	0	0.000606981	-1	0.00255974	2.17182	0.0636073	0.0151018	2.39048	0.00441253	-6.6096e-05	-6.37104e-06	-1.87547e-05	-9.60276e-05	0
VLML	VEQVLELVPLQRARKVLMLFVTGSVEEHED	LELVPLQRARKVLMLFVTGSVEEHEDALVR	K	V	L	M	L	F	0	0	0	0	0	0	0	0	0	0	2	0	1	0	0	0	0	0	0	1	0	0	4	4.36289e-05	0	0.000215297	0.000383095	0	0	0	0.901372	6.11924	1.56802	0.769323	6.48272	1.13727	0	0	0	0	0
GPPGPPGPPGPPGAPGGGFDMGFIS	GPSGPRGRSGEMGPAGPPGPPGPPGPPGAP	PPGAPGGGFDMGFISQPQEKAPDPYRMFRA	A	G	P	I	S	Q	1	0	0	1	0	0	0	9	0	1	0	0	1	2	9	1	0	0	0	0	0	0	25	0.000238041	0	0	0.00239076	0	0	-1	0.00255974	2.17182	0.0636073	0.0151018	2.39048	0.00441253	-9.52164e-06	0	0	-9.56306e-05	0
VLLM	LHEKEGEFVAQFKFTVLLMANGPLRITNSL	EGEFVAQFKFTVLLMANGPLRITNSLFDPD	T	V	L	L	M	A	0	0	0	0	0	0	0	0	0	0	2	0	1	0	0	0	0	0	0	1	0	0	4	0	0	0	0.000382293	5.05173e-05	0.00127916	0	0.901372	6.11924	1.56802	0.769323	6.48272	1.13727	0	0	0	0	0
GLPEALIPVQLL	SNVGEVVCIFLTAALGLPEALIPVQLLWVN	AALGLPEALIPVQLLWVNLVTDGLPATALG	L	G	L	L	L	W	1	0	0	0	0	1	1	1	0	1	4	0	0	0	2	0	0	0	0	1	0	0	12	0.00190991	0	0.00139857	0.00114452	0	0.000434411	-1	0.00255974	2.17182	0.0636073	0.0151018	2.39048	0.00441253	-0.00015916	0	-0.000116548	-9.53766e-05	0
KDPFDKPSQPGE	IGQGEPGPPSESVICKDPFDKPSQPGEIDI	VICKDPFDKPSQPGEIDIISVTKDCITIHW	C	K	D	G	E	I	0	0	0	2	0	1	1	1	0	0	0	2	0	1	3	1	0	0	0	0	0	0	12	0.000735086	0	0.00709066	0.00114139	0	0.00128826	-1	0.00255974	2.17182	0.0636073	0.0151018	2.39048	0.00441253	-6.12571e-05	0	-0.000590888	-9.51156e-05	0
DTFTTPGPPYAL	GMGEFCELEDAVLAKDTFTTPGPPYALTVV	LAKDTFTTPGPPYALTVVEVTKRHVELKWE	K	D	T	A	L	T	1	0	0	1	0	0	0	1	0	0	1	0	0	1	3	0	3	0	1	0	0	0	12	0	0	0	0.00113847	0	0.000314232	-1	0.00255974	2.17182	0.0636073	0.0151018	2.39048	0.00441253	0	0	0	-9.48723e-05	0
LTML	FFTSRLLCLKPFLWSLTMLKNLTVTEGETV	RLLCLKPFLWSLTMLKNLTVTEGETVALEC	S	L	T	M	L	K	0	0	0	0	0	0	0	0	0	0	2	0	1	0	0	0	1	0	0	0	0	0	4	0	2.93699e-05	0	0.000378331	0	0	0	0.901372	6.11924	1.56802	0.769323	6.48272	1.13727	0	0	0	0	0
WDLE	VKNAANYSKKLYTEDWDLEKASFLPYSDSP	ANYSKKLYTEDWDLEKASFLPYSDSPELRR	D	W	D	L	E	K	0	0	0	1	0	0	1	0	0	0	1	0	0	0	0	0	0	1	0	0	0	0	4	0.000651743	0	0.000669067	0.000377801	0	0.000438694	-2	1.10375	0.224401	0.559197	1.26088	0.298245	0.871559	-0.000325872	0	-0.000334533	-0.000188901	0
SWKPPNTTTEGPIL	MDIRIHDANRDYVIVSWKPPNTTTEGPILG	VSWKPPNTTTEGPILGYFVDKCEVGTENWA	V	S	W	I	L	G	0	0	1	0	0	0	1	1	0	1	1	1	0	0	3	1	3	1	0	0	0	0	14	0.000879661	0	0	0.0013204	0	0.000817377	0	0.901372	6.11924	1.56802	0.769323	6.48272	1.13727	0	0	0	0	0
STGEPISEEEIDELL	ADGYIDREEFALIIRSTGEPISEEEIDELL	STGEPISEEEIDELLKDGDKNSDGMLDYDE	R	S	T	L	L	K	0	0	0	1	0	0	5	1	0	2	2	0	0	0	1	2	1	0	0	0	0	0	15	0.000857138	0	0.00123298	0.0014145	0	0.000565093	-6	25.5085	12.4347	22.5416	26.244	11.9293	24.3401	-0.000342855	0	-0.000493192	-0.000565801	0
VLDRPGPPGGPL	ATNVGGFAKHIFNVKVLDRPGPPGGPLVVS	NVKVLDRPGPPGGPLVVSDVTADNCILTWT	K	V	L	P	L	V	0	1	0	1	0	0	0	3	0	0	2	0	0	0	4	0	0	0	0	1	0	0	12	0.00021163	0	0	0.00113126	0	0	0	0.901372	6.11924	1.56802	0.769323	6.48272	1.13727	0	0	0	0	0
VVDRPSPPVGPV	VENSTGSRKGVCNITVVDRPSPPVGPVVFE	NITVVDRPSPPVGPVVFEEVHREFMVISWK	T	V	V	P	V	V	0	1	0	1	0	0	0	1	0	0	0	0	0	0	4	1	0	0	0	4	0	0	12	0.000893477	0	0.00345168	0.00113083	0	0.00258235	0	0.901372	6.11924	1.56802	0.769323	6.48272	1.13727	0	0	0	0	0
GMPGPAGQSGDSGSAGPAGPSGPRGPAGPHGPPGKDGRSG	GERGMKGLRGHGGLQGMPGPAGQSGDSGSA	PAGPHGPPGKDGRSGSHGTIGAPGARGPPG	Q	G	M	S	G	S	4	2	0	2	0	1	0	14	1	0	0	1	1	0	9	5	0	0	0	0	0	0	40	0	0	0	0.00376571	0	0	1.1	4.20007	12.7714	5.53287	3.90897	13.2942	4.69341	0	0	0	0.000103557	0
LREQFEEEQEAKAE	ALAHGVQSARHDCDLLREQFEEEQEAKAEL	LLREQFEEEQEAKAELQRGMSKANGEVAQW	L	L	R	A	E	L	2	1	0	0	0	2	6	0	0	0	1	1	0	1	0	0	0	0	0	0	0	0	14	0	0.0183794	0.0169111	0.00131675	0.0355487	0.01606	-4	9.30612	2.32956	7.55038	9.75244	2.11377	8.60585	0	-0.00525126	-0.00483175	-0.000376213	-0.0101568
SGPSPISDPCKPCRP	NNYEFRVFAENIAGYSGPSPISDPCKPCRP	SGPSPISDPCKPCRPITVPSHPINPKVKDY	Y	S	G	R	P	I	0	1	0	1	2	0	0	1	0	1	0	1	0	0	5	3	0	0	0	0	0	0	15	0	0	0	0.00141059	0	0.00478805	0.86	3.27395	11.1136	4.46141	3.01755	11.6016	3.71112	0	0	0	8.08735e-05	0
LLDL	MKLAQDSSQIGLLKELLDLQKEMVVMLLSL	QDSSQIGLLKELLDLQKEMVVMLLSLLEGN	E	L	L	D	L	Q	0	0	0	1	0	0	0	0	0	0	3	0	0	0	0	0	0	0	0	0	0	0	4	4.95724e-05	3.01152e-05	0.000203626	0.000375856	4.0636e-05	0.000359603	-1	0.00255974	2.17182	0.0636073	0.0151018	2.39048	0.00441253	-1.23931e-05	-7.52879e-06	-5.09064e-05	-9.39639e-05	-1.0159e-05
VTDSPVQVQ	DKVYRQHPDKVKFTQVTDSPVQVQAALNAI	KVKFTQVTDSPVQVQAALNAIQLSDINYKA	Q	V	T	V	Q	A	0	0	0	1	0	2	0	0	0	0	0	0	0	0	1	1	1	0	0	3	0	0	9	0.000549416	0.00027862	0.00121499	0.000845321	0.000187599	0.00123531	-1	0.00255974	2.17182	0.0636073	0.0151018	2.39048	0.00441253	-6.10462e-05	-3.09578e-05	-0.000134999	-9.39246e-05	-2.08443e-05
GVDNPGHPFIMT	KQTPSGYTLDDVIQTGVDNPGHPFIMTVGC	IQTGVDNPGHPFIMTVGCVAGDEESYEVFK	T	G	V	M	T	V	0	0	1	1	0	0	0	2	1	1	0	0	1	1	2	0	1	0	0	1	0	0	12	0.000642782	0.0116226	0	0.0011216	0.0115577	0.000195492	-0.9	0.00244097	2.47656	0.124048	0.000523918	2.7097	0.0276979	-4.82087e-05	-0.000871696	0	-8.41201e-05	-0.00086683
VLDTPGPPGAITF	LENNGGCKSITFTVKVLDTPGPPGAITFKD	VKVLDTPGPPGAITFKDVTRGALTMMWDAP	K	V	L	T	F	K	1	0	0	1	0	0	0	2	0	1	1	0	0	1	3	0	2	0	0	1	0	0	13	0.000745078	0	0	0.00121418	0	0	-1	0.00255974	2.17182	0.0636073	0.0151018	2.39048	0.00441253	-5.73137e-05	0	0	-9.33988e-05	0
FLLPDNMQLQ	KAQTYAGYRKIPHTYFLLPDNMQLQLCRKM	IPHTYFLLPDNMQLQLCRKMQEIQSDNEYK	Y	F	L	L	Q	L	0	0	1	1	0	2	0	0	0	0	3	0	1	1	1	0	0	0	0	0	0	0	10	0.000249326	0	0	0.000931735	0	0.000155945	-1	0.00255974	2.17182	0.0636073	0.0151018	2.39048	0.00441253	-2.49326e-05	0	0	-9.31735e-05	0
WTTQ	FYNPSPVSGIRAAPRWTTQPPRAQGPYSPQ	SPVSGIRAAPRWTTQPPRAQGPYSPQLVGA	R	W	T	T	Q	P	0	0	0	0	0	1	0	0	0	0	0	0	0	0	0	0	2	1	0	0	0	0	4	0.000343588	0	0	0.000372622	0	0	0	0.901372	6.11924	1.56802	0.769323	6.48272	1.13727	0	0	0	0	0
VEAF	______________________________	______________________________	-	V	E	A	F	-	1	0	0	0	0	0	1	0	0	0	0	0	0	1	0	0	0	0	0	1	0	0	4	0	0	0	0.000372565	0	0.000268262	-1	0.00255974	2.17182	0.0636073	0.0151018	2.39048	0.00441253	0	0	0	-9.31413e-05	0
VLDEFDDEDIGFGL	RQFQIEELALELAAQVLDEFDDEDIGFGLI	QVLDEFDDEDIGFGLIDEKQDKIVAKKLDL	Q	V	L	G	L	I	0	0	0	4	0	0	2	2	0	1	2	0	0	2	0	0	0	0	0	1	0	0	14	0.000277386	7.76541e-05	4.55128e-05	0.00130122	8.73807e-05	0.000304211	-6	25.5085	12.4347	22.5416	26.244	11.9293	24.3401	-0.00011888	-3.32803e-05	-1.95055e-05	-0.000557667	-3.74489e-05
DIPGAPEGPVEIS	NSCGKVEEALKIIIRDIPGAPEGPVEISDI	IRDIPGAPEGPVEISDIDSDACSLSWNKPL	R	D	I	I	S	D	1	0	0	1	0	0	2	2	0	2	0	0	0	0	3	1	0	0	0	1	0	0	13	0.000531068	0	8.15446e-05	0.00120535	0	0.00211422	-3	4.20494	0.276981	3.05479	4.50666	0.206009	3.7387	-0.000122554	0	-1.8818e-05	-0.000278158	0
TDAEQDQLIND	LDGEFKGRYYPLKSMTDAEQDQLINDHFLF	LKSMTDAEQDQLINDHFLFDKPVSPLLTCA	M	T	D	N	D	H	1	0	1	3	0	2	1	0	0	1	1	0	0	0	0	0	1	0	0	0	0	0	11	0.000967583	0	0	0.00101924	0	0.000832129	-4	9.30612	2.32956	7.55038	9.75244	2.11377	8.60585	-0.000351849	0	0	-0.000370634	0
ASEGDNLNDAEE	MVSLLQEKNDLSLQVASEGDNLNDAEERCE	LQVASEGDNLNDAEERCEGLIKSKIQLEAR	V	A	S	E	E	R	2	0	2	2	0	0	3	1	0	0	1	0	0	0	0	1	0	0	0	0	0	0	12	0.000965486	0	0.0055635	0.00111121	0	0.00442469	-5	16.4073	6.38214	14.046	16.9982	6.02154	15.473	-0.000402286	0	-0.00231813	-0.000463006	0
FGF	TEGTEYVFRVAAMNRFGFGGFLQSEVVECK	TEYVFRVAAMNRFGFGGFLQSEVVECKSAK	R	F	G	G	F	G	0	0	0	0	0	0	0	1	0	0	0	0	0	2	0	0	0	0	0	0	0	0	3	0.00010066	0	0.000324129	0.000277686	0.00051571	0.000865303	0	0.901372	6.11924	1.56802	0.769323	6.48272	1.13727	0	0	0	0	0
LSPP	SEPSEPSDPVLIKERLSPPMAPRWLLVVSI	EPSDPVLIKERLSPPMAPRWLLVVSISRNS	R	L	S	P	P	M	0	0	0	0	0	0	0	0	0	0	1	0	0	0	2	1	0	0	0	0	0	0	4	0.000145145	0	0.000399832	0.000370062	0	0.000569018	0	0.901372	6.11924	1.56802	0.769323	6.48272	1.13727	0	0	0	0	0
EQQVDDLEGSLE	EEDKVNSLTKAKTKLEQQVDDLEGSLEQEK	TKLEQQVDDLEGSLEQEKKLRMDLERAKRK	L	E	Q	L	E	Q	0	0	0	2	0	2	3	1	0	0	2	0	0	0	0	1	0	0	0	1	0	0	12	0.000648321	0	0	0.00110808	0	0.00131437	-5	16.4073	6.38214	14.046	16.9982	6.02154	15.473	-0.000270134	0	0	-0.000461701	0
SVWIGGSIL	STMKIKIIAPPERKYSVWIGGSILASLSTF	PPERKYSVWIGGSILASLSTFQQMWISKQE	Y	S	V	I	L	A	0	0	0	0	0	0	0	2	0	2	1	0	0	0	0	2	0	1	0	1	0	0	9	0.00158396	1.10711e-05	0.000335845	0.000831029	0	0.000327895	0	0.901372	6.11924	1.56802	0.769323	6.48272	1.13727	0	0	0	0	0
ITPDQLADLY	KYDLDFKSPDDPSRYITPDQLADLYKSFVK	DPSRYITPDQLADLYKSFVKDYPVVSIEDP	Y	I	T	L	Y	K	1	0	0	2	0	1	0	0	0	1	2	0	0	0	1	0	1	0	1	0	0	0	10	0.00081846	7.12951e-05	4.65674e-05	0.000921935	0	0.000792765	-2	1.10375	0.224401	0.559197	1.26088	0.298245	0.871559	-0.000163692	-1.4259e-05	-9.31348e-06	-0.000184387	0
GVDEQTGDIF	PILAKALPGTQEIVCGVDEQTGDIFLSLEA	QEIVCGVDEQTGDIFLSLEACEISETSQFV	C	G	V	I	F	L	0	0	0	2	0	1	1	2	0	1	0	0	0	1	0	0	1	0	0	1	0	0	10	0.000866052	0	0.000734547	0.000921541	0	0.00070235	-3	4.20494	0.276981	3.05479	4.50666	0.206009	3.7387	-0.000259816	0	-0.000220364	-0.000276462	0
VLDVPSAPIGPVN	VSNPAGSKTAALHVTVLDVPSAPIGPVNIL	VTVLDVPSAPIGPVNILEVTPDFMMIQWRA	T	V	L	V	N	I	1	0	1	1	0	0	0	1	0	1	1	0	0	0	3	1	0	0	0	3	0	0	13	0.00137495	0.000100322	0.000273703	0.0011961	0	0.000338551	-1	0.00255974	2.17182	0.0636073	0.0151018	2.39048	0.00441253	-0.000105765	-7.71709e-06	-2.10541e-05	-9.20075e-05	0
MPPD	LFKMAMPCLCALAGAMPPDFVDTSPGTLEK	AMPCLCALAGAMPPDFVDTSPGTLEKQASV	A	M	P	P	D	F	0	0	0	1	0	0	0	0	0	0	0	0	1	0	2	0	0	0	0	0	0	0	4	0	0	2.2965e-05	0.000366471	0	0	-1	0.00255974	2.17182	0.0636073	0.0151018	2.39048	0.00441253	0	0	-5.74124e-06	-9.16177e-05	0
LYLE	PNVNKFLQGSDSIAGLYLETSQEKISIYQA	KFLQGSDSIAGLYLETSQEKISIYQAMKRN	G	L	Y	L	E	T	0	0	0	0	0	0	1	0	0	0	2	0	0	0	0	0	0	0	1	0	0	0	4	0	3.40036e-05	0.000132888	0.000365627	0.000209615	0.00108625	-1	0.00255974	2.17182	0.0636073	0.0151018	2.39048	0.00441253	0	-8.50089e-06	-3.3222e-05	-9.14066e-05	-5.24037e-05
PMAL	TASKRWARVTRDPLRPMALGESHAVTGLIE	RWARVTRDPLRPMALGESHAVTGLIEGSQY	R	P	M	A	L	G	1	0	0	0	0	0	0	0	0	0	1	0	1	0	1	0	0	0	0	0	0	0	4	0.000525616	0	0.000177077	0.000365226	0	0.000315777	0	0.901372	6.11924	1.56802	0.769323	6.48272	1.13727	0	0	0	0	0
GLTEIPKEIPAETT	FRCQCHLRVTQCSDLGLTEIPKEIPAETTM	LGLTEIPKEIPAETTMLDLQNNKITEIKEN	L	G	L	T	T	M	1	0	0	0	0	0	3	1	0	2	1	1	0	0	2	0	3	0	0	0	0	0	14	0.000768408	0	0	0.00127684	0	0.000426227	-2	1.10375	0.224401	0.559197	1.26088	0.298245	0.871559	-0.000109773	0	0	-0.000182406	0
VVIKEPRIEPT	KNNTGVSEPQGTFTSVVIKEPRIEPTADLS	TFTSVVIKEPRIEPTADLSSITNQLITCKT	S	V	V	P	T	A	0	1	0	0	0	0	2	0	0	2	0	1	0	0	2	0	1	0	0	2	0	0	11	0.000424712	4.17015e-05	0.000794139	0.00100201	5.50503e-05	0.00228933	0	0.901372	6.11924	1.56802	0.769323	6.48272	1.13727	0	0	0	0	0
GGPMQPGVF	GGGQGGAGTAGGRGYGGPMQPGVFHGYPLK	AGGRGYGGPMQPGVFHGYPLKTPKVPGAYG	Y	G	G	V	F	H	0	0	0	0	0	1	0	3	0	0	0	0	1	1	2	0	0	0	0	1	0	0	9	0.00039223	0	0.00031273	0.000819795	0	0.000283497	0	0.901372	6.11924	1.56802	0.769323	6.48272	1.13727	0	0	0	0	0
GTTMYPGIADRM	IDIRKDLYANNVLSGGTTMYPGIADRMQKE	LSGGTTMYPGIADRMQKEITALAPSTMKIK	G	G	T	R	M	Q	1	1	0	1	0	0	0	2	0	1	0	0	2	0	1	0	2	0	1	0	0	0	12	0.00356665	0	0.000253587	0.00109044	0	0.000182177	0	0.901372	6.11924	1.56802	0.769323	6.48272	1.13727	0	0	0	0	0
APKIPDGEKVDFDDIQKKR	ITVLISIMVKMIWPSAPKIPDGEKVDFDDI	PDGEKVDFDDIQKKRQNKDLSELQGLIDAH	S	A	P	K	R	Q	1	1	0	4	0	1	1	1	0	2	0	4	0	1	2	0	0	0	0	1	0	0	19	0.00153262	0	0	0.00172558	0	0.000233505	0	0.901372	6.11924	1.56802	0.769323	6.48272	1.13727	0	0	0	0	0
LIPNESKTPGLMENF	LMTNLRSTHPHFVRCLIPNESKTPGLMENF	LIPNESKTPGLMENFLVIHQLRCNGVLEGI	C	L	I	N	F	L	0	0	2	0	0	0	2	1	0	1	2	1	1	1	2	1	1	0	0	0	0	0	15	0.00352012	0.000374975	0.000276512	0.00136176	0	0	-1	0.00255974	2.17182	0.0636073	0.0151018	2.39048	0.00441253	-0.000234674	-2.49983e-05	-1.84341e-05	-9.07843e-05	0
GVLEGIRIC	GMMENFLVIHQLRCNGVLEGIRICRKGFPS	HQLRCNGVLEGIRICRKGFPSRILYADFKQ	N	G	V	I	C	R	0	1	0	0	1	0	1	2	0	2	1	0	0	0	0	0	0	0	0	1	0	0	9	0.00135773	0	0.00177866	0.000816994	0	0	-0.07	0.773355	5.77782	1.39761	0.651428	6.13116	0.992867	-1.05601e-05	0	-1.3834e-05	-6.3544e-06	0
LLKDGDKNSDGMLDYDE	IRSTGEPISEEEIDELLKDGDKNSDGMLDY	KDGDKNSDGMLDYDEFMKMMENVQ______	E	L	L	D	E	F	0	0	1	5	0	0	1	2	0	0	3	2	1	0	0	1	0	0	1	0	0	0	17	0.00380411	0	0.000699688	0.00154315	0	0.00165276	-4	9.30612	2.32956	7.55038	9.75244	2.11377	8.60585	-0.000895085	0	-0.000164633	-0.000363094	0
LKLDPVMDEL	VDISAYHKSQMDALKLKLDPVMDELTAKVS	MDALKLKLDPVMDELTAKVSKNVEETKTAL	K	L	K	E	L	T	0	0	0	2	0	0	1	0	0	0	3	1	1	0	1	0	0	0	0	1	0	0	10	0.00120529	0	0.000448535	0.000904839	0.000187621	0.00204303	-2	1.10375	0.224401	0.559197	1.26088	0.298245	0.871559	-0.000241057	0	-8.9707e-05	-0.000180968	-3.75242e-05
SDPSNTMGPL	TKYNYRVFAENAAGLSDPSNTMGPLLADDV	NAAGLSDPSNTMGPLLADDVHVAPTIDLSA	L	S	D	P	L	L	0	0	1	1	0	0	0	1	0	0	1	0	1	0	2	2	1	0	0	0	0	0	10	0.00106346	0.000145678	0.000115501	0.000904016	0	0.000905656	-1	0.00255974	2.17182	0.0636073	0.0151018	2.39048	0.00441253	-0.000106346	-1.45678e-05	-1.15501e-05	-9.04016e-05	0
AFGL	RESQIMAVKSKADSMAFGLDASVAEQKEKQ	IMAVKSKADSMAFGLDASVAEQKEKQTITK	M	A	F	G	L	D	1	0	0	0	0	0	0	1	0	0	1	0	0	1	0	0	0	0	0	0	0	0	4	0.000109932	6.98623e-05	3.08037e-05	0.000360863	0.000305842	0.000351104	0	0.901372	6.11924	1.56802	0.769323	6.48272	1.13727	0	0	0	0	0
GGLQGMPGPAGQ	GGEKGERGMKGLRGHGGLQGMPGPAGQSGD	RGHGGLQGMPGPAGQSGDSGSAGPAGPSGP	H	G	G	G	Q	S	1	0	0	0	0	2	0	5	0	0	1	0	1	0	2	0	0	0	0	0	0	0	12	0.000612412	0	0	0.00108126	0	0	0	0.901372	6.11924	1.56802	0.769323	6.48272	1.13727	0	0	0	0	0
SEPSEPSKLIQ	KEYQFRVLSANMYGTSEPSEPSKLIQTQAL	MYGTSEPSEPSKLIQTQALKGVPSAPGQVI	T	S	E	I	Q	T	0	0	0	0	0	1	2	0	0	1	1	1	0	0	2	3	0	0	0	0	0	0	11	0	0	0	0.000988517	0	0	-1	0.00255974	2.17182	0.0636073	0.0151018	2.39048	0.00441253	0	0	0	-8.98651e-05	0
TGPIGPPGSG	KGTDGAPGKDGIRGMTGPIGPPGSGGAPGD	GIRGMTGPIGPPGSGGAPGDKGESGPSGPA	M	T	G	S	G	G	0	0	0	0	0	0	0	4	0	1	0	0	0	0	3	1	1	0	0	0	0	0	10	0.000991917	0	0.00378286	0.000898186	0	0.000436961	0	0.901372	6.11924	1.56802	0.769323	6.48272	1.13727	0	0	0	0	0
LVAF	CTSSSLGFGLSRDTALVAFQPFFVSLTLPY	SLGFGLSRDTALVAFQPFFVSLTLPYSVVR	A	L	V	A	F	Q	1	0	0	0	0	0	0	0	0	0	1	0	0	1	0	0	0	0	0	1	0	0	4	0.00035613	5.95141e-05	0.000635745	0.000359074	0.000178922	0.00163879	0	0.901372	6.11924	1.56802	0.769323	6.48272	1.13727	0	0	0	0	0
NFTPIGGEE	EITQYILESRLIGKDNFTPIGGEEKLMDKK	RLIGKDNFTPIGGEEKLMDKKFTHADLKEG	D	N	F	E	E	K	0	0	1	0	0	0	2	2	0	1	0	0	0	1	1	0	1	0	0	0	0	0	9	0.000585337	0	0.000442512	0.000807724	0	0.000879619	-2	1.10375	0.224401	0.559197	1.26088	0.298245	0.871559	-0.000130075	0	-9.83359e-05	-0.000179494	0
VREEPMIRGPKFVVR	______________________________	VREEPMIRGPKFVVRLRSHTVFENSPIKLF	Y	V	R	V	R	L	0	3	0	0	0	0	2	1	0	1	0	1	1	1	2	0	0	0	0	3	0	0	15	0.0003435	0	0	0.0013446	0	0	2	8.699	20.0141	10.5768	8.27777	20.6672	9.40297	4.58e-05	0	0	0.00017928	0
STDAAIVGNPKVA	VYPWTQRYFGSFGDLSTDAAIVGNPKVAAH	DLSTDAAIVGNPKVAAHGVVALTGLRTALD	L	S	T	V	A	A	3	0	1	1	0	0	0	1	0	1	0	1	0	0	1	1	1	0	0	2	0	0	13	0.000916513	0	0	0.00116509	0	0	0	0.901372	6.11924	1.56802	0.769323	6.48272	1.13727	0	0	0	0	0
DKSGFIEEDELKLF	KSADDIKKAFFVIDQDKSGFIEEDELKLFL	QDKSGFIEEDELKLFLQVFKAGARALTDAE	Q	D	K	L	F	L	0	0	0	2	0	0	3	1	0	1	2	2	0	2	0	1	0	0	0	0	0	0	14	0.00199754	0.000108998	9.96608e-05	0.00124895	8.5425e-05	0.00031719	-3	4.20494	0.276981	3.05479	4.50666	0.206009	3.7387	-0.000428044	-2.33567e-05	-2.13559e-05	-0.000267632	-1.83054e-05
GSDNVQDDFPYIK	SDPTSAERDVAFLIDGSDNVQDDFPYIKDF	IDGSDNVQDDFPYIKDFILKVIQPLDIARD	D	G	S	I	K	D	0	0	1	3	0	1	0	1	0	1	0	1	0	1	1	1	0	0	1	1	0	0	13	0.00147981	0	0.00133012	0.00115918	0	0.000701021	-2	1.10375	0.224401	0.559197	1.26088	0.298245	0.871559	-0.000227663	0	-0.000204634	-0.000178335	0
LVGF	PQEGIIISVSCPSSGLVGFQLQTQVPQQVS	IIISVSCPSSGLVGFQLQTQVPQQVSGRVY	G	L	V	G	F	Q	0	0	0	0	0	0	0	1	0	0	1	0	0	1	0	0	0	0	0	1	0	0	4	0.000998658	0.000152681	0.000796201	0.000355011	3.53198e-05	0.000163784	0	0.901372	6.11924	1.56802	0.769323	6.48272	1.13727	0	0	0	0	0
VFSL	KKTLKNQTVTETQEAVFSLELTHAEVKGAQ	KNQTVTETQEAVFSLELTHAEVKGAQWIKN	A	V	F	S	L	E	0	0	0	0	0	0	0	0	0	0	1	0	0	1	0	1	0	0	0	1	0	0	4	0	2.83322e-05	0	0.000353609	0.000139552	0.000498475	0	0.901372	6.11924	1.56802	0.769323	6.48272	1.13727	0	0	0	0	0
IKKEFLQEL	IVAAFKILDPEATGSIKKEFLQELLTTQCD	PEATGSIKKEFLQELLTTQCDRFSPEEIKN	S	I	K	E	L	L	0	0	0	0	0	1	2	0	0	1	2	2	0	1	0	0	0	0	0	0	0	0	9	0	0	0	0.000795074	0	0	0	0.901372	6.11924	1.56802	0.769323	6.48272	1.13727	0	0	0	0	0
SWKPPNTTTEGPILGY	MDIRIHDANRDYVIVSWKPPNTTTEGPILG	WKPPNTTTEGPILGYFVDKCEVGTENWAQC	V	S	W	G	Y	F	0	0	1	0	0	0	1	2	0	1	1	1	0	0	3	1	3	1	1	0	0	0	16	0.00119582	0	0	0.00141335	0	0.00119264	0	0.901372	6.11924	1.56802	0.769323	6.48272	1.13727	0	0	0	0	0
EHLDSTPVSVNLPY	EYQFRIRAENRYGISEHLDSTPVSVNLPYT	SEHLDSTPVSVNLPYTFPDAPSTPEITGVT	S	E	H	P	Y	T	0	0	1	1	0	0	1	0	1	0	2	0	0	0	2	2	1	0	1	2	0	0	14	0.000318996	0	0	0.00123468	0	0	-1.9	0.903629	0.329143	0.419638	1.0463	0.417468	0.694844	-4.32923e-05	0	0	-0.000167563	0
VLYM	ANSAFVERVRKRGFEVLYMTEPIDEYCVQQ	FVERVRKRGFEVLYMTEPIDEYCVQQLKEF	E	V	L	Y	M	T	0	0	0	0	0	0	0	0	0	0	1	0	1	0	0	0	0	0	1	1	0	0	4	9.69911e-05	0	0.000195191	0.000352665	5.36668e-05	0.000407054	0	0.901372	6.11924	1.56802	0.769323	6.48272	1.13727	0	0	0	0	0
LSKIEDEQSLGAQ	SDEKLKKKDFETSQLLSKIEDEQSLGAQLQ	QLLSKIEDEQSLGAQLQKKIKELQXXXXXX	L	L	S	A	Q	L	1	0	0	1	0	2	2	1	0	1	2	1	0	0	0	2	0	0	0	0	0	0	13	0.000361313	0.0285959	0	0.00114551	0.0251857	0.000396533	-2	1.10375	0.224401	0.559197	1.26088	0.298245	0.871559	-5.55867e-05	-0.00439936	0	-0.000176232	-0.00387472
FFLG	______________________________	______________________________	-	F	F	L	G	-	0	0	0	0	0	0	0	1	0	0	1	0	0	2	0	0	0	0	0	0	0	0	4	5.39305e-05	0	3.58187e-05	0.000352236	0	0	0	0.901372	6.11924	1.56802	0.769323	6.48272	1.13727	0	0	0	0	0
LMW	PKDFKVQEVTRQHVHLMWEAPEHDGGSPLT	FKVQEVTRQHVHLMWEAPEHDGGSPLTGYQ	H	L	M	M	W	E	0	0	0	0	0	0	0	0	0	0	1	0	1	0	0	0	0	1	0	0	0	0	3	0	0	0.000101688	0.000264102	0.000422912	0.00160551	0	0.901372	6.11924	1.56802	0.769323	6.48272	1.13727	0	0	0	0	0
DTVKITDPFTVPLAPF	VLAVNKHGLGEALQCDTVKITDPFTVPLAP	TVKITDPFTVPLAPFSVEVTEVTGDSMTLT	C	D	T	P	F	S	1	0	0	2	0	0	0	0	0	1	1	1	0	2	3	0	3	0	0	2	0	0	16	0.00033284	0	0	0.00140694	0	0.00027642	-1	0.00255974	2.17182	0.0636073	0.0151018	2.39048	0.00441253	-2.08025e-05	0	0	-8.79338e-05	0
VGPM	KYRGQHVPGSPFQFTVGPMGEGGAHKVHAG	QHVPGSPFQFTVGPMGEGGAHKVHAGGTGL	T	V	G	P	M	G	0	0	0	0	0	0	0	1	0	0	0	0	1	0	1	0	0	0	0	1	0	0	4	0.000500594	2.91884e-05	0.00110054	0.00035092	0	0.000321	0	0.901372	6.11924	1.56802	0.769323	6.48272	1.13727	0	0	0	0	0
DRPGPPDGPL	NVGGIKMLPVNVKVLDRPGPPDGPLEVKGV	NVKVLDRPGPPDGPLEVKGVTAEKCYLHWS	L	D	R	P	L	E	0	1	0	2	0	0	0	2	0	0	1	0	0	0	4	0	0	0	0	0	0	0	10	0.000229326	0	0.000226691	0.000877263	0	0.00141447	-1	0.00255974	2.17182	0.0636073	0.0151018	2.39048	0.00441253	-2.29326e-05	0	-2.26691e-05	-8.77263e-05	0
WFF	DLNMPIKGRPQPICTWFFGGVKMKDSLERI	MPIKGRPQPICTWFFGGVKMKDSLERIKID	T	W	F	F	F	G	0	0	0	0	0	0	0	0	0	0	0	0	0	2	0	0	0	1	0	0	0	0	3	2.14273e-05	0	0	0.000263158	0	0.000136798	0	0.901372	6.11924	1.56802	0.769323	6.48272	1.13727	0	0	0	0	0
EKSYELPDGQ	DFENEMATAASSSSLEKSYELPDGQVITIG	SSSSLEKSYELPDGQVITIGNERFRCPETL	L	E	K	G	Q	V	0	0	0	1	0	1	2	1	0	0	1	1	0	0	1	1	0	0	1	0	0	0	10	0.000431554	0	0.000725111	0.000875189	0	0.00152119	-2	1.10375	0.224401	0.559197	1.26088	0.298245	0.871559	-8.63107e-05	0	-0.000145022	-0.000175038	0
ELEEELEAE	IQLQKKLKELQARVEELEEELEAERAARAK	LQARVEELEEELEAERAARAKVEKQRADLA	E	E	L	A	E	R	1	0	0	0	0	0	6	0	0	0	2	0	0	0	0	0	0	0	0	0	0	0	9	0	0	0	0.000787445	0	0	-6	25.5085	12.4347	22.5416	26.244	11.9293	24.3401	0	0	0	-0.000524963	0
GLPLPTLQ	TVKKGAVVDIPAQVRGLPLPTLQWMKDDVV	DIPAQVRGLPLPTLQWMKDDVVIDKPDPEK	R	G	L	L	Q	W	0	0	0	0	0	1	0	1	0	0	3	0	0	0	2	0	1	0	0	0	0	0	8	0.000316159	0	0	0.000696975	0	0	0	0.901372	6.11924	1.56802	0.769323	6.48272	1.13727	0	0	0	0	0
EIKQKPDPPIQVA	GAGEYLELRSPVIIEEIKQKPDPPIQVAGQ	IEEIKQKPDPPIQVAGQDPTSKSITVTWKA	E	E	I	V	A	G	1	0	0	1	0	2	1	0	0	2	0	2	0	0	3	0	0	0	0	1	0	0	13	0.000827847	0	0	0.00113207	0	0.000263361	0	0.901372	6.11924	1.56802	0.769323	6.48272	1.13727	0	0	0	0	0
LTDGLDAPYAE	RFKSRNENVVKVVIHLTDGLDAPYAEMKRK	VVIHLTDGLDAPYAEMKRKTEELQQSGVNS	H	L	T	A	E	M	2	0	0	2	0	0	1	1	0	0	2	0	0	0	1	0	1	0	1	0	0	0	11	0.000868308	0	9.9326e-05	0.000956256	5.37807e-05	0.000469384	-3	4.20494	0.276981	3.05479	4.50666	0.206009	3.7387	-0.000236811	0	-2.70889e-05	-0.000260797	-1.46675e-05
TIPGPPSTPWIGF	SNHIDSKPITVKLPYTIPGPPSTPWIGFVS	PYTIPGPPSTPWIGFVSRENLLVCWNEPVI	Y	T	I	G	F	V	0	0	0	0	0	0	0	2	0	2	0	0	0	1	4	1	2	1	0	0	0	0	13	0.00118334	2.80462e-05	0.00197939	0.00112784	0	0.000867428	0	0.901372	6.11924	1.56802	0.769323	6.48272	1.13727	0	0	0	0	0
GIGTVPVGRVETGIL	DKALRLPLQDVYKIGGIGTVPVGRVETGIL	GIGTVPVGRVETGILKPNMVVTFAPANVTT	G	G	I	I	L	K	0	1	0	0	0	0	1	4	0	2	1	0	0	0	1	0	2	0	0	3	0	0	15	0.000562822	0	0.000227693	0.00130087	0	0.000615615	0	0.901372	6.11924	1.56802	0.769323	6.48272	1.13727	0	0	0	0	0
LELF	______________________________	______________________________	-	L	E	L	F	-	0	0	0	0	0	0	1	0	0	0	2	0	0	1	0	0	0	0	0	0	0	0	4	3.55541e-05	0	0.000328303	0.000346342	9.29158e-06	0.00358654	-1	0.00255974	2.17182	0.0636073	0.0151018	2.39048	0.00441253	-8.88853e-06	0	-8.20759e-05	-8.65854e-05	-2.3229e-06
AIGNPIPDIVWL	NISVKQGTLVELAVRAIGNPIPDIVWLKNS	AVRAIGNPIPDIVWLKNSDIISPHKYPHIK	R	A	I	W	L	K	1	0	1	1	0	0	0	1	0	3	1	0	0	0	2	0	0	1	0	1	0	0	12	0.00015524	0	0	0.00103671	0	0.00010403	-1	0.00255974	2.17182	0.0636073	0.0151018	2.39048	0.00441253	-1.29367e-05	0	0	-8.63923e-05	0
DIPGAPEGPVE	NSCGKVEEALKIIIRDIPGAPEGPVEISDI	IIIRDIPGAPEGPVEISDIDSDACSLSWNK	R	D	I	V	E	I	1	0	0	1	0	0	2	2	0	1	0	0	0	0	3	0	0	0	0	1	0	0	11	0.000315422	0	0.000842338	0.000949371	0	0	-3	4.20494	0.276981	3.05479	4.50666	0.206009	3.7387	-8.60242e-05	0	-0.000229728	-0.000258919	0
VVVPDLPNLPPLAH	SFGVEGGSISLACSMVVVPDLPNLPPLAHW	MVVVPDLPNLPPLAHWYRDDHLMKAGPLAE	M	V	V	A	H	W	1	0	1	1	0	0	0	0	1	0	3	0	0	0	4	0	0	0	0	3	0	0	14	0.000457959	2.57209e-05	0.000164678	0.00120639	0	0.000831891	-0.9	0.00244097	2.47656	0.124048	0.000523918	2.7097	0.0276979	-2.94402e-05	-1.65348e-06	-1.05864e-05	-7.75535e-05	0
GRPGAPSAPIKF	NSMGKASKEMRLNVLGRPGAPSAPIKFEEI	NVLGRPGAPSAPIKFEEIREDKITLSWLPP	L	G	R	K	F	E	2	1	0	0	0	0	0	2	0	1	0	1	0	1	3	1	0	0	0	0	0	0	12	0.0011775	0	0.000222846	0.00103284	0	0.000595957	2	8.699	20.0141	10.5768	8.27777	20.6672	9.40297	0.00019625	0	3.71409e-05	0.000172141	0
IWDDDVGGEHIVA	DRPTLRKLQPHNMYEIWDDDVGGEHIVAFA	YEIWDDDVGGEHIVAFAEESDPDGYEFLEI	E	I	W	V	A	F	1	0	0	3	0	0	1	2	1	2	0	0	0	0	0	0	0	1	0	2	0	0	13	0.000378581	0.000359649	0	0.0011184	0.000560279	0	-3.9	8.706	2.0343	7.01082	9.13786	1.833	8.02914	-0.000113574	-0.000107895	0	-0.000335521	-0.000168084
LITTNPYDFPMC	YQMMTNHKPEIVEMTLITTNPYDFPMCSQG	EMTLITTNPYDFPMCSQGQITVASIDDKEE	T	L	I	M	C	S	0	0	1	1	1	0	0	0	0	1	1	0	1	1	2	0	2	0	1	0	0	0	12	0.000454985	5.82729e-05	4.16656e-05	0.00103233	4.79821e-05	0.000652034	-1.07	0.0145429	1.9704	0.0331987	0.0372063	2.17892	1.27671e-05	-4.05695e-05	-5.196e-06	-3.71518e-06	-9.20494e-05	-4.27841e-06
RFVDTIPIGPDDVQIG	TMGATIINSMREFIKRFVDTIPIGPDDVQI	FVDTIPIGPDDVQIGVAQFSNVGRREIDLN	K	R	F	I	G	V	0	1	0	3	0	1	0	2	0	3	0	0	0	1	2	0	1	0	0	2	0	0	16	0.00115673	0	0	0.00137495	0	0.000378103	-2	1.10375	0.224401	0.559197	1.26088	0.298245	0.871559	-0.000144591	0	0	-0.000171869	0
LSFE	DAVVTAGETATFQCELSFEGIAVEWFLGGT	TAGETATFQCELSFEGIAVEWFLGGTKLES	E	L	S	F	E	G	0	0	0	0	0	0	1	0	0	0	1	0	0	1	0	1	0	0	0	0	0	0	4	0.000478867	0	0.00137557	0.00034205	0	0.000330101	-1	0.00255974	2.17182	0.0636073	0.0151018	2.39048	0.00441253	-0.000119717	0	-0.000343891	-8.55124e-05	0
AGGYNPGAGGYNPA	GAGGYNPAAGGYNPAAGGYNPGAGGYNPAA	AAGGYNPGAGGYNPAAAGYNPAAAKAAKYG	A	A	G	P	A	A	3	0	2	0	0	0	0	5	0	0	0	0	0	0	2	0	0	0	2	0	0	0	14	0.000696765	0	0	0.00119482	6.40133e-05	0.00016958	0	0.901372	6.11924	1.56802	0.769323	6.48272	1.13727	0	0	0	0	0
DFGNLRPN	AALPVNYVTAYMMLFDFGNLRPNQSVLVHS	TAYMMLFDFGNLRPNQSVLVHSAAGGVGIA	F	D	F	P	N	Q	0	1	2	1	0	0	0	1	0	0	1	0	0	1	1	0	0	0	0	0	0	0	8	0.000412986	0	0	0.000682526	0	0	0	0.901372	6.11924	1.56802	0.769323	6.48272	1.13727	0	0	0	0	0
VMVGM	RAVFPSIVGRPRHQGVMVGMGQKDSYVGDE	SIVGRPRHQGVMVGMGQKDSYVGDEAQSKR	G	V	M	G	M	G	0	0	0	0	0	0	0	1	0	0	0	0	2	0	0	0	0	0	0	2	0	0	5	0.00212792	0.000714526	0	0.000425452	0.018769	0.000737507	0	0.901372	6.11924	1.56802	0.769323	6.48272	1.13727	0	0	0	0	0
GADPEDVIVAA	INFTVFLTMFGEKLKGADPEDVIVAAFKIL	EKLKGADPEDVIVAAFKILDPEATGSIKKE	K	G	A	A	A	F	3	0	0	2	0	0	1	1	0	1	0	0	0	0	1	0	0	0	0	2	0	0	11	0.00158766	0.00386273	0.00160406	0.000929582	9.86607e-05	0.00310914	-3	4.20494	0.276981	3.05479	4.50666	0.206009	3.7387	-0.000432998	-0.00105347	-0.000437471	-0.000253522	-2.69075e-05
SIADTPILIR	NKYKEQYEKMKHRYTSIADTPILIRAKKAY	KHRYTSIADTPILIRAKKAYLQSSDLRYKE	T	S	I	I	R	A	1	1	0	1	0	0	0	0	0	3	1	0	0	0	1	1	1	0	0	0	0	0	10	0.000446317	0	0.000137926	0.000844216	0	0.000316069	0	0.901372	6.11924	1.56802	0.769323	6.48272	1.13727	0	0	0	0	0
KGVPSAPGQVISTR	SEPSEPSKLIQTQALKGVPSAPGQVISTRE	LKGVPSAPGQVISTRETDTSLLIQWAPPKE	L	K	G	T	R	E	1	1	0	0	0	1	0	2	0	1	0	1	0	0	2	2	1	0	0	2	0	0	14	0.000618994	0	0	0.00118185	0	0.000210773	2	8.699	20.0141	10.5768	8.27777	20.6672	9.40297	8.84277e-05	0	0	0.000168836	0
TIETRDGEVVSE	QRSSEVHSKKTVLIKTIETRDGEVVSESTQ	LIKTIETRDGEVVSESTQHQQDIM______	K	T	I	S	E	S	0	1	0	1	0	0	3	1	0	1	0	0	0	0	0	1	2	0	0	2	0	0	12	0.000531903	0	0.000245018	0.00101211	0	0	-3	4.20494	0.276981	3.05479	4.50666	0.206009	3.7387	-0.000132976	0	-6.12544e-05	-0.000253029	0
WKAPQDSGGSIITN	PIVLEALLKNSVVISWKAPQDSGGSIITNY	SWKAPQDSGGSIITNYIVEKREDNEESTWE	S	W	K	T	N	Y	1	0	1	1	0	1	0	2	0	2	0	1	0	0	1	2	1	1	0	0	0	0	14	0.000556209	0	0.000197141	0.0011791	0	0.000773725	0	0.901372	6.11924	1.56802	0.769323	6.48272	1.13727	0	0	0	0	0
GYDLGEVEFA	GMMDPDDFRACLISMGYDLGEVEFARIMTL	CLISMGYDLGEVEFARIMTLVDANNTGVVT	M	G	Y	F	A	R	1	0	0	1	0	0	2	2	0	0	1	0	0	1	0	0	0	0	1	1	0	0	10	0	0	0.000530714	0.000841212	0	0	-3	4.20494	0.276981	3.05479	4.50666	0.206009	3.7387	0	0	-0.000159214	-0.000252363	0
VTWYDNEFGYSN	DAGAGIALNDHFVKLVTWYDNEFGYSNRVI	VKLVTWYDNEFGYSNRVIDLMAHMSCKE__	L	V	T	S	N	R	0	0	2	1	0	0	1	1	0	0	0	0	0	1	0	1	1	1	2	1	0	0	12	0.0130309	9.91353e-05	0.00833296	0.00100937	0.000108524	0.00105849	-2	1.10375	0.224401	0.559197	1.26088	0.298245	0.871559	-0.00217182	-1.65226e-05	-0.00138883	-0.000168228	-1.80874e-05
AFAGI	______________________________	______________________________	M	A	F	G	I	L	2	0	0	0	0	0	0	1	0	1	0	0	0	1	0	0	0	0	0	0	0	0	5	0.000532687	0	4.09765e-05	0.000420409	1.586e-05	0.000293978	0	0.901372	6.11924	1.56802	0.769323	6.48272	1.13727	0	0	0	0	0
GQKDSYVGDEAQSKRGILT	SIVGRPRHQGVMVGMGQKDSYVGDEAQSKR	SYVGDEAQSKRGILTLKYPIEHGIITNWDD	M	G	Q	L	T	L	1	1	0	2	0	2	1	3	0	1	1	2	0	0	0	2	1	0	1	1	0	0	19	0.0101865	0.000357856	0	0.00159511	7.79293e-05	0.0015031	0	0.901372	6.11924	1.56802	0.769323	6.48272	1.13727	0	0	0	0	0
SWTVVEPKIQ	SISHYVIEKRETSRLSWTVVEPKIQAVSYK	ETSRLSWTVVEPKIQAVSYKITKLLPGNEY	L	S	W	I	Q	A	0	0	0	0	0	1	1	0	0	1	0	1	0	0	1	1	1	1	0	2	0	0	10	0.000435533	0	0.000198481	0.000839459	0	0.000280806	0	0.901372	6.11924	1.56802	0.769323	6.48272	1.13727	0	0	0	0	0
LEPL	ITKGTYKAKDIAAPELEPLHQRYGQDQWEE	TYKAKDIAAPELEPLHQRYGQDQWEEGDLY	E	L	E	P	L	H	0	0	0	0	0	0	1	0	0	0	2	0	0	0	1	0	0	0	0	0	0	0	4	0.00011836	0	0	0.000335354	0	0	-1	0.00255974	2.17182	0.0636073	0.0151018	2.39048	0.00441253	-2.959e-05	0	0	-8.38386e-05	0
FSGLDGAKGDSGPAGPK	FPGTPGLPGIKGHRGFSGLDGAKGDSGPAG	GLDGAKGDSGPAGPKXXXXXXXXXXXXXXX	G	F	S	P	K	X	2	0	0	2	0	0	0	5	0	0	1	2	0	1	2	2	0	0	0	0	0	0	17	0.00154582	0	0	0.00142471	0	0.000366123	0	0.901372	6.11924	1.56802	0.769323	6.48272	1.13727	0	0	0	0	0
GWRPGAGYTN	HHNFLKSGDVILVVTGWRPGAGYTNTMRVV	ILVVTGWRPGAGYTNTMRVVLSNFYRGPLS	T	G	W	T	N	T	1	1	1	0	0	0	0	3	0	0	0	0	0	0	1	0	1	1	1	0	0	0	10	0.000953238	0	0.00100714	0.000837098	0	0	1	3.80018	12.0667	5.07243	3.52354	12.575	4.27012	9.53238e-05	0	0.000100714	8.37098e-05	0
NWLL	HAHLVSVPLCVDMCLNWLLNVYDTGRTGKI	VSVPLCVDMCLNWLLNVYDTGRTGKIRTLS	L	N	W	L	L	N	0	0	1	0	0	0	0	0	0	0	2	0	0	0	0	0	0	1	0	0	0	0	4	0	0	0	0.000334396	0	0	0	0.901372	6.11924	1.56802	0.769323	6.48272	1.13727	0	0	0	0	0
VDPIEKPGEPIDF	IGSGPSIESKTAVLAVDPIEKPGEPIDFQI	LAVDPIEKPGEPIDFQISEIGKTFCFLKWK	A	V	D	D	F	Q	0	0	0	2	0	0	2	1	0	2	0	1	0	1	3	0	0	0	0	1	0	0	13	0.000919152	0	0.00403489	0.00108637	0	0.00272343	-3	4.20494	0.276981	3.05479	4.50666	0.206009	3.7387	-0.000212112	0	-0.000931128	-0.0002507	0
YDDVAVPKSPFRVS	EYTAFEDGMHLIEVLYDDVAVPKSPFRVSV	LYDDVAVPKSPFRVSVVEGCDPTRVRAYGP	L	Y	D	V	S	V	1	1	0	2	0	0	0	0	0	0	0	1	0	1	2	2	0	0	1	3	0	0	14	0.00191219	0	0.000232807	0.00116828	0	0	0	0.901372	6.11924	1.56802	0.769323	6.48272	1.13727	0	0	0	0	0
SDKLHVDPDNFRLL	MDDIKNTYAELSLLHSDKLHVDPDNFRLLA	HSDKLHVDPDNFRLLADCLTVVIAAKMGTK	H	S	D	L	L	A	0	1	1	3	0	0	0	0	1	0	3	1	0	1	1	1	0	0	0	1	0	0	14	0.00101821	0	0	0.00116828	0	0	-0.9	0.00244097	2.47656	0.124048	0.000523918	2.7097	0.0276979	-6.54565e-05	0	0	-7.51039e-05	0
AITDVVPAPK	TPVYAEGPAEPMLGEAITDVVPAPKNLRFS	PMLGEAITDVVPAPKNLRFSEVTQTSFKAH	E	A	I	P	K	N	2	0	0	1	0	0	0	0	0	1	0	1	0	0	2	0	1	0	0	2	0	0	10	0.00117632	0	0.000854558	0.000834416	0	0	0	0.901372	6.11924	1.56802	0.769323	6.48272	1.13727	0	0	0	0	0
KGDLIEIPADVIGLP	IHMLKVFKGDSITVRKGDLIEIPADVIGLP	KGDLIEIPADVIGLPIPKVEWFKDDVLIVE	R	K	G	L	P	I	1	0	0	2	0	0	1	2	0	3	2	1	0	0	2	0	0	0	0	1	0	0	15	0.0011834	0	0.000123036	0.00125152	0	0.000564244	-2	1.10375	0.224401	0.559197	1.26088	0.298245	0.871559	-0.000157787	0	-1.64048e-05	-0.000166869	0
DIPLDIGDL	DDSLRMSQLKVGSSADIPLDIGDLDLSQLT	KVGSSADIPLDIGDLDLSQLTASLTTPSGR	A	D	I	D	L	D	0	0	0	3	0	0	0	1	0	2	2	0	0	0	1	0	0	0	0	0	0	0	9	0.000259158	0	2.26345e-05	0.000749687	0	0.000284637	-3	4.20494	0.276981	3.05479	4.50666	0.206009	3.7387	-8.63859e-05	0	-7.54484e-06	-0.000249896	0
NVGDEGGFAPN	NLKNVIKAKYGKDATNVGDEGGFAPNILEN	KDATNVGDEGGFAPNILENNEALELLKSAI	T	N	V	P	N	I	1	0	2	1	0	0	1	3	0	0	0	0	0	1	1	0	0	0	0	1	0	0	11	0.00102072	0	0.00457666	0.000916087	0	0.00211701	-2	1.10375	0.224401	0.559197	1.26088	0.298245	0.871559	-0.000185586	0	-0.00083212	-0.000166561	0
SAGKDGMSGLPGPSGPSGPR	SAGPAGPRGPSGSSGSAGKDGMSGLPGPSG	GMSGLPGPSGPSGPRGRSGEMGPAGPPGPP	G	S	A	P	R	G	1	1	0	1	0	0	0	6	0	0	1	1	1	0	4	4	0	0	0	0	0	0	20	0.0024791	0	0.00345262	0.00166433	0	0.00331042	1	3.80018	12.0667	5.07243	3.52354	12.575	4.27012	0.000123955	0	0.000172631	8.32163e-05	0
KKPSEPAAKPAPTPPPL	CDHRKEPIRMPPQEEKKPSEPAAKPAPTPP	PSEPAAKPAPTPPPLSVTVDVPPAKAYPVE	E	K	K	P	L	S	3	0	0	0	0	0	1	0	0	0	1	3	0	0	7	1	1	0	0	0	0	0	17	0.000678576	0	0	0.00141085	0	0	2	8.699	20.0141	10.5768	8.27777	20.6672	9.40297	7.98325e-05	0	0	0.000165982	0
WDPPAFDGGVPIKGY	GVRCLSVGEDTAVVAWDPPAFDGGVPIKGY	WDPPAFDGGVPIKGYLMERKKVGSSRWTKL	A	W	D	G	Y	L	1	0	0	2	0	0	0	3	0	1	0	1	0	1	3	0	0	1	1	1	0	0	15	0.000736924	0	0	0.00124401	0	0.000965326	-1	0.00255974	2.17182	0.0636073	0.0151018	2.39048	0.00441253	-4.91283e-05	0	0	-8.29337e-05	0
SGSAGKDGMSGLPGPSGPSGPR	AGSAGPAGPRGPSGSSGSAGKDGMSGLPGP	GMSGLPGPSGPSGPRGRSGEMGPAGPPGPP	S	S	G	P	R	G	1	1	0	1	0	0	0	7	0	0	1	1	1	0	4	5	0	0	0	0	0	0	22	0.00326847	0	0.00326215	0.00181573	0	0.00471238	1	3.80018	12.0667	5.07243	3.52354	12.575	4.27012	0.000148567	0	0.000148279	8.25331e-05	0
LLREQFEEEQEAKAELQRG	NALAHGVQSARHDCDLLREQFEEEQEAKAE	QFEEEQEAKAELQRGMSKANGEVAQWRSKY	D	L	L	R	G	M	2	2	0	0	0	3	6	1	0	0	3	1	0	1	0	0	0	0	0	0	0	0	19	0.00360129	0.00224462	0.00140276	0.00156765	0.00665693	0.00239234	-3	4.20494	0.276981	3.05479	4.50666	0.206009	3.7387	-0.000568624	-0.000354414	-0.000221489	-0.000247524	-0.00105109
WFLQ	VMSVPYDAYPRADAEWFLQGSSLPVQNVDT	PYDAYPRADAEWFLQGSSLPVQNVDTTTDK	E	W	F	L	Q	G	0	0	0	0	0	1	0	0	0	0	1	0	0	1	0	0	0	1	0	0	0	0	4	0	0	0	0.000329918	0	0	0	0.901372	6.11924	1.56802	0.769323	6.48272	1.13727	0	0	0	0	0
TRAR	EIDSLFEGIDFYTSITRARFEELNSELFRG	LFEGIDFYTSITRARFEELNSELFRGTLDP	I	T	R	A	R	F	1	2	0	0	0	0	0	0	0	0	0	0	0	0	0	0	1	0	0	0	0	0	4	0.000442767	0.000129628	0.000869435	0.000329389	0.000142068	0	2	8.699	20.0141	10.5768	8.27777	20.6672	9.40297	0.000221384	6.48138e-05	0.000434718	0.000164694	7.1034e-05
EWHEPVSDGGSPVLGY	GTPSIGSLSKDFQVVEWHEPVSDGGSPVLG	WHEPVSDGGSPVLGYHLERKERNSIMWVKI	V	E	W	G	Y	H	0	0	0	1	0	0	2	3	1	0	1	0	0	0	2	2	0	1	1	2	0	0	16	0.000452454	0	0	0.00131635	0	0.000575163	-2.9	3.80482	0.181723	2.71523	4.09208	0.125232	3.36199	-8.20074e-05	0	0	-0.000238589	0
MWGQ	YSGVEDSRLKATSASMWGQDHFTSGLEMER	EDSRLKATSASMWGQDHFTSGLEMERYKNN	S	M	W	G	Q	D	0	0	0	0	0	1	0	1	0	0	0	0	1	0	0	0	0	1	0	0	0	0	4	0.000174675	0	0.000263289	0.000328387	0	0.000411945	0	0.901372	6.11924	1.56802	0.769323	6.48272	1.13727	0	0	0	0	0
NGMTDKEQDQLINDHF	LATLSGEFKGKYYPLNGMTDKEQDQLINDH	GMTDKEQDQLINDHFLFDKPVSPLLTCAGM	L	N	G	H	F	L	0	0	2	3	0	2	1	1	1	1	1	1	1	1	0	0	1	0	0	0	0	0	16	0.00110516	0.000159771	0	0.00131275	0	0.000647096	-2.9	3.80482	0.181723	2.71523	4.09208	0.125232	3.36199	-0.00020031	-2.89585e-05	0	-0.000237936	0
VDLGPPSDLVTS	DDLSNNICNSVKGPEVDLGPPSDLVTSEAT	GPEVDLGPPSDLVTSEATHYSFRASWTAPE	E	V	D	T	S	E	0	0	0	2	0	0	0	1	0	0	2	0	0	0	2	2	1	0	0	2	0	0	12	0.000766506	0	0	0.000984432	0	0	-2	1.10375	0.224401	0.559197	1.26088	0.298245	0.871559	-0.000127751	0	0	-0.000164072	0
IDLIEKPANPPGIL	IEWSFIDFGLDLQPCIDLIEKPANPPGILA	CIDLIEKPANPPGILALLDEECWFPKATDK	C	I	D	I	L	A	1	0	1	1	0	0	1	1	0	3	2	1	0	0	3	0	0	0	0	0	0	0	14	0.00122155	0	0.000267849	0.00114755	0	0.000197018	-1	0.00255974	2.17182	0.0636073	0.0151018	2.39048	0.00441253	-8.72538e-05	0	-1.91321e-05	-8.19681e-05	0
GFIEEDELK	DDIKKAFFVIDQDKSGFIEEDELKLFLQVF	IDQDKSGFIEEDELKLFLQVFKAGARALTD	S	G	F	L	K	L	0	0	0	1	0	0	3	1	0	1	1	1	0	1	0	0	0	0	0	0	0	0	9	0.00152329	0	0.00446822	0.000737165	0	0.00500528	-3	4.20494	0.276981	3.05479	4.50666	0.206009	3.7387	-0.000507765	0	-0.00148941	-0.000245722	0
FALDPVDPPGQPEPL	NMAGVGKPSKASEAMFALDPVDPPGQPEPL	FALDPVDPPGQPEPLYVNKNVITIQWTKPE	M	F	A	P	L	Y	1	0	0	2	0	1	1	1	0	0	2	0	0	1	5	0	0	0	0	1	0	0	15	0.000805268	0	0.000123938	0.00122845	0	0.000389846	-3	4.20494	0.276981	3.05479	4.50666	0.206009	3.7387	-0.000161054	0	-2.47876e-05	-0.00024569	0
EIIDQDKSDFVEE	VGLAAKSPADIKKVFEIIDQDKSDFVEEDE	VFEIIDQDKSDFVEEDELKLFLQNFSAGAR	F	E	I	E	E	D	0	0	0	3	0	1	3	0	0	2	0	1	0	1	0	1	0	0	0	1	0	0	13	0.00146884	0	0.00147807	0.0010641	0	0.0016257	-5	16.4073	6.38214	14.046	16.9982	6.02154	15.473	-0.000564939	0	-0.000568488	-0.000409268	0
GADPEDVIVSA	INFTVFLTMFGEKLKGADPEDVIVSAFKVL	EKLKGADPEDVIVSAFKVLDPEVTGSIKKE	K	G	A	S	A	F	2	0	0	2	0	0	1	1	0	1	0	0	0	0	1	1	0	0	0	2	0	0	11	0.00123289	0	0.00400795	0.000899839	0	0.00170848	-3	4.20494	0.276981	3.05479	4.50666	0.206009	3.7387	-0.000336242	0	-0.00109308	-0.000245411	0
TGVDNPGHPF	DKQTPSGYTLDDVIQTGVDNPGHPFIMTVG	DDVIQTGVDNPGHPFIMTVGCVAGDEESYE	Q	T	G	P	F	I	0	0	1	1	0	0	0	2	1	0	0	0	0	1	2	0	1	0	0	1	0	0	10	0.00116804	0.000778492	0.0182926	0.000817284	0	0.00181966	-0.9	0.00244097	2.47656	0.124048	0.000523918	2.7097	0.0276979	-0.000105124	-7.00643e-05	-0.00164633	-7.35556e-05	0
ADYTGKPLPDITWL	KDLTVVHAGETFVIDADYTGKPLPDITWLK	DADYTGKPLPDITWLKDGKEIDNMTPRMEV	D	A	D	W	L	K	1	0	0	2	0	0	0	1	0	1	2	1	0	0	2	0	2	1	1	0	0	0	14	0.000488187	0	0	0.00114335	0	0.000286611	-1	0.00255974	2.17182	0.0636073	0.0151018	2.39048	0.00441253	-3.48705e-05	0	0	-8.16676e-05	0
YYF	NKVSWPVKDLIPNGEYYFRVQAVNKIGGGE	SWPVKDLIPNGEYYFRVQAVNKIGGGEYIE	E	Y	Y	Y	F	R	0	0	0	0	0	0	0	0	0	0	0	0	0	1	0	0	0	0	2	0	0	0	3	6.1443e-05	0	0.000139084	0.000244853	0	0.000208331	0	0.901372	6.11924	1.56802	0.769323	6.48272	1.13727	0	0	0	0	0
WQLPSSDGGSPITNY	WLEVTNITKVSADLKWQLPSSDGGSPITNY	WQLPSSDGGSPITNYVVEKRDVRRKGWQAV	K	W	Q	N	Y	V	0	0	1	1	0	1	0	2	0	1	1	0	0	0	2	3	1	1	1	0	0	0	15	0	0.000530138	0	0.00122271	0	5.79457e-05	-1	0.00255974	2.17182	0.0636073	0.0151018	2.39048	0.00441253	0	-3.53426e-05	0	-8.15138e-05	0
SDLPNVQQPF	RIASDPSYAQSVSDFSDLPNVQQPFASSLS	SVSDFSDLPNVQQPFASSLSHVVVGVKPMT	F	S	D	P	F	A	0	0	1	1	0	2	0	0	0	0	1	0	0	1	2	1	0	0	0	1	0	0	10	0.00132626	0	0.000487718	0.000814494	0	5.30185e-05	-1	0.00255974	2.17182	0.0636073	0.0151018	2.39048	0.00441253	-0.000132626	0	-4.87718e-05	-8.14494e-05	0
GSSGDQGPAGSAGPAGPRGPSGSSG	GHRGFTGMQGPPGQAGSSGDQGPAGSAGPA	SAGPAGPRGPSGSSGSAGKDGMSGLPGPSG	A	G	S	S	G	S	3	1	0	1	0	1	0	9	0	0	0	0	0	0	4	6	0	0	0	0	0	0	25	0.00181406	0	0	0.00202738	0	0.000791104	0	0.901372	6.11924	1.56802	0.769323	6.48272	1.13727	0	0	0	0	0
TLPGLTPDAEYL	ETWSRHQTKITSTMFTLPGLTPDAEYLFRV	TMFTLPGLTPDAEYLFRVVAVNDIGEGEAG	F	T	L	Y	L	F	1	0	0	1	0	0	1	1	0	0	3	0	0	0	2	0	2	0	1	0	0	0	12	0.000902025	0	0	0.000972629	4.42788e-05	0.000421496	-2	1.10375	0.224401	0.559197	1.26088	0.298245	0.871559	-0.000150337	0	0	-0.000162105	-7.37981e-06
AIDSEPVLA	YQFRIYAENRYGKSFAIDSEPVLAQYPFQE	RYGKSFAIDSEPVLAQYPFQEPGPPGTPFV	F	A	I	L	A	Q	2	0	0	1	0	0	1	0	0	1	1	0	0	0	1	1	0	0	0	1	0	0	9	0.000542218	0	0.000784632	0.000727058	0	0.000682435	-2	1.10375	0.224401	0.559197	1.26088	0.298245	0.871559	-0.000120493	0	-0.000174363	-0.000161568	0
KIEDEQSLGA	EKLKKKDFETSQLLSKIEDEQSLGAQLQKK	SQLLSKIEDEQSLGAQLQKKIKELQXXXXX	S	K	I	G	A	Q	1	0	0	1	0	1	2	1	0	1	1	1	0	0	0	1	0	0	0	0	0	0	10	0.00161659	0	0	0.000805982	0	0.000283002	-2	1.10375	0.224401	0.559197	1.26088	0.298245	0.871559	-0.000323317	0	0	-0.000161196	0
WSPPAYDGGSPITNY	PVEVSDVTEDSVGLQWSPPAYDGGSPITNY	WSPPAYDGGSPITNYVILKRETTAANWIEV	Q	W	S	N	Y	V	1	0	1	1	0	0	0	2	0	1	0	0	0	0	3	2	1	1	2	0	0	0	15	0	6.98416e-05	0	0.0012071	0	0.000776404	-1	0.00255974	2.17182	0.0636073	0.0151018	2.39048	0.00441253	0	-4.65611e-06	0	-8.0473e-05	0
AVGVGDMMDELE	KAAALALKASGVRVYAVGVGDMMDELENLA	RVYAVGVGDMMDELENLASQSHTIARASRF	Y	A	V	L	E	N	1	0	0	2	0	0	2	2	0	0	1	0	2	0	0	0	0	0	0	2	0	0	12	0.000831257	0	0	0.000960054	0	0.000151266	-4	9.30612	2.32956	7.55038	9.75244	2.11377	8.60585	-0.000277086	0	0	-0.000320018	0
TVPSPPGAPE	GVLLQSEPMVARNTFTVPSPPGAPEILASG	ARNTFTVPSPPGAPEILASGKDFATIEWLK	F	T	V	P	E	I	1	0	0	0	0	0	1	1	0	0	0	0	0	0	4	1	1	0	0	1	0	0	10	0	0	0.00056233	0.000799401	0	0.00116847	-1	0.00255974	2.17182	0.0636073	0.0151018	2.39048	0.00441253	0	0	-5.6233e-05	-7.99401e-05	0
VLLF	IVVALVTFIYTVLMGVLLFVYSVCKGFFTL	LVTFIYTVLMGVLLFVYSVCKGFFTLIWKV	G	V	L	L	F	V	0	0	0	0	0	0	0	0	0	0	2	0	0	1	0	0	0	0	0	1	0	0	4	5.09333e-05	0.000117488	0.001524	0.00031946	2.16441e-05	0.00152124	0	0.901372	6.11924	1.56802	0.769323	6.48272	1.13727	0	0	0	0	0
KKKA	VIRPEALRVRPDRPIKKKAAEAEPEESDYP	EALRVRPDRPIKKKAAEAEPEESDYPTINE	I	K	K	K	A	A	1	0	0	0	0	0	0	0	0	0	0	3	0	0	0	0	0	0	0	0	0	0	4	0.000308395	0.000185011	0.000437367	0.00031853	0	0.000224341	3	15.5978	29.9615	18.0812	15.032	30.7594	16.5358	0.000231296	0.000138758	0.000328026	0.000238898	0
AGDSDGDGAIGVDEWAVL	GARALTDAETKAFLKAGDSDGDGAIGVDEW	SDGDGAIGVDEWAVLVKA____________	K	A	G	V	L	V	3	0	0	4	0	0	1	4	0	1	1	0	0	0	0	1	0	1	0	2	0	0	18	0.0009636	0.00198116	0.000213532	0.0014312	0.00494147	0.000657264	-5	16.4073	6.38214	14.046	16.9982	6.02154	15.473	-0.000267667	-0.000550322	-5.93144e-05	-0.000397555	-0.00137263
FYL	______________________________	______________________________	-	F	Y	Y	L	-	0	0	0	0	0	0	0	0	0	0	1	0	0	1	0	0	0	0	1	0	0	0	3	4.55955e-05	0	9.67752e-05	0.000236773	0.000145679	0.00143244	0	0.901372	6.11924	1.56802	0.769323	6.48272	1.13727	0	0	0	0	0
NSPPEDKGPVTTPGPT	AARVEKKSPPPASMENSPPEDKGPVTTPGP	SPPEDKGPVTTPGPTKALCSKPKDKIPVKE	E	N	S	P	T	K	0	0	1	1	0	0	1	2	0	0	0	1	0	0	5	1	3	0	0	1	0	0	16	0.000670176	0	0.00182557	0.00126216	0	0.00198548	-1	0.00255974	2.17182	0.0636073	0.0151018	2.39048	0.00441253	-4.1886e-05	0	-0.000114098	-7.8885e-05	0
LFLQ	______________________________	______________________________	-	L	F	L	Q	-	0	0	0	0	0	1	0	0	0	0	2	0	0	1	0	0	0	0	0	0	0	0	4	0.000180803	2.27322e-05	0.000227561	0.000315426	1.68381e-05	0.000488108	0	0.901372	6.11924	1.56802	0.769323	6.48272	1.13727	0	0	0	0	0
AVPGGVPGAGGVYPGQ	SPAQAKAAKYGVAAGAVPGGVPGAGGVYPG	VPGGVPGAGGVYPGQAYPGQAYPGQQPGQA	G	A	V	G	Q	A	2	0	0	0	0	1	0	6	0	0	0	0	0	0	3	0	0	0	1	3	0	0	16	0.000579983	0	0.00120009	0.0012605	0	0.00110185	0	0.901372	6.11924	1.56802	0.769323	6.48272	1.13727	0	0	0	0	0
LEKSYELPDGQVIT	LDFENEMATAASSSSLEKSYELPDGQVITI	SLEKSYELPDGQVITIGNERFRCPETLFQP	S	L	E	I	T	I	0	0	0	1	0	1	2	1	0	1	2	1	0	0	1	1	1	0	1	1	0	0	14	0.000443769	0.129357	0.000452387	0.00110274	0.178319	0.0175369	-2	1.10375	0.224401	0.559197	1.26088	0.298245	0.871559	-6.33956e-05	-0.0184795	-6.46267e-05	-0.000157534	-0.0254742
LDATDAAIDIL	SQGQITVASIDDKEELDATDAAIDILGFTN	DKEELDATDAAIDILGFTNEEKMAIYKFTG	E	L	D	I	L	G	3	0	0	3	0	0	0	0	0	2	2	0	0	0	0	0	1	0	0	0	0	0	11	0.00103267	4.91532e-05	0	0.000865926	0.000852373	0.000260198	-3	4.20494	0.276981	3.05479	4.50666	0.206009	3.7387	-0.000281638	-1.34054e-05	0	-0.000236162	-0.000232465
SIGVSDPSEITDKIF	IKPEKKYVIRVRAINSIGVSDPSEITDKIF	SIGVSDPSEITDKIFTKDPDCAPTLKLDGK	N	S	I	I	F	T	0	0	0	2	0	0	1	1	0	3	0	1	0	1	1	3	1	0	0	1	0	0	15	0.00035391	0	0	0.0011778	0	0.000349575	-2	1.10375	0.224401	0.559197	1.26088	0.298245	0.871559	-4.7188e-05	0	0	-0.00015704	0
TWFEPDEDGGSPITGY	TRVTPSDITKDAVTLTWFEPDEDGGSPITG	WFEPDEDGGSPITGYWIEKFDRESDKWIRC	L	T	W	G	Y	W	0	0	0	2	0	0	2	3	0	1	0	0	0	1	2	1	2	1	1	0	0	0	16	0.000576589	0	5.0324e-05	0.00125232	6.98649e-05	0.000863681	-4	9.30612	2.32956	7.55038	9.75244	2.11377	8.60585	-0.000144147	0	-1.2581e-05	-0.000313079	-1.74662e-05
TTKDDILDTVRGL	QYGRDAEAHFYLNTYTTKDDILDTVRGLRH	TYTTKDDILDTVRGLRHRGGRPLNTGSALK	Y	T	T	G	L	R	0	1	0	3	0	0	0	1	0	1	2	1	0	0	0	0	3	0	0	1	0	0	13	0.00137573	0	0	0.0010156	0	0	-1	0.00255974	2.17182	0.0636073	0.0151018	2.39048	0.00441253	-0.000105825	0	0	-7.81232e-05	0
VTWYDNE	DAGAGIALNDHFVKLVTWYDNEFGYSNRVI	LNDHFVKLVTWYDNEFGYSNRVIDLMAHMS	L	V	T	N	E	F	0	0	1	1	0	0	1	0	0	0	0	0	0	0	0	0	1	1	1	1	0	0	7	0.000712197	0	0.000687537	0.000546762	7.47695e-05	0.00105298	-2	1.10375	0.224401	0.559197	1.26088	0.298245	0.871559	-0.000203485	0	-0.000196439	-0.000156218	-2.13627e-05
VTML	EVVAGSHELGQDYEHVTMLQERFREFARDT	GSHELGQDYEHVTMLQERFREFARDTGTIG	H	V	T	M	L	Q	0	0	0	0	0	0	0	0	0	0	1	0	1	0	0	0	1	0	0	1	0	0	4	0.000127024	0	8.95441e-05	0.000312307	0	0.000684069	0	0.901372	6.11924	1.56802	0.769323	6.48272	1.13727	0	0	0	0	0
NGMTDKEQDQLIN	LATLSGEFKGKYYPLNGMTDKEQDQLINDH	PLNGMTDKEQDQLINDHFLFDKPVSPLLTC	L	N	G	I	N	D	0	0	2	2	0	2	1	1	0	1	1	1	1	0	0	0	1	0	0	0	0	0	13	0.00171524	0	0.000439195	0.00101467	0	0.000626742	-2	1.10375	0.224401	0.559197	1.26088	0.298245	0.871559	-0.000263882	0	-6.75685e-05	-0.000156103	0
AFVPGNRNNALLQ	KISYAPLTGDPITELAFVPGNRNNALLQNL	ELAFVPGNRNNALLQNLFPDTPYNITVEAI	L	A	F	L	Q	N	2	1	3	0	0	1	0	1	0	0	2	0	0	1	1	0	0	0	0	1	0	0	13	0.0048077	0	0	0.00101295	0	0	1	3.80018	12.0667	5.07243	3.52354	12.575	4.27012	0.000369823	0	0	7.79194e-05	0
EIIDQDKSDFVEEDELKLF	VGLAAKSPADIKKVFEIIDQDKSDFVEEDE	QDKSDFVEEDELKLFLQNFSAGARALSDAE	F	E	I	L	F	L	0	0	0	4	0	1	4	0	0	2	2	2	0	2	0	1	0	0	0	1	0	0	19	0.00202958	0.000755573	0.000628283	0.0014785	0.00041336	0.000318678	-6	25.5085	12.4347	22.5416	26.244	11.9293	24.3401	-0.00064092	-0.000238602	-0.000198405	-0.000466894	-0.000130535
GPRGPSGNIGMPGMTGPQGE	GGAGESGRVGPTGSAGPRGPSGNIGMPGMT	SGNIGMPGMTGPQGEAGREGNTGNDGPPGR	A	G	P	G	E	A	0	1	1	0	0	1	1	7	0	1	0	0	2	0	4	1	1	0	0	0	0	0	20	0.00155455	0	0	0.0015561	0	0	0	0.901372	6.11924	1.56802	0.769323	6.48272	1.13727	0	0	0	0	0
FDGGAPVTGY	DSSKTTVTLSWNKPLFDGGAPVTGYMIEYR	WNKPLFDGGAPVTGYMIEYRKAFDDEWIIG	L	F	D	G	Y	M	1	0	0	1	0	0	0	3	0	0	0	0	0	1	1	0	1	0	1	1	0	0	10	0.000773892	0	0.000545721	0.000776082	0	0.000952347	-1	0.00255974	2.17182	0.0636073	0.0151018	2.39048	0.00441253	-7.73892e-05	0	-5.45721e-05	-7.76082e-05	0
GNIGMPGMTGPQ	GRVGPTGSAGPRGPSGNIGMPGMTGPQGEA	GPSGNIGMPGMTGPQGEAGREGNTGNDGPP	S	G	N	P	Q	G	0	0	1	0	0	1	0	4	0	1	0	0	2	0	2	0	1	0	0	0	0	0	12	0.00114088	0	0.000317257	0.000931298	0	0	0	0.901372	6.11924	1.56802	0.769323	6.48272	1.13727	0	0	0	0	0
AGLEDIGMY	RIKKDGRKHMLIILEAGLEDIGMYHCWTNG	MLIILEAGLEDIGMYHCWTNGGHTKGELEV	E	A	G	M	Y	H	1	0	0	1	0	0	1	2	0	1	1	0	1	0	0	0	0	0	1	0	0	0	9	0.00183935	0	0.00178081	0.000697605	0	0.00089333	-2	1.10375	0.224401	0.559197	1.26088	0.298245	0.871559	-0.000408744	0	-0.000395735	-0.000155023	0
SAGPAGPRGPSGSSGSAGKDGMSGLPGPSGPSGPRGR	PPGQAGSSGDQGPAGSAGPAGPRGPSGSSG	SGLPGPSGPSGPRGRSGEMGPAGPPGPPGP	G	S	A	G	R	S	3	3	0	1	0	0	0	12	0	0	1	1	1	0	7	8	0	0	0	0	0	0	37	0.0133943	0.00264729	0	0.00286767	0.000401836	0	3	15.5978	29.9615	18.0812	15.032	30.7594	16.5358	0.00108602	0.000214645	0	0.000232513	3.25813e-05
YPAM	AQMELENALGIGGFGYPAMAAINARKMKYA	LENALGIGGFGYPAMAAINARKMKYALLKG	G	Y	P	A	M	A	1	0	0	0	0	0	0	0	0	0	0	0	1	0	1	0	0	0	1	0	0	0	4	0.000170791	0	0	0.000309946	0	0	0	0.901372	6.11924	1.56802	0.769323	6.48272	1.13727	0	0	0	0	0
TLITTNPYDFPMCSQ	FYQMMTNHKPEIVEMTLITTNPYDFPMCSQ	TLITTNPYDFPMCSQGQITVASIDDKEELD	M	T	L	S	Q	G	0	0	1	1	1	1	0	0	0	1	1	0	1	1	2	1	3	0	1	0	0	0	15	0.00598266	0	0.000199076	0.00116155	0	0.000290429	-1.07	0.0145429	1.9704	0.0331987	0.0372063	2.17892	1.27671e-05	-0.000426763	0	-1.42008e-05	-8.28571e-05	0
LMLL	TQIENIEEDFRNGLKLMLLLEVISGERLPK	NIEEDFRNGLKLMLLLEVISGERLPKPDKG	K	L	M	L	L	L	0	0	0	0	0	0	0	0	0	0	3	0	1	0	0	0	0	0	0	0	0	0	4	0	0	0.00015545	0.00030926	3.03326e-05	0.00210966	0	0.901372	6.11924	1.56802	0.769323	6.48272	1.13727	0	0	0	0	0
KAGDSDGDGAIGVD	AGARALTDAETKAFLKAGDSDGDGAIGVDE	LKAGDSDGDGAIGVDEWAVLVKA_______	L	K	A	V	D	E	2	0	0	4	0	0	0	4	0	1	0	1	0	0	0	1	0	0	0	1	0	0	14	0.00294455	1.98011e-05	0.0825714	0.00108151	0	0	-3	4.20494	0.276981	3.05479	4.50666	0.206009	3.7387	-0.000630976	-4.24309e-06	-0.0176939	-0.000231752	0
SIEDPFDQD	LGDLYKTFIANYPVQSIEDPFDQDDWANWA	ANYPVQSIEDPFDQDDWANWADFTAAVDIQ	Q	S	I	Q	D	D	0	0	0	3	0	1	1	0	0	1	0	0	0	1	1	1	0	0	0	0	0	0	9	0.00109754	0	0.00880836	0.000692358	0	0.00244645	-4	9.30612	2.32956	7.55038	9.75244	2.11377	8.60585	-0.000487797	0	-0.00391483	-0.000307715	0
DIDIRKDLYANN	SAGIHETAYNSIMKCDIDIRKDLYANNVLS	MKCDIDIRKDLYANNVLSGGTTMYPGIADR	C	D	I	N	N	V	1	1	2	3	0	0	0	0	0	2	1	1	0	0	0	0	0	0	1	0	0	0	12	0.00315518	0	0	0.0009225	0	0.000362147	-1	0.00255974	2.17182	0.0636073	0.0151018	2.39048	0.00441253	-0.000262931	0	0	-7.6875e-05	0
WDHAEGPVSQY	NMRVFDATTNTLTIAWDHAEGPVSQYKISY	LTIAWDHAEGPVSQYKISYAPLTGDPITEL	A	W	D	Q	Y	K	1	0	0	1	0	1	1	1	1	0	0	0	0	0	1	1	0	1	1	1	0	0	11	0.00155085	0	0	0.000845035	0	0	-1.9	0.903629	0.329143	0.419638	1.0463	0.417468	0.694844	-0.000267874	0	0	-0.000145961	0
GGPASPGGPASPG	PSPGAPASPGRPASPGGPASPGGPASPGWP	SPGGPASPGGPASPGWPASPGSPVVPTQRE	P	G	G	P	G	W	2	0	0	0	0	0	0	5	0	0	0	0	0	0	4	2	0	0	0	0	0	0	13	0.00615906	0	0.0193536	0.000997748	0	0.00891296	0	0.901372	6.11924	1.56802	0.769323	6.48272	1.13727	0	0	0	0	0
AAGGIPTDEEQATGLEKVIMT	TVSRACPALAHTRGMAAGGIPTDEEQATGL	TDEEQATGLEKVIMTAAKEGADPYNLMRPK	M	A	A	M	T	A	3	0	0	1	0	1	3	3	0	2	1	1	1	0	1	0	3	0	0	1	0	0	21	0	0.00023656	0	0.001611	0.000176369	0.000861196	-3	4.20494	0.276981	3.05479	4.50666	0.206009	3.7387	0	-3.37943e-05	0	-0.000230142	-2.51955e-05
FQLM	VVFIVDESGSIGGTNFQLMRTFLQKMVERL	VDESGSIGGTNFQLMRTFLQKMVERLDVQP	N	F	Q	L	M	R	0	0	0	0	0	1	0	0	0	0	1	0	1	1	0	0	0	0	0	0	0	0	4	6.88958e-05	0	0	0.000306813	0	0	0	0.901372	6.11924	1.56802	0.769323	6.48272	1.13727	0	0	0	0	0
GKYDLDFKSPDDPARHISGK	IIIGMDVAASEFYRSGKYDLDFKSPDDPAR	DFKSPDDPARHISGKELGDLYKTFIANYPV	S	G	K	G	K	E	1	1	0	4	0	0	0	2	1	1	1	3	0	1	2	2	0	0	1	0	0	0	20	0.00408251	0	0	0.00153256	0	0	0.1	1.10125	6.62398	1.82846	0.954745	7.00194	1.36055	2.04125e-05	0	0	7.66282e-06	0
AFRVPTPNVS	VGKVIPELNGKITGMAFRVPTPNVSVVDLT	KITGMAFRVPTPNVSVVDLTVRLEKPAKYD	M	A	F	V	S	V	1	1	1	0	0	0	0	0	0	0	0	0	0	1	2	1	1	0	0	2	0	0	10	0.003935	0	0.00653311	0.000763492	0	0.000968531	1	3.80018	12.0667	5.07243	3.52354	12.575	4.27012	0.0003935	0	0.000653311	7.63492e-05	0
TDAEQDQLINDH	LDGEFKGRYYPLKSMTDAEQDQLINDHFLF	KSMTDAEQDQLINDHFLFDKPVSPLLTCAG	M	T	D	D	H	F	1	0	1	3	0	2	1	0	1	1	1	0	0	0	0	0	1	0	0	0	0	0	12	0.000886362	0	0	0.00091559	0	0.000260396	-3.9	8.706	2.0343	7.01082	9.13786	1.833	8.02914	-0.000288068	0	0	-0.000297567	0
EAAKKPVFDIPLKSE	NEAGKESFQVSLTISEAAKKPVFDIPLKSE	EAAKKPVFDIPLKSETVKEGDKLSLTCHVC	S	E	A	S	E	T	2	0	0	1	0	0	2	0	0	1	1	3	0	1	2	1	0	0	0	1	0	0	15	0.000842992	0	0	0.00114384	0	0.000473166	0	0.901372	6.11924	1.56802	0.769323	6.48272	1.13727	0	0	0	0	0
AVAITPDQEDTRLS	QEAANEARNHGVKVFAVAITPDQEDTRLSV	FAVAITPDQEDTRLSVIATDQTYRQNFTAA	F	A	V	L	S	V	2	1	0	2	0	1	1	0	0	1	1	0	0	0	1	1	2	0	0	1	0	0	14	0.00181208	0.000223611	0	0.00106674	0	0.000335759	-2	1.10375	0.224401	0.559197	1.26088	0.298245	0.871559	-0.000258869	-3.19444e-05	0	-0.000152391	0
FTPDQMEDY	VPAPKTVDLSAVKVEFTPDQMEDYREAFGL	SAVKVEFTPDQMEDYREAFGLFDRVGDNKV	E	F	T	D	Y	R	0	0	0	2	0	1	1	0	0	0	0	0	1	1	1	0	1	0	1	0	0	0	9	0.000296078	3.79329e-05	9.37604e-05	0.000684504	0	0.000636246	-3	4.20494	0.276981	3.05479	4.50666	0.206009	3.7387	-9.86927e-05	-1.26443e-05	-3.12535e-05	-0.000228168	0
GSLEDQIIAANPLLE	TISVGGAGDKKKEEAGSLEDQIIAANPLLE	GSLEDQIIAANPLLEAYGNAKTVRNDXXXX	A	G	S	L	E	A	2	0	1	1	0	1	2	1	0	2	3	0	0	0	1	1	0	0	0	0	0	0	15	0.000528417	0.000715693	0	0.00113977	0	8.31899e-05	-3	4.20494	0.276981	3.05479	4.50666	0.206009	3.7387	-0.000105683	-0.000143139	0	-0.000227953	0
DRSAEPSFDDDLDMR	GISVRSIYSDPAFAMDRSAEPSFDDDLDMR	DRSAEPSFDDDLDMRKLLVVKHGIAFTLNV	M	D	R	M	R	K	1	2	0	5	0	0	1	0	0	0	1	0	1	1	1	2	0	0	0	0	0	0	15	0.000716391	0	0.000330265	0.00113934	0	0.00154266	-4	9.30612	2.32956	7.55038	9.75244	2.11377	8.60585	-0.000191038	0	-8.80706e-05	-0.000303823	0
AFPIPGEPGFPL	SKGQGEKEMYTLGITAFPIPGEPGFPLNAM	GITAFPIPGEPGFPLNAMYAKPANKQEDET	T	A	F	P	L	N	1	0	0	0	0	0	1	2	0	1	1	0	0	2	4	0	0	0	0	0	0	0	12	0.000294149	0	3.23865e-05	0.000910483	0	0.000106836	-1	0.00255974	2.17182	0.0636073	0.0151018	2.39048	0.00441253	-2.45124e-05	0	-2.69887e-06	-7.58736e-05	0
VLFP	GMFLLMMAEEDGTREVLFPDWEGTDKTGLT	LMMAEEDGTREVLFPDWEGTDKTGLTIEQT	E	V	L	F	P	D	0	0	0	0	0	0	0	0	0	0	1	0	0	1	1	0	0	0	0	1	0	0	4	0.000727525	0.000137045	0.00176276	0.000303408	0.000366395	0.00504616	0	0.901372	6.11924	1.56802	0.769323	6.48272	1.13727	0	0	0	0	0
ARDPISPPTPPTPK	AAGPGLPSPSTDLAFARDPISPPTPPTPKV	FARDPISPPTPPTPKVSDWSKSTVDLTWIP	F	A	R	P	K	V	1	1	0	1	0	0	0	0	0	1	0	1	0	0	6	1	2	0	0	0	0	0	14	0.0008215	0.000230736	0.00174449	0.00106068	0.000112631	0.00200148	1	3.80018	12.0667	5.07243	3.52354	12.575	4.27012	5.86786e-05	1.64812e-05	0.000124607	7.57627e-05	8.04507e-06
LEDQMNNL	KMEEIGHVSADITGSLEDQMNNLKQYEQNI	SADITGSLEDQMNNLKQYEQNIINYKSNID	S	L	E	N	L	K	0	0	2	1	0	1	1	0	0	0	2	0	1	0	0	0	0	0	0	0	0	0	8	0.000415947	0	0	0.00060573	0	8.73652e-05	-2	1.10375	0.224401	0.559197	1.26088	0.298245	0.871559	-0.000103987	0	0	-0.000151432	0
AAGPAGPSGPRGPAGIAG	PAGKTGDRGETGPAGAAGPAGPSGPRGPAG	PAGPSGPRGPAGIAGARGDKGESGEAGERG	G	A	A	A	G	A	5	1	0	0	0	0	0	6	0	1	0	0	0	0	4	1	0	0	0	0	0	0	18	0.00112935	0	0	0.00135433	0	0	1	3.80018	12.0667	5.07243	3.52354	12.575	4.27012	6.27414e-05	0	0	7.52405e-05	0
TWKPPMYDGGAKIM	VDVETHNATSKTVTLTWKPPMYDGGAKIMG	LTWKPPMYDGGAKIMGYVLEKFQKGLDKWE	L	T	W	I	M	G	1	0	0	1	0	0	0	2	0	1	0	2	2	0	2	0	1	1	1	0	0	0	14	0.000402343	0	0	0.00105272	0	0.000271305	1	3.80018	12.0667	5.07243	3.52354	12.575	4.27012	2.87388e-05	0	0	7.5194e-05	0
SGPINFT	INVKNEELEAMVKEASGPINFTVFLTMFGE	LEAMVKEASGPINFTVFLTMFGEKLKGADP	A	S	G	F	T	V	0	0	1	0	0	0	0	1	0	1	0	0	0	1	1	1	1	0	0	0	0	0	7	0.000764815	0	0.000254427	0.000525932	0	0.000206292	0	0.901372	6.11924	1.56802	0.769323	6.48272	1.13727	0	0	0	0	0
DFISGVDIF	LHESFDSPEELVLIFDFISGVDIFERLNMA	ELVLIFDFISGVDIFERLNMADFELNEREI	F	D	F	I	F	E	0	0	0	2	0	0	0	1	0	2	0	0	0	2	0	1	0	0	0	1	0	0	9	8.1064e-05	0	0	0.000676199	0	0.000389134	-2	1.10375	0.224401	0.559197	1.26088	0.298245	0.871559	-1.80142e-05	0	0	-0.000150266	0
QMHGIVPIVEPE	IVENANVLARYASICQMHGIVPIVEPEILP	SICQMHGIVPIVEPEILPDGDHDLKRCQYV	C	Q	M	P	E	I	0	0	0	0	0	1	2	1	1	2	0	0	1	0	2	0	0	0	0	2	0	0	12	0.000258373	0	0	0.000900225	0	0.000188806	-1.9	0.903629	0.329143	0.419638	1.0463	0.417468	0.694844	-4.09091e-05	0	0	-0.000142536	0
LQGEVEDLMVDVERANG	AVNSKCASLEKTKQRLQGEVEDLMVDVERA	GEVEDLMVDVERANGLAANLDKKQRNFDKV	R	L	Q	N	G	L	1	1	1	2	0	1	3	2	0	0	2	0	1	0	0	0	0	0	0	3	0	0	17	0.00252502	0.330576	0.0263193	0.00127429	0.387722	0.0183364	-4	9.30612	2.32956	7.55038	9.75244	2.11377	8.60585	-0.000594123	-0.0777827	-0.00619279	-0.000299832	-0.0912286
LGFNPPDLDIM	LLWVNLVTDGLPATALGFNPPDLDIMDRAP	PATALGFNPPDLDIMDRAPRSPKEPDLRYM	A	L	G	I	M	D	0	0	1	2	0	0	0	1	0	1	2	0	1	1	2	0	0	0	0	0	0	0	11	0.00022509	0	0.00172456	0.00082438	0	0.000320795	-2	1.10375	0.224401	0.559197	1.26088	0.298245	0.871559	-4.09254e-05	0	-0.000313556	-0.000149887	0
GSFGPSGPSGVRGPSGE	GPPGPNGANGDKGESGSFGPSGPSGVRGPS	FGPSGPSGVRGPSGERGEVGPAGSAGFAGP	S	G	S	G	E	R	0	1	0	0	0	0	1	6	0	0	0	0	0	1	3	4	0	0	0	1	0	0	17	0.00130675	0	0	0.00127313	0	0	0	0.901372	6.11924	1.56802	0.769323	6.48272	1.13727	0	0	0	0	0
SSQFRENLGKLM	AKKGGKKKGGSMQTVSSQFRENLGKLMTNL	QTVSSQFRENLGKLMTNLRSTHPHFVRCLI	V	S	S	L	M	T	0	1	1	0	0	1	1	1	0	0	2	1	1	1	0	2	0	0	0	0	0	0	12	0.000248279	0	0	0.000897521	0	0	1	3.80018	12.0667	5.07243	3.52354	12.575	4.27012	2.06899e-05	0	0	7.47934e-05	0
AENDLGVGEPAETPEPIRVS	IPDLEEGAYYYFRVSAENDLGVGEPAETPE	GVGEPAETPEPIRVSEAPSAPEDLYVTDVS	S	A	E	V	S	E	2	1	1	1	0	0	4	2	0	1	1	0	0	0	3	1	1	0	0	2	0	0	20	0.000938555	0	0	0.00149494	0	0.000590188	-4	9.30612	2.32956	7.55038	9.75244	2.11377	8.60585	-0.000187711	0	0	-0.000298988	0
TTRVPLTDAIKDKIL	APEGVIDRCTYVRVGTTRVPLTDAIKDKIL	TTRVPLTDAIKDKILAVIKDWGTGRDTLRC	G	T	T	I	L	A	1	1	0	2	0	0	0	0	0	2	2	2	0	0	1	0	3	0	0	1	0	0	15	0.00128768	0	0.000468307	0.001119	0	0.000459574	1	3.80018	12.0667	5.07243	3.52354	12.575	4.27012	8.58452e-05	0	3.12205e-05	7.46003e-05	0
SGGPDAPLTDL	PWKEFSPPAPPSRAESGGPDAPLTDLDLLG	SRAESGGPDAPLTDLDLLG___________	E	S	G	D	L	D	1	0	0	2	0	0	0	2	0	0	2	0	0	0	2	1	1	0	0	0	0	0	11	0.00336385	0	0.00394333	0.000820092	0	0.000534324	-2	1.10375	0.224401	0.559197	1.26088	0.298245	0.871559	-0.000611608	0	-0.000716968	-0.000149108	0
HAGEPGEPGQTGPVGS	XXXXXXXXGSQGHTGHAGEPGEPGQTGPVG	AGEPGEPGQTGPVGSRGPPGPSGKGGDDGN	G	H	A	G	S	R	1	0	0	0	0	1	2	5	1	0	0	0	0	0	3	1	1	0	0	1	0	0	16	0	0	0.0183147	0.00119269	0	0.0018833	-1.9	0.903629	0.329143	0.419638	1.0463	0.417468	0.694844	0	0	-0.00217487	-0.000141632	0
VTPESPTVL	VQQQLQSSMESVVIVVTPESPTVLXXXXXX	ESVVIVVTPESPTVLXXXXXXXXXXXXXXX	V	V	T	V	L	X	0	0	0	0	0	0	1	0	0	0	1	0	0	0	2	1	2	0	0	2	0	0	9	0.001122	0	0.000246522	0.00066931	0	0	-1	0.00255974	2.17182	0.0636073	0.0151018	2.39048	0.00441253	-0.000124667	0	-2.73914e-05	-7.43678e-05	0
KLKLDPVMDE	LVDISAYHKSQMDALKLKLDPVMDELTAKV	QMDALKLKLDPVMDELTAKVSKNVEETKTA	L	K	L	D	E	L	0	0	0	2	0	0	1	0	0	0	2	2	1	0	1	0	0	0	0	1	0	0	10	0.000322637	0	0	0.000743428	0	0.00106263	-1	0.00255974	2.17182	0.0636073	0.0151018	2.39048	0.00441253	-3.22637e-05	0	0	-7.43428e-05	0
VGDKVPADIRL	IKAREIVPGDIVEVSVGDKVPADIRLVCIK	VEVSVGDKVPADIRLVCIKSTTLRVDQSIL	S	V	G	R	L	V	1	1	0	2	0	0	0	1	0	1	1	1	0	0	1	0	0	0	0	2	0	0	11	0.00112227	0.00141711	0.00413832	0.000815607	0.000177918	0.00241578	0	0.901372	6.11924	1.56802	0.769323	6.48272	1.13727	0	0	0	0	0
EVPLPPNKITL	YGQGQMVETKEVKVSEVPLPPNKITLTDVT	VKVSEVPLPPNKITLTDVTKTSVSLAWEKP	S	E	V	T	L	T	0	0	1	0	0	0	1	0	0	1	2	1	0	0	3	0	1	0	0	1	0	0	11	0.000268131	0	0	0.000815449	0	0	0	0.901372	6.11924	1.56802	0.769323	6.48272	1.13727	0	0	0	0	0
SWDPPERDGGSPVSGY	GPIRLDEVDATSVTCSWDPPERDGGSPVSG	WDPPERDGGSPVSGYMVEQRDAHRPGWVPV	C	S	W	G	Y	M	0	1	0	2	0	0	1	3	0	0	0	0	0	0	3	3	0	1	1	1	0	0	16	0.000633299	0	0.000283809	0.00118548	0	0.000941616	-2	1.10375	0.224401	0.559197	1.26088	0.298245	0.871559	-7.91623e-05	0	-3.54762e-05	-0.000148185	0
GDQGPAGSAGPAGPRGPSGSSGSAG	GFTGMQGPPGQAGSSGDQGPAGSAGPAGPR	PAGPRGPSGSSGSAGKDGMSGLPGPSGPSG	S	G	D	A	G	K	4	1	0	1	0	1	0	9	0	0	0	0	0	0	4	5	0	0	0	0	0	0	25	0.0015954	0	0	0.00184909	0	0	0	0.901372	6.11924	1.56802	0.769323	6.48272	1.13727	0	0	0	0	0
FAGQEIPKSPFTVN	TYRPVLQGPHVIHVLFAGQEIPKSPFTVNI	LFAGQEIPKSPFTVNIAEAMNPSICRATGR	L	F	A	V	N	I	1	0	1	0	0	1	1	1	0	1	0	1	0	2	2	1	1	0	0	1	0	0	14	0.00165693	0	0.000921693	0.00103379	0	0.000655453	0	0.901372	6.11924	1.56802	0.769323	6.48272	1.13727	0	0	0	0	0
EIIDQDKSDFVEEDE	VGLAAKSPADIKKVFEIIDQDKSDFVEEDE	EIIDQDKSDFVEEDELKLFLQNFSAGARAL	F	E	I	D	E	L	0	0	0	4	0	1	4	0	0	2	0	1	0	1	0	1	0	0	0	1	0	0	15	0.0019371	0	0.000651291	0.00110565	0	0.000916537	-7	36.6097	20.4873	33.0371	37.4898	19.8371	35.2073	-0.000903979	0	-0.000303936	-0.000515968	0
NNSPVLLEPIPY	RQPATPREAHFVSTKNNSPVLLEPIPYEFM	STKNNSPVLLEPIPYEFMA___________	K	N	N	P	Y	E	0	0	2	0	0	0	1	0	0	1	2	0	0	0	3	1	0	0	1	1	0	0	12	0.000212002	0	0	0.000884302	0	0	-1	0.00255974	2.17182	0.0636073	0.0151018	2.39048	0.00441253	-1.76668e-05	0	0	-7.36918e-05	0
AGPSAPWTGM	DAVVAMDPSDRARQRAGPSAPWTGMIKFTE	RARQRAGPSAPWTGMIKFTEEDPTVGVVPG	R	A	G	G	M	I	2	0	0	0	0	0	0	2	0	0	0	0	1	0	2	1	1	1	0	0	0	0	10	0.000231471	0	0	0.000736704	2.56024e-05	0.000130091	0	0.901372	6.11924	1.56802	0.769323	6.48272	1.13727	0	0	0	0	0
EFVF	DGLFSNAINFMIRPTEFVFDFQNKGNAKVN	SNAINFMIRPTEFVFDFQNKGNAKVNFFEA	T	E	F	V	F	D	0	0	0	0	0	0	1	0	0	0	0	0	0	2	0	0	0	0	0	1	0	0	4	0	0	0	0.000294481	0	0	-1	0.00255974	2.17182	0.0636073	0.0151018	2.39048	0.00441253	0	0	0	-7.36203e-05	0
LRGDSGPAGPPGEQGM	PPGSSGAAGKDGPRGLRGDSGPAGPPGEQG	RGDSGPAGPPGEQGMLGPAGLAGDKGPSGD	G	L	R	G	M	L	1	1	0	1	0	1	1	5	0	0	1	0	1	0	3	1	0	0	0	0	0	0	16	0.000639742	0.0287741	0.0306299	0.00117684	0.0346729	0.052504	-1	0.00255974	2.17182	0.0636073	0.0151018	2.39048	0.00441253	-3.99839e-05	-0.00179838	-0.00191437	-7.35524e-05	-0.00216706
VVGDDLTVTNPKR	DWANWADFTAAVDIQVVGDDLTVTNPKRIQ	IQVVGDDLTVTNPKRIQQAVEKKACNCLLL	Q	V	V	K	R	I	0	1	1	2	0	0	0	1	0	0	1	1	0	0	1	0	2	0	0	3	0	0	13	0.00310953	0.0013773	0.00296059	0.000954786	0.000350219	0.0076923	0	0.901372	6.11924	1.56802	0.769323	6.48272	1.13727	0	0	0	0	0
ALDPVDPPGRPV	MAGLSIASKPSETMYALDPVDPPGRPVALN	TMYALDPVDPPGRPVALNITRHEVTVSWTK	Y	A	L	P	V	A	1	1	0	2	0	0	0	1	0	0	1	0	0	0	4	0	0	0	0	2	0	0	12	0.00092017	0	0	0.000880954	0	0.000191128	-1	0.00255974	2.17182	0.0636073	0.0151018	2.39048	0.00441253	-7.66809e-05	0	0	-7.34129e-05	0
LVIIESDLERTEERAE	IAEEADRKYEEVARKLVIIESDLERTEERA	VIIESDLERTEERAEMSEGKCSELEEELKT	K	L	V	A	E	M	1	2	0	1	0	0	5	0	0	2	2	0	0	0	0	1	1	0	0	1	0	0	16	0.000848193	0.0420587	0.0122594	0.0011738	0.0234485	0.0056483	-4	9.30612	2.32956	7.55038	9.75244	2.11377	8.60585	-0.000212048	-0.0105147	-0.00306486	-0.000293451	-0.00586214
FFFN	______________________________	______________________________	-	F	F	F	N	-	0	0	1	0	0	0	0	0	0	0	0	0	0	3	0	0	0	0	0	0	0	0	4	5.73861e-05	0	0	0.000293094	0	0	0	0.901372	6.11924	1.56802	0.769323	6.48272	1.13727	0	0	0	0	0
EMGPAGPPGPPGPPGPPGAPGGGFDM	LPGPSGPSGPRGRSGEMGPAGPPGPPGPPG	GPPGPPGAPGGGFDMGFISQPQEKAPDPYR	G	E	M	D	M	G	2	0	0	1	0	0	1	9	0	0	0	0	2	1	10	0	0	0	0	0	0	0	26	0.00105065	0	0	0.00190492	0	0.00162323	-2	1.10375	0.224401	0.559197	1.26088	0.298245	0.871559	-8.08193e-05	0	0	-0.000146532	0
FDDEDIGFGL	IEELALELAAQVLDEFDDEDIGFGLIDEKQ	QVLDEFDDEDIGFGLIDEKQDKIVAKKLDL	E	F	D	G	L	I	0	0	0	3	0	0	1	2	0	1	1	0	0	2	0	0	0	0	0	0	0	0	10	0.000674171	0	0	0.00073184	0	0.000128204	-4	9.30612	2.32956	7.55038	9.75244	2.11377	8.60585	-0.000269668	0	0	-0.000292736	0
ENIFLPVFQ	VFKARNFVPHFGKMLENIFLPVFQATIDPH	HFGKMLENIFLPVFQATIDPHSNPDLSLFL	L	E	N	F	Q	A	0	0	1	0	0	1	1	0	0	1	1	0	0	2	1	0	0	0	0	1	0	0	9	0.000244915	0	2.08018e-05	0.000658334	0	0.000303088	-1	0.00255974	2.17182	0.0636073	0.0151018	2.39048	0.00441253	-2.72128e-05	0	-2.31131e-06	-7.31482e-05	0
VGIIANPLPTIE	LDVVQYKAGVAVKLMVGIIANPLPTIEWLK	KLMVGIIANPLPTIEWLKDGKELVSSSILS	M	V	G	I	E	W	1	0	1	0	0	0	1	1	0	3	1	0	0	0	2	0	1	0	0	1	0	0	12	0.000231943	0	0	0.000877092	0	0.000137952	-1	0.00255974	2.17182	0.0636073	0.0151018	2.39048	0.00441253	-1.93286e-05	0	0	-7.3091e-05	0
LFVD	______________________________	QRNGPEDPERYLFVDRAVVYNPASQADWTA	Y	L	F	V	D	R	0	0	0	1	0	0	0	0	0	0	1	0	0	1	0	0	0	0	0	1	0	0	4	0	1.34147e-05	0	0.000292135	0	0.000198589	-1	0.00255974	2.17182	0.0636073	0.0151018	2.39048	0.00441253	0	-3.35367e-06	0	-7.30338e-05	0
LYLL	TVRGKTLLQISTQNMLYLLVPS________	KTLLQISTQNMLYLLVPS____________	M	L	Y	L	L	V	0	0	0	0	0	0	0	0	0	0	3	0	0	0	0	0	0	0	1	0	0	0	4	5.49333e-05	0	0.00011577	0.000292006	1.65072e-05	0.00150661	0	0.901372	6.11924	1.56802	0.769323	6.48272	1.13727	0	0	0	0	0
VERL	SKPVTDGGSPISGYVVERLEKTSTRWIRVN	TDGGSPISGYVVERLEKTSTRWIRVNREPV	V	V	E	R	L	E	0	1	0	0	0	0	1	0	0	0	1	0	0	0	0	0	0	0	0	1	0	0	4	0	0	0	0.000291806	0	0	0	0.901372	6.11924	1.56802	0.769323	6.48272	1.13727	0	0	0	0	0
NSTVDSILFIR	YKDGAPVDEKIVGVRNSTVDSILFIRSAER	VGVRNSTVDSILFIRSAERDHSGKYELVVQ	R	N	S	I	R	S	0	1	1	1	0	0	0	0	0	2	1	0	0	1	0	2	1	0	0	1	0	0	11	0.000547021	0	0	0.000801916	0	0	0	0.901372	6.11924	1.56802	0.769323	6.48272	1.13727	0	0	0	0	0
AYTGREFDDLPISEQ	RRIGIFAEDEDVTGKAYTGREFDDLPISEQ	AYTGREFDDLPISEQAEAVVRASCFARVEP	K	A	Y	E	Q	A	1	1	0	2	0	1	2	1	0	1	1	0	0	1	1	1	1	0	1	0	0	0	15	0.000233898	9.26619e-05	0	0.00109341	0.000140385	0.00103085	-3	4.20494	0.276981	3.05479	4.50666	0.206009	3.7387	-4.67797e-05	-1.85324e-05	0	-0.000218683	-2.8077e-05
RDPCDPPGTPVVT	AGIGKSSKACEGVAARDPCDPPGTPVVTAV	AARDPCDPPGTPVVTAVTRKSVSLTWTKPE	A	R	D	V	T	A	0	1	0	2	1	0	0	1	0	0	0	0	0	0	4	0	2	0	0	2	0	0	13	0.000730127	0.000133407	0.00103657	0.000947393	0	0.00172035	-1.07	0.0145429	1.9704	0.0331987	0.0372063	2.17892	1.27671e-05	-6.00951e-05	-1.09804e-05	-8.53179e-05	-7.79777e-05	0
AGPEPEPEPEAEPEPEPEPEPEPVVEPEPEPEPEPEQEAEE	AVEEEVVQEVEVAPEAGPEPEPEPEAEPEP	PEPEPEPEPEQEAEELEGMSEFFHPGLGSV	E	A	G	E	E	L	3	0	0	0	0	1	19	1	0	0	0	0	0	0	15	0	0	0	0	2	0	0	41	0.00334639	0	0.000681952	0.00298485	0	0.00469194	-19	325.824	273.118	314.984	328.439	270.73	321.613	-0.00155076	0	-0.000316026	-0.00138322	0
YLEF	SLERVEKLWETIDQLYLEFAKRAAPFNNWM	VEKLWETIDQLYLEFAKRAAPFNNWMDGAM	L	Y	L	E	F	A	0	0	0	0	0	0	1	0	0	0	1	0	0	1	0	0	0	0	1	0	0	0	4	0.000124377	1.31557e-05	0.000181053	0.000291162	0	0.000502463	-1	0.00255974	2.17182	0.0636073	0.0151018	2.39048	0.00441253	-3.10941e-05	-3.28892e-06	-4.52632e-05	-7.27905e-05	0
KYNL	FTLLVIPDCTRYDAGKYNLCLENVAGKKTG	VIPDCTRYDAGKYNLCLENVAGKKTGFINV	G	K	Y	N	L	C	0	0	1	0	0	0	0	0	0	0	1	1	0	0	0	0	0	0	1	0	0	0	4	0.000265546	0	0	0.000291048	0	1.01829e-05	1	3.80018	12.0667	5.07243	3.52354	12.575	4.27012	6.63864e-05	0	0	7.27619e-05	0
FPLL	VIDLGFMDTPISIPEFPLLFAAFDTPAITN	GFMDTPISIPEFPLLFAAFDTPAITNLNLY	E	F	P	L	L	F	0	0	0	0	0	0	0	0	0	0	2	0	0	1	1	0	0	0	0	0	0	0	4	0.000242577	0	0	0.000290762	0	0	0	0.901372	6.11924	1.56802	0.769323	6.48272	1.13727	0	0	0	0	0
MDPF	KYGDGEALESEPTKAMDPFTIPSAPTNVQV	GEALESEPTKAMDPFTIPSAPTNVQVTAVT	A	M	D	P	F	T	0	0	0	1	0	0	0	0	0	0	0	0	1	1	1	0	0	0	0	0	0	0	4	0.000231594	0	0.000830556	0.00029049	0	0.000470966	-1	0.00255974	2.17182	0.0636073	0.0151018	2.39048	0.00441253	-5.78986e-05	0	-0.000207639	-7.26224e-05	0
GARGADGNVGPAGPAGPL	GTIGERGRAGPAGPAGARGADGNVGPAGPA	GADGNVGPAGPAGPLGSSGAPGFPGSPGPK	A	G	A	P	L	G	4	1	1	1	0	0	0	6	0	0	1	0	0	0	3	0	0	0	0	1	0	0	18	0.00217396	0.000424877	0.000493196	0.00130688	0.00431518	0	0	0.901372	6.11924	1.56802	0.769323	6.48272	1.13727	0	0	0	0	0
VIAPEEIVDPNVDEL	REAMQQADDWLGVPQVIAPEEIVDPNVDEL	VIAPEEIVDPNVDELSVMTYLSQFPKAKLK	Q	V	I	E	L	S	1	0	1	2	0	0	3	0	0	2	1	0	0	0	2	0	0	0	0	3	0	0	15	0.000452845	0	0	0.0010888	5.17263e-05	5.87208e-05	-5	16.4073	6.38214	14.046	16.9982	6.02154	15.473	-0.000150948	0	0	-0.000362933	-1.72421e-05
IKDPISVPERPEE	IIGMGPFIETDKMVLIKDPISVPERPEELE	VLIKDPISVPERPEELEVTAITKESISVSW	L	I	K	E	E	L	0	1	0	1	0	0	3	0	0	2	0	1	0	0	3	1	0	0	0	1	0	0	13	0.000945431	0	0.00156066	0.000942511	0	0.00114705	-2	1.10375	0.224401	0.559197	1.26088	0.298245	0.871559	-0.000145451	0	-0.000240101	-0.000145002	0
GKDGMSGLPGPSGPSGPR	GPAGPRGPSGSSGSAGKDGMSGLPGPSGPS	GMSGLPGPSGPSGPRGRSGEMGPAGPPGPP	A	G	K	P	R	G	0	1	0	1	0	0	0	6	0	0	1	1	1	0	4	3	0	0	0	0	0	0	18	0.0017361	0	0.00985217	0.0013045	0	0.00352118	1	3.80018	12.0667	5.07243	3.52354	12.575	4.27012	9.645e-05	0	0.000547343	7.24722e-05	0
TIFQPGPPGNPRVL	LSQPSQSSPFYKAIDTIFQPGPPGNPRVLD	DTIFQPGPPGNPRVLDTTKSSVTVAWNKPV	D	T	I	V	L	D	0	1	1	0	0	1	0	2	0	1	1	0	0	1	4	0	1	0	0	1	0	0	14	0.000662281	0	0	0.00101431	0	0	1	3.80018	12.0667	5.07243	3.52354	12.575	4.27012	4.73058e-05	0	0	7.24508e-05	0
VWIGGSIL	TMKIKIIAPPERKYSVWIGGSILASLSTFQ	PPERKYSVWIGGSILASLSTFQQMWISKQE	S	V	W	I	L	A	0	0	0	0	0	0	0	2	0	2	1	0	0	0	0	1	0	1	0	1	0	0	8	0.00294591	9.37388e-05	0.00134046	0.000579578	0	0.00348366	0	0.901372	6.11924	1.56802	0.769323	6.48272	1.13727	0	0	0	0	0
EVTEPTLA	FRVRAQNNAGVGNASEVTEPTLAETKAGTK	AGVGNASEVTEPTLAETKAGTKEIMVDVDD	S	E	V	L	A	E	1	0	0	0	0	0	2	0	0	0	1	0	0	0	1	0	2	0	0	1	0	0	8	0	0	0	0.000579263	0	0	-2	1.10375	0.224401	0.559197	1.26088	0.298245	0.871559	0	0	0	-0.000144816	0
VFML	ENSDDFLRSPAGLIHVFMLQIIKPKKHLFL	DFLRSPAGLIHVFMLQIIKPKKHLFLKKSK	H	V	F	M	L	Q	0	0	0	0	0	0	0	0	0	0	1	0	1	1	0	0	0	0	0	1	0	0	4	0	0	0.000116928	0.000289603	0	0	0	0.901372	6.11924	1.56802	0.769323	6.48272	1.13727	0	0	0	0	0
DMLL	KISAQDITSVKWYHNDMLLTASERVQMVSK	QDITSVKWYHNDMLLTASERVQMVSKGAKQ	N	D	M	L	L	T	0	0	0	1	0	0	0	0	0	0	2	0	1	0	0	0	0	0	0	0	0	0	4	0	0	0	0.000289488	0	0	-1	0.00255974	2.17182	0.0636073	0.0151018	2.39048	0.00441253	0	0	0	-7.23721e-05	0
GEPISEEEIDE	GYIDREEFALIIRSTGEPISEEEIDELLKD	IRSTGEPISEEEIDELLKDGDKNSDGMLDY	T	G	E	D	E	L	0	0	0	1	0	0	5	1	0	2	0	0	0	0	1	1	0	0	0	0	0	0	11	0.00100567	0	0.00183211	0.000793103	0	0.00147031	-6	25.5085	12.4347	22.5416	26.244	11.9293	24.3401	-0.000548545	0	-0.000999335	-0.000432602	0
RVPTPNVSVVDL	KVIPELNGKITGMAFRVPTPNVSVVDLTVR	MAFRVPTPNVSVVDLTVRLEKPAKYDDIKK	F	R	V	D	L	T	0	1	1	1	0	0	0	0	0	0	1	0	0	0	2	1	1	0	0	4	0	0	12	0.00664796	0	0.000583315	0.000864431	0	0.000211764	0	0.901372	6.11924	1.56802	0.769323	6.48272	1.13727	0	0	0	0	0
VIDTPDIIH	KYKHTAELDRASFTSVIDTPDIIHAQQMRN	RASFTSVIDTPDIIHAQQMRNIISQNKYKA	S	V	I	I	H	A	0	0	0	2	0	0	0	0	1	3	0	0	0	0	1	0	1	0	0	1	0	0	9	0	6.19794e-05	0.00495418	0.000648065	6.19355e-05	0.00285584	-1.9	0.903629	0.329143	0.419638	1.0463	0.417468	0.694844	0	-1.30845e-05	-0.00104588	-0.000136814	-1.30753e-05
PMY	HAETPEFTVTGLQKEPMYLFRVCARNRVGC	TPEFTVTGLQKEPMYLFRVCARNRVGCGPN	E	P	M	M	Y	L	0	0	0	0	0	0	0	0	0	0	0	0	1	0	1	0	0	0	1	0	0	0	3	0.000277854	0	0.000434504	0.000216011	9.64977e-05	0.000145369	0	0.901372	6.11924	1.56802	0.769323	6.48272	1.13727	0	0	0	0	0
DIPGPPEGPLE	NSTSSINQIIKVVVMDIPGPPEGPLEVTEL	VVVMDIPGPPEGPLEVTELDMDACTLLWNP	M	D	I	L	E	V	0	0	0	1	0	0	2	2	0	1	1	0	0	0	4	0	0	0	0	0	0	0	11	0.000626905	0	0.00102937	0.000791962	0	0.00145259	-3	4.20494	0.276981	3.05479	4.50666	0.206009	3.7387	-0.000170974	0	-0.000280738	-0.00021599	0
NPLFPPGPPKDL	GRSEYVETPRSIKAMNPLFPPGPPKDLHHV	KAMNPLFPPGPPKDLHHVDADKTEVWLIWN	M	N	P	D	L	H	0	0	1	1	0	0	0	1	0	0	2	1	0	1	5	0	0	0	0	0	0	0	12	0.000215445	0	0	0.000862843	0	0	0	0.901372	6.11924	1.56802	0.769323	6.48272	1.13727	0	0	0	0	0
AKDVFKVPDAPKQPVVKE	NIYGISEPLLSTETKAKDVFKVPDAPKQPV	VFKVPDAPKQPVVKEVYHNTALISWEPPAD	K	A	K	K	E	V	2	0	0	2	0	1	1	0	0	0	0	4	0	1	3	0	0	0	0	4	0	0	18	0	0	0	0.00129407	0	0	1	3.80018	12.0667	5.07243	3.52354	12.575	4.27012	0	0	0	7.18928e-05	0
LDDAVRAAEDLKEQAAM	QLRNVQGQLKDAQLHLDDAVRAAEDLKEQA	DAVRAAEDLKEQAAMVDRRNGLMVAEIEEL	H	L	D	A	M	V	5	1	0	3	0	1	2	0	0	0	2	1	1	0	0	0	0	0	0	1	0	0	17	0.00222988	0.0825608	0.0204306	0.00122193	0.0529347	0.00919141	-3	4.20494	0.276981	3.05479	4.50666	0.206009	3.7387	-0.000393508	-0.0145696	-0.00360539	-0.000215636	-0.00934141
DWSPPKDIGNSPISGY	QAVTIEEVWGENVALDWSPPKDIGNSPISG	WSPPKDIGNSPISGYTIQKADKKTMEWYTC	L	D	W	G	Y	T	0	0	1	2	0	0	0	2	0	2	0	1	0	0	3	3	0	1	1	0	0	0	16	0.000560672	0	0	0.00114994	0	0	-1	0.00255974	2.17182	0.0636073	0.0151018	2.39048	0.00441253	-3.5042e-05	0	0	-7.18714e-05	0
LESDLVQVQ	LLHSQNTSLINTKKKLESDLVQVQGEVDDS	INTKKKLESDLVQVQGEVDDSIQEARNAEE	K	L	E	V	Q	G	0	0	0	1	0	2	1	0	0	0	2	0	0	0	0	1	0	0	0	2	0	0	9	0.000236592	0.0010773	0.000379008	0.000646263	0.00568487	0.00273644	-2	1.10375	0.224401	0.559197	1.26088	0.298245	0.871559	-5.25759e-05	-0.000239399	-8.42241e-05	-0.000143614	-0.00126331
SALEEAEGTLEHEESKIL	EKSKKQVETEKTEIQSALEEAEGTLEHEES	EEAEGTLEHEESKILRVQLELNQIKGEVDR	Q	S	A	I	L	R	2	0	0	0	0	0	6	1	1	1	3	1	0	0	0	2	1	0	0	0	0	0	18	0.000314429	0	8.20496e-05	0.00128956	0.00146532	0	-4.9	15.6072	5.88688	13.3064	16.1836	5.54076	14.6963	-8.55945e-05	0	-2.23357e-05	-0.000351048	-0.000398893
ITDPFTVPLAPF	NKHGLGEALQCDTVKITDPFTVPLAPFSVE	TVKITDPFTVPLAPFSVEVTEVTGDSMTLT	K	I	T	P	F	S	1	0	0	1	0	0	0	0	0	1	1	0	0	2	3	0	2	0	0	1	0	0	12	0.000297907	0	0	0.000859495	0	0.000214442	-1	0.00255974	2.17182	0.0636073	0.0151018	2.39048	0.00441253	-2.48256e-05	0	0	-7.16246e-05	0
AENKAGYGEPSEPSMPVIT	VKGLTKGMEYEFRVSAENKAGYGEPSEPSM	AGYGEPSEPSMPVITKVVAYVPGPPVNPRV	S	A	E	I	T	K	2	0	1	0	0	0	3	2	0	1	0	1	1	0	3	2	1	0	1	1	0	0	19	0	0	0	0.00135978	0	0.00170203	-2	1.10375	0.224401	0.559197	1.26088	0.298245	0.871559	0	0	0	-0.000143135	0
NLAGVSPPATL	GLPVGEKINFRVFAKNLAGVSPPATLAQPV	VFAKNLAGVSPPATLAQPVTVREIVDLPKI	K	N	L	T	L	A	2	0	1	0	0	0	0	1	0	0	2	0	0	0	2	1	1	0	0	1	0	0	11	9.75813e-05	0	0	0.00078488	0	0	0	0.901372	6.11924	1.56802	0.769323	6.48272	1.13727	0	0	0	0	0
WERPAIDGGSDIDGY	KPKVTMITKSTMTVIWERPAIDGGSDIDGY	WERPAIDGGSDIDGYYLEKREKKSLQWFKV	I	W	E	G	Y	Y	1	1	0	3	0	0	1	3	0	2	0	0	0	0	1	1	0	1	1	0	0	0	15	0.000658552	0	0.000438663	0.00106648	0	0	-3	4.20494	0.276981	3.05479	4.50666	0.206009	3.7387	-0.00013171	0	-8.77326e-05	-0.000213296	0
LEKPAKYDDIKKVIK	RVPTPNVSVVDLTVRLEKPAKYDDIKKVIK	LEKPAKYDDIKKVIKAASEGPMKGILGYTE	R	L	E	I	K	A	1	0	0	2	0	0	1	0	0	2	1	5	0	0	1	0	0	0	1	1	0	0	15	0.00478953	0	0	0.00106589	0	0	2	8.699	20.0141	10.5768	8.27777	20.6672	9.40297	0.000638604	0	0	0.000142119	0
MDGAMEDL	LYLEFAKRAAPFNNWMDGAMEDLQDMFIVH	AAPFNNWMDGAMEDLQDMFIVHSIEEIQSL	W	M	D	D	L	Q	1	0	0	2	0	0	1	1	0	0	1	0	2	0	0	0	0	0	0	0	0	0	8	0.000325665	0	0.000185882	0.000568018	0	0.000988941	-3	4.20494	0.276981	3.05479	4.50666	0.206009	3.7387	-0.000122124	0	-6.97057e-05	-0.000213007	0
GGMPGGMPDGMPGGFPGAGGAAPGGGGSSGPTIEE	EKVCNPIVTKLYQGAGGMPGGMPDGMPGGF	AAPGGGGSSGPTIEEVD_____________	A	G	G	E	E	V	3	0	0	1	0	0	2	15	0	1	0	0	3	1	6	2	1	0	0	0	0	0	35	0.00294706	0	0	0.00247857	0	0	-3	4.20494	0.276981	3.05479	4.50666	0.206009	3.7387	-0.000252605	0	0	-0.000212449	0
WVF	NQSSDIRLASERVLWWVFREAATPPLEAGH	SDIRLASERVLWWVFREAATPPLEAGHIKP	W	W	V	V	F	R	0	0	0	0	0	0	0	0	0	0	0	0	0	1	0	0	0	1	0	1	0	0	3	6.84457e-05	0	0.000159276	0.000211719	1.06127e-05	0.000327905	0	0.901372	6.11924	1.56802	0.769323	6.48272	1.13727	0	0	0	0	0
GDSDGDGAIGVDEWAVL	ARALTDAETKAFLKAGDSDGDGAIGVDEWA	SDGDGAIGVDEWAVLVKA____________	A	G	D	V	L	V	2	0	0	4	0	0	1	4	0	1	1	0	0	0	0	1	0	1	0	2	0	0	17	0.000914058	0.000503107	7.24133e-05	0.00119968	0.000188686	0.000263796	-5	16.4073	6.38214	14.046	16.9982	6.02154	15.473	-0.000268841	-0.000147973	-2.1298e-05	-0.000352847	-5.54959e-05
AVFF	STFKRVRSGFLMRKVAVFFVNGPIKDGRPI	RVRSGFLMRKVAVFFVNGPIKDGRPISTAA	V	A	V	F	F	V	1	0	0	0	0	0	0	0	0	0	0	0	0	2	0	0	0	0	0	1	0	0	4	4.72007e-05	0	0	0.000282221	1.20936e-05	2.15161e-05	0	0.901372	6.11924	1.56802	0.769323	6.48272	1.13727	0	0	0	0	0
TVPPAVPGIT	TNQEIAMATVTALRRTVPPAVPGITFLSGG	TALRRTVPPAVPGITFLSGGQSEEEASINL	R	T	V	I	T	F	1	0	0	0	0	0	0	1	0	1	0	0	0	0	3	0	2	0	0	2	0	0	10	0.00171471	0	0	0.000705194	0	0	0	0.901372	6.11924	1.56802	0.769323	6.48272	1.13727	0	0	0	0	0
DWIEDAL	DMDDGDDMPTIAELEDWIEDALSGDIDDDD	MPTIAELEDWIEDALSGDIDDDDDDDDDDD	E	D	W	A	L	S	1	0	0	2	0	0	1	0	0	1	1	0	0	0	0	0	0	1	0	0	0	0	7	1.64754e-05	0	0	0.000493336	0	0.000575017	-3	4.20494	0.276981	3.05479	4.50666	0.206009	3.7387	-7.06089e-06	0	0	-0.00021143	0
DEIEPPSIS	VFSMASYSTGPITAKDEIEPPSISIDPGYS	GPITAKDEIEPPSISIDPGYSQTLVVSAGD	K	D	E	I	S	I	0	0	0	1	0	0	2	0	0	2	0	0	0	0	2	2	0	0	0	0	0	0	9	0	0	0	0.000634289	0	0.000787206	-3	4.20494	0.276981	3.05479	4.50666	0.206009	3.7387	0	0	0	-0.00021143	0
VSSF	RQLQQIATSPEDVIQVSSFPGLPGADDKFI	QIATSPEDVIQVSSFPGLPGADDKFIARLS	Q	V	S	S	F	P	0	0	0	0	0	0	0	0	0	0	0	0	0	1	0	2	0	0	0	1	0	0	4	0.000329883	0	0	0.000281792	0	0	0	0.901372	6.11924	1.56802	0.769323	6.48272	1.13727	0	0	0	0	0
EQIYPPLIT	LAFHTESFADMPQLAEQIYPPLITVVGDTD	DMPQLAEQIYPPLITVVGDTDVTETTEIPE	A	E	Q	I	T	V	0	0	0	0	0	1	1	0	0	2	1	0	0	0	2	0	1	0	1	0	0	0	9	0.00027907	0	0	0.000633258	0	0	-1	0.00255974	2.17182	0.0636073	0.0151018	2.39048	0.00441253	-3.10078e-05	0	0	-7.0362e-05	0
TTKPDIADPDIM	PAMDTTMPTFPPEMATTKPDIADPDIMGQT	EMATTKPDIADPDIMGQTEPAILPFPGSQA	A	T	T	I	M	G	1	0	0	3	0	0	0	0	0	2	0	1	1	0	2	0	2	0	0	0	0	0	12	0.00125873	0	0.00333629	0.00084413	0	0.000915327	-2	1.10375	0.224401	0.559197	1.26088	0.298245	0.871559	-0.000209788	0	-0.000556048	-0.000140688	0
QGEVEDL	VNSKCASLEKTKQRLQGEVEDLMVDVERAN	LEKTKQRLQGEVEDLMVDVERANGLAANLD	L	Q	G	D	L	M	0	0	0	1	0	1	2	1	0	0	1	0	0	0	0	0	0	0	0	1	0	0	7	0	0	0.00374459	0.000491758	0	0.00203464	-3	4.20494	0.276981	3.05479	4.50666	0.206009	3.7387	0	0	-0.00160482	-0.000210754	0
AENQFGLSPPSDPTEPITTK	IINVFGKTKYQFRVMAENQFGLSPPSDPTE	GLSPPSDPTEPITTKEDKSVTRNYDEEVDE	M	A	E	T	K	E	1	0	1	1	0	1	2	1	0	1	1	1	0	1	4	2	3	0	0	0	0	0	20	0.000485664	0	0	0.00140295	0	0.000289843	-2	1.10375	0.224401	0.559197	1.26088	0.298245	0.871559	-4.85664e-05	0	0	-0.000140295	0
SVGDKVPADIRL	MIKAREIVPGDIVEVSVGDKVPADIRLVCI	VEVSVGDKVPADIRLVCIKSTTLRVDQSIL	V	S	V	R	L	V	1	1	0	2	0	0	0	1	0	1	1	1	0	0	1	1	0	0	0	2	0	0	12	0.000943139	0.000730803	0.00212539	0.000841297	0	0.00143422	0	0.901372	6.11924	1.56802	0.769323	6.48272	1.13727	0	0	0	0	0
DLIEIPADVIGLPIPKVE	MLKVFKGDSITVRKGDLIEIPADVIGLPIP	EIPADVIGLPIPKVEWFKDDVLIVEASESL	G	D	L	V	E	W	1	0	0	2	0	0	2	1	0	4	2	1	0	0	3	0	0	0	0	2	0	0	18	0.000476715	0	0	0.00126098	0	0.000922212	-3	4.20494	0.276981	3.05479	4.50666	0.206009	3.7387	-7.94524e-05	0	0	-0.000210163	0
SKIEDEQSLGA	DEKLKKKDFETSQLLSKIEDEQSLGAQLQK	SQLLSKIEDEQSLGAQLQKKIKELQXXXXX	L	S	K	G	A	Q	1	0	0	1	0	1	2	1	0	1	1	1	0	0	0	2	0	0	0	0	0	0	11	0.000780545	0	0	0.000770442	0	0	-2	1.10375	0.224401	0.559197	1.26088	0.298245	0.871559	-0.000141917	0	0	-0.00014008	0
ADQEIPVSPF	YTPPGAGRYTIMVLFADQEIPVSPFKVKVD	IMVLFADQEIPVSPFKVKVDPSHDAGKVRA	F	A	D	P	F	K	1	0	0	1	0	1	1	0	0	1	0	0	0	1	2	1	0	0	0	1	0	0	10	0.000255044	0	0.00035756	0.000698613	0	0.000291034	-2	1.10375	0.224401	0.559197	1.26088	0.298245	0.871559	-5.10089e-05	0	-7.1512e-05	-0.000139723	0
WNKPVYDGGSDIT	NPRTLDTTKSSITVAWNKPVYDGGSDITGY	VAWNKPVYDGGSDITGYIVETCEPSEKEED	A	W	N	I	T	G	0	0	1	2	0	0	0	2	0	1	0	1	0	0	1	1	1	1	1	1	0	0	13	0.000358416	0	0	0.000908197	0	0.000192359	-1	0.00255974	2.17182	0.0636073	0.0151018	2.39048	0.00441253	-2.75705e-05	0	0	-6.98613e-05	0
LDFF	NFPEEMATYLRYVRRLDFFEKPDYEYLRTL	EMATYLRYVRRLDFFEKPDYEYLRTLFTEL	R	L	D	F	F	E	0	0	0	1	0	0	0	0	0	0	1	0	0	2	0	0	0	0	0	0	0	0	4	4.42417e-06	0	0.000698046	0.000279188	0	0.000126717	-1	0.00255974	2.17182	0.0636073	0.0151018	2.39048	0.00441253	-1.10604e-06	0	-0.000174511	-6.97969e-05	0
LMFL	QRKAEQLMPEENCFKLMFLKSRGSISLTLE	EQLMPEENCFKLMFLKSRGSISLTLELLDT	K	L	M	F	L	K	0	0	0	0	0	0	0	0	0	0	2	0	1	1	0	0	0	0	0	0	0	0	4	0	0	0	0.000279145	0.000309132	0	0	0.901372	6.11924	1.56802	0.769323	6.48272	1.13727	0	0	0	0	0
LLSL	SASLDTTYKHGVNMPLLSLSSDASANQKMN	DTTYKHGVNMPLLSLSSDASANQKMNAQIK	P	L	L	S	L	S	0	0	0	0	0	0	0	0	0	0	3	0	0	0	0	1	0	0	0	0	0	0	4	3.78844e-05	2.09739e-05	0.000118742	0.000278844	0.00018767	0.00225987	0	0.901372	6.11924	1.56802	0.769323	6.48272	1.13727	0	0	0	0	0
EKSYELPDGQVITIGNE	DFENEMATAASSSSLEKSYELPDGQVITIG	SYELPDGQVITIGNERFRCPETLFQPSFIG	L	E	K	N	E	R	0	0	1	1	0	1	3	2	0	2	1	1	0	0	1	1	1	0	1	1	0	0	17	0.00570109	0	0.000211315	0.0011826	0	0.00097087	-3	4.20494	0.276981	3.05479	4.50666	0.206009	3.7387	-0.00100608	0	-3.72909e-05	-0.000208693	0
VEWE	EIDSSKTIEEKLPLMVEWEGYQEFFDCLNQ	SKTIEEKLPLMVEWEGYQEFFDCLNQHSVP	M	V	E	W	E	G	0	0	0	0	0	0	2	0	0	0	0	0	0	0	0	0	0	1	0	1	0	0	4	0	0	0	0.000277714	0	0.000121797	-2	1.10375	0.224401	0.559197	1.26088	0.298245	0.871559	0	0	0	-0.000138857	0
IVGEHGDSSVPVWSGV	MGEKLHLHPSSCHGWIVGEHGDSSVPVWSG	VGEHGDSSVPVWSGVNVAGVSLQGLNPQMG	W	I	V	G	V	N	0	0	0	1	0	0	1	3	1	1	0	0	0	0	1	3	0	1	0	4	0	0	16	0.0022023	0	0	0.0011104	0	0	-1.9	0.903629	0.329143	0.419638	1.0463	0.417468	0.694844	-0.000261523	0	0	-0.00013186	0
SIDDKEELDATDA	PYDFPMCSQGQITVASIDDKEELDATDAAI	VASIDDKEELDATDAAIDILGFTNEEKMAI	A	S	I	D	A	A	2	0	0	4	0	0	2	0	0	1	1	1	0	0	0	1	1	0	0	0	0	0	13	0.000656877	0.000228939	0	0.000898201	0	0	-5	16.4073	6.38214	14.046	16.9982	6.02154	15.473	-0.000252645	-8.80536e-05	0	-0.000345462	0
SINKVGVSEPSPE	VVGLTAGTEYVFVVKSINKVGVSEPSPESD	VKSINKVGVSEPSPESDTQVAKEREEEPVF	K	S	I	P	E	S	0	0	1	0	0	0	2	1	0	1	0	1	0	0	2	3	0	0	0	2	0	0	13	0.000443079	0	0	0.000898108	0	0.000557401	-1	0.00255974	2.17182	0.0636073	0.0151018	2.39048	0.00441253	-3.4083e-05	0	0	-6.90852e-05	0
TEIPKEIPAETTMLD	CQCHLRVTQCSDLGLTEIPKEIPAETTMLD	TEIPKEIPAETTMLDLQNNKITEIKENDFK	L	T	E	L	D	L	1	0	0	1	0	0	3	0	0	2	1	1	1	0	2	0	3	0	0	0	0	0	15	0.000494287	0.000342073	0	0.00103467	0	0.00027749	-3	4.20494	0.276981	3.05479	4.50666	0.206009	3.7387	-9.88574e-05	-6.84145e-05	0	-0.000206934	0
MTGPIGPPGSGGAPGDKGE	AKGTDGAPGKDGIRGMTGPIGPPGSGGAPG	IGPPGSGGAPGDKGESGPSGPAGPAGARGG	G	M	T	G	E	S	1	0	0	1	0	0	1	7	0	1	0	1	1	0	4	1	1	0	0	0	0	0	19	0.00131396	0	0.0147987	0.00130909	0	0.0277125	-1	0.00255974	2.17182	0.0636073	0.0151018	2.39048	0.00441253	-6.9156e-05	0	-0.000778881	-6.88992e-05	0
GEVGREGSPGGEGAAGRDGAAGQKGDRGETGSAGGL	GPPGPMGPSGLAGASGEVGREGSPGGEGAA	GQKGDRGETGSAGGLGAPGPSGAPGPVGPA	S	G	E	G	L	G	5	3	0	2	0	1	4	14	0	0	1	1	0	0	1	2	1	0	0	1	0	0	36	0.00486592	0	0.000330627	0.00247406	0	0	-2	1.10375	0.224401	0.559197	1.26088	0.298245	0.871559	-0.000270329	0	-1.83682e-05	-0.000137448	0
LAPGEEDIGVY	RIAVETKGSKAKASFLAPGEEDIGVYSCSV	KASFLAPGEEDIGVYSCSVTHTDGASASYD	F	L	A	V	Y	S	1	0	0	1	0	0	2	2	0	1	1	0	0	0	1	0	0	0	1	1	0	0	11	0.000387887	0	0.000916342	0.000754705	0.000111452	0.000857243	-3	4.20494	0.276981	3.05479	4.50666	0.206009	3.7387	-0.000105787	0	-0.000249911	-0.000205829	-3.0396e-05
VAITPDQEDTRLS	EAANEARNHGVKVFAVAITPDQEDTRLSVI	FAVAITPDQEDTRLSVIATDQTYRQNFTAA	A	V	A	L	S	V	1	1	0	2	0	1	1	0	0	1	1	0	0	0	1	1	2	0	0	1	0	0	13	0.000789514	0.00378803	0	0.00088946	0.0029837	0	-2	1.10375	0.224401	0.559197	1.26088	0.298245	0.871559	-0.000121464	-0.000582773	0	-0.00013684	-0.000459031
VWLE	GPPKNLHHTDADKSEVWLEWEWPDRTGGSD	NLHHTDADKSEVWLEWEWPDRTGGSDITGF	E	V	W	L	E	W	0	0	0	0	0	0	1	0	0	0	1	0	0	0	0	0	0	1	0	1	0	0	4	0	0	0	0.000273422	0	0	-1	0.00255974	2.17182	0.0636073	0.0151018	2.39048	0.00441253	0	0	0	-6.83556e-05	0
EWHEPVSDGGSPVL	GTPSIGSLSKDFQVVEWHEPVSDGGSPVLG	VEWHEPVSDGGSPVLGYHLERKERNSIMWV	V	E	W	V	L	G	0	0	0	1	0	0	2	2	1	0	1	0	0	0	2	2	0	1	0	2	0	0	14	0.00038524	0	0.000439801	0.000955226	0	0.00110034	-2.9	3.80482	0.181723	2.71523	4.09208	0.125232	3.36199	-7.97998e-05	0	-9.11017e-05	-0.000197868	0
GEGQGPEDLDKSIDTPPL	VTVPAMGRKDSVWSLGEGQGPEDLDKSIDT	QGPEDLDKSIDTPPLSTLLIERPQGGSVDL	L	G	E	P	L	S	0	0	0	3	0	1	2	3	0	1	2	1	0	0	3	1	1	0	0	0	0	0	18	0.000871559	0	0.000508249	0.00122783	0	0	-4	9.30612	2.32956	7.55038	9.75244	2.11377	8.60585	-0.00019368	0	-0.000112944	-0.00027285	0
EQGQPGPSGFQ	AAGPPGPAGPAGERGEQGQPGPSGFQGLPG	GERGEQGQPGPSGFQGLPGPPGPPGEGGKP	G	E	Q	F	Q	G	0	0	0	0	0	3	1	3	0	0	0	0	0	1	2	1	0	0	0	0	0	0	11	0.000671596	0	0	0.00074959	0	0.000651017	-1	0.00255974	2.17182	0.0636073	0.0151018	2.39048	0.00441253	-6.10542e-05	0	0	-6.81446e-05	0
TGPIGPPGSGGAPGDKGESGPSGPAGPAGAR	KGTDGAPGKDGIRGMTGPIGPPGSGGAPGD	GESGPSGPAGPAGARGGPGERGESGPPGPA	M	T	G	A	R	G	4	1	0	1	0	0	1	11	0	1	0	1	0	0	7	3	1	0	0	0	0	0	31	0.00261001	0	0.00102822	0.00211193	0	0	0	0.901372	6.11924	1.56802	0.769323	6.48272	1.13727	0	0	0	0	0
ADIPLDIGDL	GDDSLRMSQLKVGSSADIPLDIGDLDLSQL	KVGSSADIPLDIGDLDLSQLTASLTTPSGR	S	A	D	D	L	D	1	0	0	3	0	0	0	1	0	2	2	0	0	0	1	0	0	0	0	0	0	0	10	0.000412175	0	0.000157237	0.000681267	0	0.000366627	-3	4.20494	0.276981	3.05479	4.50666	0.206009	3.7387	-0.000123652	0	-4.7171e-05	-0.00020438	0
DDIEEPKLDVD	AVSTPSQPSDEITCRDDIEEPKLDVDSSYS	ITCRDDIEEPKLDVDSSYSSTVVVMAGELF	R	D	D	V	D	S	0	0	0	4	0	0	2	0	0	1	1	1	0	0	1	0	0	0	0	1	0	0	11	0.000546189	0	0.00108333	0.000748174	0	0.00167579	-5	16.4073	6.38214	14.046	16.9982	6.02154	15.473	-0.000248268	0	-0.000492423	-0.000340079	0
WEFPIIDGGSKIH	NLQPREITKGSITLQWEFPIIDGGSKIHNY	LQWEFPIIDGGSKIHNYIIEKREATKKAYT	Q	W	E	I	H	N	0	0	0	1	0	0	1	2	1	3	0	1	0	1	1	1	0	1	0	0	0	0	13	0.000469105	0	0	0.000881183	0	0	-0.9	0.00244097	2.47656	0.124048	0.000523918	2.7097	0.0276979	-3.24765e-05	0	0	-6.1005e-05	0
LSGPNISMPDLDFN	GPEGKIKGSKFKMPSLSGPNISMPDLDFNL	SLSGPNISMPDLDFNLKGTKLKGDVDMSGP	S	L	S	F	N	L	0	0	2	2	0	0	0	1	0	1	2	0	1	1	2	2	0	0	0	0	0	0	14	0.000641835	0	0	0.000947665	0	0	-2	1.10375	0.224401	0.559197	1.26088	0.298245	0.871559	-9.16907e-05	0	0	-0.000135381	0
LEKTIDDLEDE	EAETRAEFAERSVAKLEKTIDDLEDELYAQ	SVAKLEKTIDDLEDELYAQKLKYKAISEEL	K	L	E	D	E	L	0	0	0	3	0	0	3	0	0	1	2	1	0	0	0	0	1	0	0	0	0	0	11	0.00130936	0.000411758	0.0160058	0.000744358	0.00018583	0.0158404	-5	16.4073	6.38214	14.046	16.9982	6.02154	15.473	-0.000595162	-0.000187163	-0.00727535	-0.000338344	-8.4468e-05
FTNEKLQQFFNHT	FEIFDYNSMEQLCINFTNEKLQQFFNHTMF	INFTNEKLQQFFNHTMFVLEQEEYKKEGII	N	F	T	H	T	M	0	0	2	0	0	2	1	0	1	0	1	1	0	3	0	0	2	0	0	0	0	0	13	0.00214243	0	0	0.000878673	0	0	0.1	1.10125	6.62398	1.82846	0.954745	7.00194	1.36055	1.64802e-05	0	0	6.75902e-06	0
RNPYTPPSAPGGPE	KYGVGDYLETEPVVARNPYTPPSAPGGPEG	ARNPYTPPSAPGGPEGSQITKDSIVLSWTA	A	R	N	P	E	G	1	1	1	0	0	0	1	2	0	0	0	0	0	0	5	1	1	0	1	0	0	0	14	0.000521284	0	0	0.000938852	0	0	0	0.901372	6.11924	1.56802	0.769323	6.48272	1.13727	0	0	0	0	0
LLLA	QLKDALQSAVAQEQPLLLAEVLAKLEAAQI	ALQSAVAQEQPLLLAEVLAKLEAAQIQEVK	P	L	L	L	A	E	1	0	0	0	0	0	0	0	0	0	3	0	0	0	0	0	0	0	0	0	0	0	4	0.000125997	9.08406e-05	0.000929693	0.000268215	0.00065058	0.00373294	0	0.901372	6.11924	1.56802	0.769323	6.48272	1.13727	0	0	0	0	0
NVLF	ERTATYHRRWFVLKGNVLFYQERPADRHLL	TYHRRWFVLKGNVLFYQERPADRHLLGVIV	G	N	V	L	F	Y	0	0	1	0	0	0	0	0	0	0	1	0	0	1	0	0	0	0	0	1	0	0	4	0.000194523	0	0.000144448	0.000267957	0	0.000287461	0	0.901372	6.11924	1.56802	0.769323	6.48272	1.13727	0	0	0	0	0
GVDDNPIDIDE	EEAYTNLCQFSGYTRGVDDNPIDIDECIYE	GYTRGVDDNPIDIDECIYEQCDNGQCINTD	R	G	V	D	E	C	0	0	1	4	0	0	1	1	0	2	0	0	0	0	1	0	0	0	0	1	0	0	11	0.000396396	0	0.000458818	0.000736647	0	0.000325617	-5	16.4073	6.38214	14.046	16.9982	6.02154	15.473	-0.00018018	0	-0.000208553	-0.000334839	0
QLLL	______________________________	______________________________	-	Q	L	L	L	-	0	0	0	0	0	1	0	0	0	0	3	0	0	0	0	0	0	0	0	0	0	0	4	0.00025442	0	0	0.000267399	0	0	0	0.901372	6.11924	1.56802	0.769323	6.48272	1.13727	0	0	0	0	0
WNDQVIRPE	DANISGYPYPQITWYWNDQVIRPEALRVRP	PQITWYWNDQVIRPEALRVRPDRPIKKKAA	Y	W	N	P	E	A	0	1	1	1	0	1	1	0	0	1	0	0	0	0	1	0	0	1	0	1	0	0	9	0.000228849	0	0	0.000601488	0	0.000328262	-1	0.00255974	2.17182	0.0636073	0.0151018	2.39048	0.00441253	-2.54276e-05	0	0	-6.6832e-05	0
AVGKVIPELNGKLT	GAGQNIIPASTGAAKAVGKVIPELNGKLTG	KAVGKVIPELNGKLTGMAFRVPTPNVSVVD	K	A	V	L	T	G	1	0	1	0	0	0	1	2	0	1	2	2	0	0	1	0	1	0	0	2	0	0	14	0.0147063	0	0.00472029	0.000935097	0	0.00063972	1	3.80018	12.0667	5.07243	3.52354	12.575	4.27012	0.00105045	0	0.000337164	6.67926e-05	0
GEAGPAGPL	GERGDSGPAGGFGPRGEAGPAGPLGPPGPQ	GGFGPRGEAGPAGPLGPPGPQGPNGLSLPG	R	G	E	P	L	G	2	0	0	0	0	0	1	3	0	0	1	0	0	0	2	0	0	0	0	0	0	0	9	0.000857341	0	0	0.00060094	0	0.000357581	-1	0.00255974	2.17182	0.0636073	0.0151018	2.39048	0.00441253	-9.52601e-05	0	0	-6.67712e-05	0
SLEDQIIA	ISVGGAGDKKKEEAGSLEDQIIAANPLLEA	KKKEEAGSLEDQIIAANPLLEAYGNAKTVR	G	S	L	I	A	A	1	0	0	1	0	1	1	0	0	2	1	0	0	0	0	1	0	0	0	0	0	0	8	0.00365108	0.000200163	0.00238105	0.000533425	8.48821e-05	0.000852	-2	1.10375	0.224401	0.559197	1.26088	0.298245	0.871559	-0.000912769	-5.00407e-05	-0.000595263	-0.000133356	-2.12205e-05
YTVPEAPGTPDSTHL	VGKPLDSNPIVAQMQYTVPEAPGTPDSTHL	YTVPEAPGTPDSTHLTGDSITLCWTRPRSD	Q	Y	T	H	L	T	1	0	0	1	0	0	1	1	1	0	1	0	0	0	3	1	3	0	1	1	0	0	15	0.00096058	0	0	0.000999422	0	0.000257689	-1.9	0.903629	0.329143	0.419638	1.0463	0.417468	0.694844	-0.000121673	0	0	-0.000126593	0
LTEEMASQDESVAK	KVEKEKHATENKVKNLTEEMASQDESVAKL	NLTEEMASQDESVAKLSKEKKALQEAHQQT	N	L	T	A	K	L	2	0	0	1	0	1	3	0	0	0	1	1	1	0	0	2	1	0	0	1	0	0	14	0.000612476	0.106701	0.00159937	0.000929989	0.0935598	0.000743644	-3	4.20494	0.276981	3.05479	4.50666	0.206009	3.7387	-0.000131245	-0.0228645	-0.000342722	-0.000199283	-0.0200485
SALEEAEGTLEHEESKILR	EKSKKQVETEKTEIQSALEEAEGTLEHEES	EAEGTLEHEESKILRVQLELNQIKGEVDRK	Q	S	A	L	R	V	2	1	0	0	0	0	6	1	1	1	3	1	0	0	0	2	1	0	0	0	0	0	19	0	0.018374	0	0.00126125	0.0237012	0	-3.9	8.706	2.0343	7.01082	9.13786	1.833	8.02914	0	-0.00377151	0	-0.000258887	-0.00486497
TNPYDFPMC	MTNHKPEIVEMTLITTNPYDFPMCSQGQIT	EMTLITTNPYDFPMCSQGQITVASIDDKEE	T	T	N	M	C	S	0	0	1	1	1	0	0	0	0	0	0	0	1	1	2	0	1	0	1	0	0	0	9	0.00021808	0	0	0.0005974	0	0.000441733	-1.07	0.0145429	1.9704	0.0331987	0.0372063	2.17892	1.27671e-05	-2.59272e-05	0	0	-7.10242e-05	0
VASIDDKEELDATDAAIDILG	TNPYDFPMCSQGQITVASIDDKEELDATDA	KEELDATDAAIDILGFTNEEKMAIYKFTGA	T	V	A	L	G	F	4	0	0	5	0	0	2	1	0	3	2	1	0	0	0	1	1	0	0	1	0	0	21	0.00108509	0.10842	0.026033	0.00139371	0.0902414	0.00934735	-6	25.5085	12.4347	22.5416	26.244	11.9293	24.3401	-0.000310026	-0.0309771	-0.00743801	-0.000398202	-0.0257833
ILDPEATGS	LKGADPEDVIVAAFKILDPEATGSIKKEFL	IVAAFKILDPEATGSIKKEFLQELLTTQCD	K	I	L	G	S	I	1	0	0	1	0	0	1	1	0	1	1	0	0	0	1	1	1	0	0	0	0	0	9	0.000578497	0.000869634	0	0.00059711	0.000333897	0.000468193	-2	1.10375	0.224401	0.559197	1.26088	0.298245	0.871559	-0.000128555	-0.000193252	0	-0.000132691	-7.41993e-05
SWTNPKDLPGEQDEAK	IDMKVTDSSYTTLCLSWTNPKDLPGEQDEA	WTNPKDLPGEQDEAKAFWVEMRPAESPEWE	L	S	W	A	K	A	1	0	1	2	0	1	2	1	0	0	1	2	0	0	2	1	1	1	0	0	0	0	16	0.000640697	0	0.000315781	0.00106141	0	0.000869442	-2	1.10375	0.224401	0.559197	1.26088	0.298245	0.871559	-8.00871e-05	0	-3.94727e-05	-0.000132677	0
FLLL	NTALILGLVLGIGIPFLLLLLALLCFCCCC	ILGLVLGIGIPFLLLLLALLCFCCCCPRKK	P	F	L	L	L	L	0	0	0	0	0	0	0	0	0	0	3	0	0	1	0	0	0	0	0	0	0	0	4	0.000393154	0	0.000102679	0.000265125	0	0.00035093	0	0.901372	6.11924	1.56802	0.769323	6.48272	1.13727	0	0	0	0	0
GGESDWVKL	TENQIYTFRVQTVNEGGESDWVKLCDILVR	VQTVNEGGESDWVKLCDILVREEIQKPVID	E	G	G	K	L	C	0	0	0	1	0	0	1	2	0	0	1	1	0	0	0	1	0	1	0	1	0	0	9	0.000628528	0	0	0.000595243	0	0.000156455	-1	0.00255974	2.17182	0.0636073	0.0151018	2.39048	0.00441253	-6.98365e-05	0	0	-6.61381e-05	0
PMVL	TEPDMAASFCPDHKAPMVLFLDRVYGIEDQ	MAASFCPDHKAPMVLFLDRVYGIEDQSFLL	A	P	M	V	L	F	0	0	0	0	0	0	0	0	0	0	1	0	1	0	1	0	0	0	0	1	0	0	4	0.000225132	0	0.000526423	0.000264524	0	0.000353098	0	0.901372	6.11924	1.56802	0.769323	6.48272	1.13727	0	0	0	0	0
DVEDADSVWME	KTFRIDLGSPQIGVVDVEDADSVWMEMDDQ	IGVVDVEDADSVWMEMDDQDDMPTADELEQ	V	D	V	M	E	M	1	0	0	3	0	0	2	0	0	0	0	0	1	0	0	1	0	1	0	2	0	0	11	0.000154454	0	3.73646e-05	0.000726654	0	0.000340756	-5	16.4073	6.38214	14.046	16.9982	6.02154	15.473	-7.02066e-05	0	-1.69839e-05	-0.000330297	0
TNHKPEIIEMT	QLPDERGYHIFYQLMTNHKPEIIEMTLITT	YQLMTNHKPEIIEMTLITTNPYDFPMCSQG	M	T	N	M	T	L	0	0	1	0	0	0	2	0	1	2	0	1	1	0	1	0	2	0	0	0	0	0	11	0.000765925	0.00161723	0.000639107	0.000726339	0.000148453	0	-0.9	0.00244097	2.47656	0.124048	0.000523918	2.7097	0.0276979	-6.26666e-05	-0.000132319	-5.22906e-05	-5.94277e-05	-1.21461e-05
DIEEPQPEIPVLPS	______________________________	ADIEEPQPEIPVLPSSDEYIKHPLQNKWAL	A	D	I	P	S	S	0	0	0	1	0	1	3	0	0	2	1	0	0	0	4	1	0	0	0	1	0	0	14	0.000678882	0	0.00132061	0.000921627	0	0.00130514	-4	9.30612	2.32956	7.55038	9.75244	2.11377	8.60585	-0.000193966	0	-0.000377316	-0.000263322	0
GDKNSDGMLDYDEF	GEPISEEEIDELLKDGDKNSDGMLDYDEFM	DGDKNSDGMLDYDEFMKMMENVQ_______	D	G	D	E	F	M	0	0	1	4	0	0	1	2	0	0	1	1	1	1	0	1	0	0	1	0	0	0	14	0.00060217	0	0	0.000921227	0	0.00153931	-4	9.30612	2.32956	7.55038	9.75244	2.11377	8.60585	-0.000172048	0	0	-0.000263208	0
AHDQFKATLPE	MFIVHSIEEIQSLITAHDQFKATLPEADKE	SLITAHDQFKATLPEADKERMATMGIQSEI	T	A	H	P	E	A	2	0	0	1	0	1	1	0	1	0	1	1	0	1	1	0	1	0	0	0	0	0	11	0	0	0	0.000722916	0	0.000582595	-0.9	0.00244097	2.47656	0.124048	0.000523918	2.7097	0.0276979	0	0	0	-5.91477e-05	0
IAEAPPVAPPPGVPVKIIPQ	LFAGQEIPKSPFTVNIAEAPPVAPPPGVPV	PVAPPPGVPVKIIPQSVCAPPPGAKGGKGP	N	I	A	P	Q	S	3	0	0	0	0	1	1	1	0	3	0	1	0	0	7	0	0	0	0	3	0	0	20	0.00213059	0	0	0.00131411	0	0	0	0.901372	6.11924	1.56802	0.769323	6.48272	1.13727	0	0	0	0	0
SEPSEPSDPVLIK	QEYSFRVKAVNKAGESEPSEPSDPVLIKER	GESEPSEPSDPVLIKERLSPPMAPRWLLVV	E	S	E	I	K	E	0	0	0	1	0	0	2	0	0	1	1	1	0	0	3	3	0	0	0	1	0	0	13	0.000541983	0	0.00134726	0.000853983	0	0.00113358	-2	1.10375	0.224401	0.559197	1.26088	0.298245	0.871559	-8.3382e-05	0	-0.000207271	-0.000131382	0
AVDRLTPPQVDID	HVGRGEDQETPEAAQAVDRLTPPQVDIDAS	AQAVDRLTPPQVDIDASFKQTHIVKAGGSV	Q	A	V	I	D	A	1	1	0	3	0	1	0	0	0	1	1	0	0	0	2	0	1	0	0	2	0	0	13	0.000686777	0	0	0.000853797	0	0.000156603	-2	1.10375	0.224401	0.559197	1.26088	0.298245	0.871559	-0.000105658	0	0	-0.000131353	0
FDFGNLRPN	AAALPVNYVTAYMMLFDFGNLRPNQSVLVH	TAYMMLFDFGNLRPNQSVLVHSAAGGVGIA	L	F	D	P	N	Q	0	1	2	1	0	0	0	1	0	0	1	0	0	2	1	0	0	0	0	0	0	0	9	0.00059139	3.02207e-05	0.000203609	0.000590672	6.70647e-05	0	0	0.901372	6.11924	1.56802	0.769323	6.48272	1.13727	0	0	0	0	0
GVGPGGVGPGGVGPGGA	AAKAAKYGLGGVGPGGVGPGGVGPGGVGPG	GPGGVGPGGVGPGGAGLGAGGYNPAAGGYN	G	G	V	G	A	G	1	0	0	0	0	0	0	10	0	0	0	0	0	0	3	0	0	0	0	3	0	0	17	0.000341453	0	0.000102314	0.00111529	0	0	0	0.901372	6.11924	1.56802	0.769323	6.48272	1.13727	0	0	0	0	0
LEQQVDDLEGSL	AEEDKVNSLTKAKTKLEQQVDDLEGSLEQE	KTKLEQQVDDLEGSLEQEKKLRMDLERAKR	K	L	E	S	L	E	0	0	0	2	0	2	2	1	0	0	3	0	0	0	0	1	0	0	0	1	0	0	12	0.000253737	0.000836937	0	0.00078679	0.00199876	0.00166294	-4	9.30612	2.32956	7.55038	9.75244	2.11377	8.60585	-8.45789e-05	-0.000278979	0	-0.000262263	-0.000666253
GSAGPAGPRGPSGSSGSAGKDGMSGLPGPSGPSGPR	GPPGQAGSSGDQGPAGSAGPAGPRGPSGSS	GMSGLPGPSGPSGPRGRSGEMGPAGPPGPP	A	G	S	P	R	G	3	2	0	1	0	0	0	12	0	0	1	1	1	0	7	8	0	0	0	0	0	0	36	0.00401055	0	0	0.0023578	0	0	2	8.699	20.0141	10.5768	8.27777	20.6672	9.40297	0.000222808	0	0	0.000130989	0
KDVILPVPAF	KGVPLYRHIADLAGNKDVILPVPAFNVING	DLAGNKDVILPVPAFNVINGGSHAGNKLAM	N	K	D	A	F	N	1	0	0	1	0	0	0	0	0	1	1	1	0	1	2	0	0	0	0	2	0	0	10	0.000912968	0	0.000269442	0.000652475	0	7.54383e-05	0	0.901372	6.11924	1.56802	0.769323	6.48272	1.13727	0	0	0	0	0
MKLL	DESTLSPEEQKERKIMKLLLKIKNGTPPMR	LSPEEQKERKIMKLLLKIKNGTPPMRKAAL	I	M	K	L	L	L	0	0	0	0	0	0	0	0	0	0	2	1	1	0	0	0	0	0	0	0	0	0	4	0.000327129	0	0	0.000260847	0	0	1	3.80018	12.0667	5.07243	3.52354	12.575	4.27012	8.17823e-05	0	0	6.52118e-05	0
DWDEDMDGEWEAPQVPNPA	DEPDYISDPEAVKPEDWDEDMDGEWEAPQV	DMDGEWEAPQVPNPACEAAPGCGAWQRPNV	E	D	W	P	A	C	2	0	1	4	0	1	3	1	0	0	0	0	1	0	3	0	0	2	0	1	0	0	19	0.000674296	0	0.000635724	0.00123834	0	0.00109847	-7	36.6097	20.4873	33.0371	37.4898	19.8371	35.2073	-0.000248425	0	-0.000234214	-0.000456232	0
GPSGPRGPAGIA	GDRGETGPAGAAGPAGPSGPRGPAGIAGAR	GPAGPSGPRGPAGIAGARGDKGESGEAGER	A	G	P	I	A	G	2	1	0	0	0	0	0	4	0	1	0	0	0	0	3	1	0	0	0	0	0	0	12	0.0326696	0	0.00137732	0.000781425	0	0	1	3.80018	12.0667	5.07243	3.52354	12.575	4.27012	0.00272247	0	0.000114777	6.51188e-05	0
IDVHPQNPPKYD	VTAETEFGKTVTVKEIDVHPQNPPKYDKIE	VKEIDVHPQNPPKYDKIEDMAMFTFLHEPA	E	I	D	Y	D	K	0	0	1	2	0	1	0	0	1	1	0	1	0	0	3	0	0	0	1	1	0	0	12	0.00099896	0	0.00551379	0.00078061	0	0.00188768	-0.9	0.00244097	2.47656	0.124048	0.000523918	2.7097	0.0276979	-7.4922e-05	0	-0.000413534	-5.85457e-05	0
WEAPDHDGGSPVTH	DLKVAEVTRRHVHLMWEAPDHDGGSPVTHY	MWEAPDHDGGSPVTHYQIEKREVSRKTWVK	M	W	E	T	H	Y	1	0	0	2	0	0	1	2	2	0	0	0	0	0	2	1	1	1	0	1	0	0	14	0.00041914	0	0.00286659	0.000910511	0	0.00172577	-2.8	3.4247	0.106465	2.39567	3.6975	0.0644561	3.00528	-8.3828e-05	0	-0.000573319	-0.000182102	0
LMGF	LASGLEESEIPDDIKLMGFAQLSIS_____	LEESEIPDDIKLMGFAQLSIS_________	K	L	M	G	F	A	0	0	0	0	0	0	0	1	0	0	1	0	1	1	0	0	0	0	0	0	0	0	4	3.38176e-05	0.000193697	0	0.000259874	0	0.00110192	0	0.901372	6.11924	1.56802	0.769323	6.48272	1.13727	0	0	0	0	0
SVSDFTDLPSVQ	SRELQKISHGPNKALSVSDFTDLPSVQQQL	KALSVSDFTDLPSVQQQLQSSMESVVIVVT	L	S	V	V	Q	Q	0	0	0	2	0	1	0	0	0	0	1	0	0	1	1	3	1	0	0	2	0	0	12	0.00167068	0	0	0.000776404	0	0	-2	1.10375	0.224401	0.559197	1.26088	0.298245	0.871559	-0.000278447	0	0	-0.000129401	0
ITWGGQPIPRSPFVVE	ECDYVPLKPGKYTVTITWGGQPIPRSPFVV	TWGGQPIPRSPFVVEVGLEAGFQKVRAWGP	T	I	T	V	E	V	0	1	0	0	0	1	1	2	0	2	0	0	0	1	3	1	1	1	0	2	0	0	16	0.00066018	0	0.00315037	0.0010344	0	0.00022674	0	0.901372	6.11924	1.56802	0.769323	6.48272	1.13727	0	0	0	0	0
VWEGQGIVKM	AGLCKYMSSGPVFAMVWEGQGIVKMGRMML	PVFAMVWEGQGIVKMGRMMLGETNPADSKP	M	V	W	K	M	G	0	0	0	0	0	1	1	2	0	1	0	1	1	0	0	0	0	1	0	2	0	0	10	0.00714441	0	0	0.000646181	0	0	0	0.901372	6.11924	1.56802	0.769323	6.48272	1.13727	0	0	0	0	0
QLPDKPEEEPEQPIVY	MPFGGYAKANMLMKFQLPDKPEEEPEQPIV	LPDKPEEEPEQPIVYQHEIGCRPSFNRTPI	F	Q	L	V	Y	Q	0	0	0	1	0	2	4	0	0	1	1	1	0	0	4	0	0	0	1	1	0	0	16	0.000270763	0	0.00127382	0.00103223	0	0.00165531	-4	9.30612	2.32956	7.55038	9.75244	2.11377	8.60585	-6.76909e-05	0	-0.000318454	-0.000258057	0
VDLADPDAHVK	DDDYSVNKGKRIQISVDLADPDAHVKWLKN	IQISVDLADPDAHVKWLKNGQEINPSAKYV	S	V	D	V	K	W	2	0	0	3	0	0	0	0	1	0	1	1	0	0	1	0	0	0	0	2	0	0	11	0.00115488	0	0	0.000709422	0	8.27167e-05	-1.9	0.903629	0.329143	0.419638	1.0463	0.417468	0.694844	-0.00019948	0	0	-0.000122536	0
GFLF	______________________________	______________________________	-	G	F	L	F	-	0	0	0	0	0	0	0	1	0	0	1	0	0	2	0	0	0	0	0	0	0	0	4	0	0	0	0.000257485	0	0.000113392	0	0.901372	6.11924	1.56802	0.769323	6.48272	1.13727	0	0	0	0	0
VFDDVINKIN	DDRGKDMSQVDISGKVFDDVINKINQLAGA	DISGKVFDDVINKINQLAGASAAELVINCT	K	V	F	I	N	Q	0	0	2	2	0	0	0	0	0	2	0	1	0	1	0	0	0	0	0	2	0	0	10	0.000418104	0	0.000113103	0.00064357	0	0.000297852	-1	0.00255974	2.17182	0.0636073	0.0151018	2.39048	0.00441253	-4.18104e-05	0	-1.13103e-05	-6.4357e-05	0
EADIDFDIIKN	ISIGIKCAPGVVGPAEADIDFDIIKNDNDT	VGPAEADIDFDIIKNDNDTFTVKYTPPGAG	A	E	A	K	N	D	1	0	1	3	0	0	1	0	0	3	0	1	0	1	0	0	0	0	0	0	0	0	11	0.00103263	0	0.000327665	0.000707219	0	0.000155705	-3	4.20494	0.276981	3.05479	4.50666	0.206009	3.7387	-0.000281626	0	-8.93632e-05	-0.000192878	0
[truncated: 10,505 more rows]
[truncated: 202 more columns]
